# Supplementary material for: Study of the Patterns of DNA Methylation in Human Cells Through the Prism of Intra-Strand DNA Symmetry
Source: Int J Mol Sci. 2025 Sep 28;26(19):9504. doi: 10.3390/ijms26199504 (PMC12524719; doi:10.3390/ijms26199504)
Supplement: Supplementary file 1 [file ijms-26-09504-s001.zip]

Archive with 8 entries (8 files):
- Figure S1 - ATLAS.pdf
- Figure S2 - ENCODE.pdf
- Figure S3 - ATLAS diff vs probability.pdf
- Figure S4 - ENCODE diff vs probability.pdf
- Table S1 - ATLAS.xlsx
- Table S2 - ENCODE.xlsx
- Table S3 - ATLAS and ENCODE samples outliers.xlsx
- Table S4 - List of files in datasets.xlsx
