# Supplementary material for: Study of the Patterns of DNA Methylation in Human Cells Through the Prism of Intra-Strand DNA Symmetry
Source: Int J Mol Sci. 2025 Sep 28;26(19):9504. doi: 10.3390/ijms26199504 (PMC12524719; doi:10.3390/ijms26199504)
Supplement: Supplementary file 1 [file ijms-26-09504-s001.zip › Table S1 - ATLAS.xlsx]

## Sheet: ALL
	MAX	26090423	-0.544536	-0.404587	-0.134622	-0.201432	0.388378	0.0615779
	MIN	24869777	-0.585897	-0.531217	-0.184126	-0.242138	0.0790539	-0.0822623
	AVG	2.58066e+07	-0.562379	-0.482416	-0.158422	-0.224497	0.184684	-0.0209856
	STD	133669	0.00718377	0.020024	0.00892024	0.0076943	0.0507352	0.0263517
CELL	ID	TOTAL	ACGA-TCGT	ACGC-GCGT	ACGG-CCGT	CCGA-TCGG	CCGC-GCGG	GCGA-TCGC
Liver Hepatocytes	GSM5652234_Liver-Hepatocytes-Z000000T3	25884937	-0.564153	-0.462649	-0.164779	-0.222352	0.222295	0.00312145
Kidney Tubular Endothel	GSM5652187_Kidney-Tubular-Endothel-Z000000PX	25945103	-0.566381	-0.495862	-0.167814	-0.21605	0.182249	-0.0438125
Larynx Epithelial	GSM5652331_Larynx-Epithelial-Z000000QB	25940728	-0.566509	-0.503138	-0.180575	-0.201432	0.231394	-0.0627891
Bone marrow Erythrocyte progenitors	GSM5652274_Bone_marrow-Erythrocyte_progenitors-Z000000RF	26090423	-0.559392	-0.518046	-0.151579	-0.207752	0.388378	-0.0166817
Blood B	GSM5652317_Blood-B-Z000000UB	25683636	-0.554076	-0.466546	-0.163779	-0.226314	0.0910852	-0.0261782
Blood T CD8	GSM5652283_Blood-T-CD8-Z000000U5	25743198	-0.567833	-0.495756	-0.142451	-0.231896	0.166588	-0.030662
Blood Monocytes	GSM5652302_Blood-Monocytes-Z000000TP	25574643	-0.554313	-0.461564	-0.153642	-0.233744	0.146067	0.0615779
Blood T CD8	GSM5652282_Blood-T-CD8-Z000000TR	25766239	-0.569268	-0.423003	-0.152276	-0.224634	0.0790539	0.0210806
Saphenous Vein Endothel	GSM5652181_Saphenous-Vein-Endothel-Z000000RM	25834245	-0.565944	-0.49547	-0.141392	-0.225571	0.209605	-0.00797463
Skeletal Muscle	GSM5652206_Skeletal-Muscle-Z00000429	25857069	-0.565822	-0.497635	-0.134622	-0.218109	0.178521	-0.00357018
Saphenous Vein Endothel	GSM5652182_Saphenous-Vein-Endothel-Z000000S7	25933963	-0.557024	-0.4767	-0.147896	-0.221433	0.204574	-0.0547599
Cortex Neuron	GSM5652226_Cortex-Neuron-Z0000042H	25840534	-0.557061	-0.482556	-0.155248	-0.228543	0.200209	-0.0166254
Saphenous Vein Endothel	GSM5652183_Saphenous-Vein-Endothel-Z000000SB	25911513	-0.568654	-0.490775	-0.161072	-0.219258	0.254482	-0.00230208
Lung Bronchus Smooth Muscle	GSM5652211_Lung-Bronchus-Smooth-Muscle-Z00000421	25824256	-0.561386	-0.470833	-0.146137	-0.226271	0.129278	-0.000819059
Kidney Tubular Epithelial	GSM5652258_Kidney-Tubular-Epithelial-Z000000QH	25919891	-0.556904	-0.495786	-0.169545	-0.238835	0.217148	-0.0166348
Prostate Smooth Muscle	GSM5652210_Prostate-Smooth-Muscle-Z0000041Y	25756448	-0.561373	-0.506293	-0.171682	-0.229429	0.1414	0.00889929
Blood Granulocytes	GSM5652313_Blood-Granulocytes-Z000000TZ	25735254	-0.561352	-0.472181	-0.163776	-0.227065	0.148858	0.0282718
Tonsil Palatine Epithelial	GSM5652322_Tonsil-Palatine-Epithelial-Z000000QF	25873211	-0.58047	-0.500945	-0.164557	-0.236311	0.197404	-0.0142043
Lung Interstitial Macrophages	GSM5652310_Lung-Interstitial-Macrophages-Z00000447	25841792	-0.556297	-0.461438	-0.153762	-0.232826	0.130877	-0.0337049
Lung Alveolar Endothel	GSM5652192_Lung-Alveolar-Endothel-Z000000QK	25955533	-0.553647	-0.51806	-0.152065	-0.221977	0.191431	-0.056401
Cortex Neuron	GSM5652227_Cortex-Neuron-Z0000042J	25771905	-0.56558	-0.487862	-0.165234	-0.229723	0.155411	-0.00830171
Pancreas Alpha	GSM5652253_Pancreas-Alpha-Z00000453	25921860	-0.568984	-0.506185	-0.157519	-0.232695	0.23991	-0.0335449
Colon Left Epithelial	GSM5652376_Colon-Left-Epithelial-Z0000043B	25777842	-0.56184	-0.46416	-0.171285	-0.222106	0.196737	-0.0377039
Kidney Tubular Endothel	GSM5652188_Kidney-Tubular-Endothel-Z000000Q3	25813793	-0.555959	-0.485493	-0.158979	-0.21936	0.179275	-0.0271034
Blood T CD3	GSM5652277_Blood-T-CD3-Z000000TV	25834618	-0.558351	-0.455462	-0.148512	-0.233527	0.104467	0.0189471
Cortex Neuron	GSM5652232_Cortex-Neuron-Z000000TD	25913871	-0.554369	-0.480429	-0.154042	-0.225917	0.216129	-0.032001
Blood T EffMem CD8	GSM5652294_Blood-T-EffMem-CD8-Z0000041A	25663569	-0.551674	-0.492881	-0.164131	-0.227004	0.0881629	0.00127749
Bladder Epithelial	GSM5652346_Bladder-Epithelial-Z00000450	25541309	-0.569437	-0.48457	-0.170367	-0.227877	0.134382	-0.0487777
Pancreas Endothel	GSM5652196_Pancreas-Endothel-Z00000430	25702384	-0.567339	-0.497981	-0.151225	-0.209388	0.146693	-0.00968216
Heart Fibroblasts	GSM5652201_Heart-Fibroblasts-Z0000041V	25914679	-0.571033	-0.517184	-0.178506	-0.223516	0.220481	-0.0811763
Pancreas Delta	GSM5652248_Pancreas-Delta-Z00000454	25851900	-0.572926	-0.49216	-0.153519	-0.239938	0.216346	-0.0444149
Lung Bronchus Epithelial	GSM5652335_Lung-Bronchus-Epithelial-Z000000QD	25865196	-0.565662	-0.484268	-0.171609	-0.232231	0.182705	-0.00647779
Lung Pleura	GSM5652357_Lung-Pleura-Z0000042B	25793142	-0.566069	-0.487348	-0.164076	-0.223911	0.156863	-0.0189743
Lung Alveolar Endothel	GSM5652191_Lung-Alveolar-Endothel-Z000000Q1	25856256	-0.557501	-0.5205	-0.151433	-0.215331	0.153462	-0.022392
Blood T Naive CD8	GSM5652297_Blood-T-Naive-CD8-Z0000041B	25291409	-0.549933	-0.427663	-0.160818	-0.242138	0.118858	0.043154
Blood T EffMem CD4	GSM5652291_Blood-T-EffMem-CD4-Z00000416	25735234	-0.561007	-0.455342	-0.15359	-0.222291	0.156924	-0.0106411
Kidney Glomerular Endothel	GSM5652186_Kidney-Glomerular-Endothel-Z0000045J	25872710	-0.558977	-0.479498	-0.174679	-0.217946	0.186996	-0.0192711
Bladder Smooth Muscle	GSM5652209_Bladder-Smooth-Muscle-Z0000041Z	25816256	-0.564653	-0.475063	-0.170935	-0.219171	0.184467	-0.0560081
Adipocytes	GSM5652177_Adipocytes-Z000000T9	25899006	-0.571127	-0.509442	-0.152003	-0.215413	0.267854	-0.0345464
Blood T CD4	GSM5652279_Blood-T-CD4-Z000000TT	25841120	-0.567149	-0.446899	-0.158835	-0.226223	0.137903	0.00253383
Blood T CenMem CD4	GSM5652286_Blood-T-CenMem-CD4-Z0000041D	25759952	-0.564543	-0.481802	-0.162345	-0.234234	0.0939001	-0.0207374
Lung Alveolar Epithelial	GSM5652354_Lung-Alveolar-Epithelial-Z000000T1	25960048	-0.56057	-0.460721	-0.152098	-0.222247	0.212711	-0.0118575
Colon Right Epithelial	GSM5652371_Colon-Right-Epithelial-Z000000V8	25813442	-0.559869	-0.504499	-0.160945	-0.215988	0.185638	-0.0289098
Colon Macrophages	GSM5652305_Colon-Macrophages-Z00000444	25970864	-0.556679	-0.496946	-0.168138	-0.222011	0.228117	-0.0152579
Kidney Tubular Epithelial	GSM5652259_Kidney-Tubular-Epithelial-Z0000043Z	25868717	-0.575019	-0.474558	-0.158708	-0.221326	0.163624	-0.0337889
Lung Alveolar Macrophages	GSM5652308_Lung-Alveolar-Macrophages-Z00000448	25721743	-0.559119	-0.467179	-0.168944	-0.234411	0.134735	-0.0263336
Heart Cardiomyocyte	GSM5652216_Heart-Cardiomyocyte-Z0000044Q	25813940	-0.565928	-0.517758	-0.164818	-0.216973	0.199512	-0.0722529
Pancreas Endothel	GSM5652195_Pancreas-Endothel-Z0000042X	25824086	-0.546639	-0.49716	-0.15039	-0.224554	0.16805	-0.0315438
Pancreas Delta	GSM5652247_Pancreas-Delta-Z00000451	25728334	-0.560212	-0.491011	-0.151178	-0.226403	0.166023	-0.00727538
Colon Left Endocrine	GSM5652374_Colon-Left-Endocrine-Z0000044J	24869777	-0.551061	-0.404587	-0.161473	-0.22425	0.136605	0.0346667
Kidney Glomerular Endothel	GSM5652184_Kidney-Glomerular-Endothel-Z000000Q5	25928391	-0.560389	-0.465925	-0.159408	-0.202809	0.215234	-0.00956735
Bladder Epithelial	GSM5652343_Bladder-Epithelial-Z000000QP	25840436	-0.566334	-0.488351	-0.161689	-0.220996	0.213129	-0.0395439
Coronary Artery Smooth Muscle	GSM5652208_Coronary-Artery-Smooth-Muscle-Z00000420	25876982	-0.555326	-0.488356	-0.150474	-0.222294	0.16336	-0.0214737
Endometrium Epithelial	GSM5652271_Endometrium-Epithelial-Z00000434	25781053	-0.559508	-0.491448	-0.177894	-0.213629	0.133024	-0.0262257
Blood B Mem	GSM5652319_Blood-B-Mem-Z0000041J	25634798	-0.582224	-0.459172	-0.167833	-0.22554	0.0815845	0.0035371
Adipocytes	GSM5652178_Adipocytes-Z000000T5	25876310	-0.571366	-0.490352	-0.167943	-0.223516	0.243637	0.0333175
Blood T EffMem CD8	GSM5652295_Blood-T-EffMem-CD8-Z0000041G	25831362	-0.562027	-0.466895	-0.156535	-0.220466	0.126977	-0.0665661
Heart Fibroblasts	GSM5652202_Heart-Fibroblasts-Z0000041W	25841478	-0.573812	-0.477487	-0.161836	-0.233162	0.244851	-0.0331856
Lung Alveolar Macrophages	GSM5652309_Lung-Alveolar-Macrophages-Z0000044C	25941377	-0.570271	-0.471538	-0.142241	-0.219212	0.188589	-0.0507325
Blood B	GSM5652316_Blood-B-Z000000TX	25729798	-0.56336	-0.464505	-0.16514	-0.223857	0.133371	0.0144727
Gastric antrum Epithelial	GSM5652366_Gastric-antrum-Epithelial-Z000000SP	25858760	-0.572417	-0.481749	-0.154304	-0.227973	0.279052	-0.0665519
Liver Endothelium	GSM5652190_Liver-Endothelium-Z000000RB	26020204	-0.561746	-0.489614	-0.148711	-0.22019	0.24448	-0.0221503
Breast Basal Epithelial	GSM5652351_Breast-Basal-Epithelial-Z000000VG	25723965	-0.558837	-0.484953	-0.14818	-0.230319	0.166098	-0.040913
Tonsil Pharyngeal Epithelial	GSM5652326_Tonsil-Pharyngeal-Epithelial-Z000000S1	25773083	-0.555999	-0.47663	-0.176043	-0.238885	0.215549	0.0244512
Fallopian Epithelial	GSM5652268_Fallopian-Epithelial-Z000000S9	25748647	-0.585897	-0.452993	-0.152974	-0.22346	0.149342	-0.0350986
Colon Left Epithelial	GSM5652377_Colon-Left-Epithelial-Z0000043C	25799482	-0.55207	-0.478286	-0.172681	-0.229561	0.155565	-0.0230714
Blood B Mem	GSM5652320_Blood-B-Mem-Z0000041K	25663731	-0.558942	-0.476128	-0.143205	-0.213845	0.103173	-0.020019
Pancreas Acinar	GSM5652244_Pancreas-Acinar-Z0000043W	25821877	-0.574268	-0.509679	-0.156531	-0.206096	0.20643	-0.026368
Aorta Endothel	GSM5652179_Aorta-Endothel-Z00000422	25829692	-0.559122	-0.487639	-0.146516	-0.223261	0.175063	-0.0088662
Blood Granulocytes	GSM5652314_Blood-Granulocytes-Z000000UD	25904202	-0.555024	-0.501535	-0.164347	-0.228839	0.262533	-0.0308495
Colon Right Epithelial	GSM5652370_Colon-Right-Epithelial-Z000000V0	25787984	-0.568513	-0.464663	-0.162775	-0.20956	0.201883	0.00149429
Pancreas Endothel	GSM5652194_Pancreas-Endothel-Z0000042D	25674205	-0.567632	-0.46565	-0.167361	-0.232257	0.173862	0.00797146
Bone Osteoblasts	GSM5652218_Bone-Osteoblasts-Z0000042Z	25923020	-0.566788	-0.513375	-0.149638	-0.23231	0.230299	-0.0295072
Pancreas Duct	GSM5652239_Pancreas-Duct-Z0000043T	25814200	-0.576872	-0.515559	-0.17077	-0.21833	0.18203	-0.0611971
Esophagus Epithelial	GSM5652333_Esophagus-Epithelial-Z00000426	25486120	-0.565183	-0.478724	-0.150755	-0.23439	0.143439	-0.00806313
Gastric fundus Epithelial	GSM5652359_Gastric-fundus-Epithelial-Z000000RX	25841028	-0.558197	-0.49942	-0.155906	-0.22177	0.240746	-0.0276143
Oligodendrocytes	GSM5652220_Oligodendrocytes-Z0000042E	25850078	-0.557382	-0.49432	-0.161205	-0.217308	0.211423	-0.056015
Colon Left Endocrine	GSM5652375_Colon-Left-Endocrine-Z0000044T	25736715	-0.560256	-0.531217	-0.162924	-0.219666	0.200835	-0.0347228
Ovary Epithelial	GSM5652270_Ovary-Epithelial-Z000000QT	25504045	-0.553486	-0.458991	-0.155298	-0.233447	0.0933378	0.00273158
Gastric body Epithelial	GSM5652362_Gastric-body-Epithelial-Z000000SD	25870938	-0.560532	-0.484906	-0.158635	-0.228185	0.198933	-0.0169526
Thyroid Epithelial	GSM5652265_Thyroid-Epithelial-Z0000042T	25843787	-0.560224	-0.492633	-0.169617	-0.223363	0.166187	-0.00685252
Small int Endocrine	GSM5652382_Small-int-Endocrine-Z00000436	25715324	-0.55904	-0.48422	-0.15058	-0.214316	0.192533	-0.00757212
Lung Bronchus Epithelial	GSM5652336_Lung-Bronchus-Epithelial-Z000000RZ	25879831	-0.553977	-0.508704	-0.152037	-0.223328	0.270484	-0.036586
Lung Alveolar Epithelial	GSM5652355_Lung-Alveolar-Epithelial-Z000000VC	25872720	-0.564444	-0.459136	-0.15869	-0.227635	0.20618	0.00863465
Oligodendrocytes	GSM5652219_Oligodendrocytes-Z000000TK	25753031	-0.566273	-0.470944	-0.184126	-0.221605	0.235555	-0.0143895
Liver Hepatocytes	GSM5652233_Liver-Hepatocytes-Z000000R3	25891673	-0.562595	-0.465119	-0.167894	-0.225127	0.24555	-0.0162647
Heart Fibroblasts	GSM5652203_Heart-Fibroblasts-Z0000041X	25882803	-0.560576	-0.474891	-0.153112	-0.222781	0.197477	-0.0651374
Heart Cardiomyocyte	GSM5652217_Heart-Cardiomyocyte-Z0000044R	25805622	-0.557194	-0.473361	-0.153764	-0.233784	0.185719	-0.0721889
Tongue base Epithelial	GSM5652330_Tongue_base-Epithelial-Z0000044B	25681229	-0.564738	-0.49428	-0.148899	-0.235572	0.163108	-0.0261674
Gastric body Epithelial	GSM5652363_Gastric-body-Epithelial-Z000000SM	25769547	-0.579219	-0.503492	-0.162155	-0.226747	0.250052	-0.0170521
Blood T Naive CD4	GSM5652296_Blood-T-Naive-CD4-Z0000041E	25777388	-0.554221	-0.477666	-0.156797	-0.220345	0.100168	-0.030134
Pharynx Epithelial	GSM5652334_Pharynx-Epithelial-Z0000044A	25493013	-0.569814	-0.478756	-0.156589	-0.225871	0.172113	-0.0343757
Kidney Glomerular Endothel	GSM5652185_Kidney-Glomerular-Endothel-Z00000443	25928320	-0.565103	-0.481677	-0.154936	-0.219048	0.189389	-0.0322824
Blood T CD4	GSM5652280_Blood-T-CD4-Z000000U7	25634298	-0.55807	-0.473891	-0.159114	-0.231849	0.131108	-0.00557573
Blood NK	GSM5652300_Blood-NK-Z000000U1	25858731	-0.557681	-0.479382	-0.165429	-0.22973	0.19161	-0.0623792
Breast Basal Epithelial	GSM5652350_Breast-Basal-Epithelial-Z000000V6	25750458	-0.555757	-0.454562	-0.160315	-0.231646	0.129812	0.0205413
Skeletal Muscle	GSM5652205_Skeletal-Muscle-Z00000427	25848543	-0.572157	-0.483368	-0.151327	-0.218812	0.185838	0.00215786
Pancreas Duct	GSM5652240_Pancreas-Duct-Z0000043U	25822640	-0.571374	-0.490285	-0.136773	-0.230339	0.157851	-0.0296142
Liver Macrophages	GSM5652307_Liver-Macrophages-Z0000043P	25920140	-0.56037	-0.47042	-0.164138	-0.212771	0.224642	-0.0330101
Endometrium Epithelial	GSM5652272_Endometrium-Epithelial-Z00000435	25668945	-0.571356	-0.453643	-0.159756	-0.228562	0.160956	-0.00353382
Colon Left Epithelial	GSM5652373_Colon-Left-Epithelial-Z000000VA	25704667	-0.563588	-0.452378	-0.154156	-0.220599	0.154942	0.0174245
Dermal Fibroblasts	GSM5652204_Dermal-Fibroblasts-Z00000423	25863619	-0.562652	-0.495211	-0.159568	-0.227471	0.145856	-0.0633836
Colon Right Endocrine	GSM5652372_Colon-Right-Endocrine-Z0000044S	25875463	-0.561467	-0.495227	-0.1616	-0.224976	0.220053	-0.0497081
Blood T Eff CD8	GSM5652289_Blood-T-Eff-CD8-Z0000041F	25811958	-0.567554	-0.47265	-0.144701	-0.234954	0.0931661	-0.0335917
Tonsil Pharyngeal Epithelial	GSM5652325_Tonsil-Pharyngeal-Epithelial-Z000000Q9	25897607	-0.545399	-0.503517	-0.150289	-0.215565	0.243082	-0.0511656
Pancreas Beta	GSM5652250_Pancreas-Beta-Z00000452	25807688	-0.567924	-0.486051	-0.152919	-0.228211	0.162735	0.0149338
Blood Monocytes	GSM5652303_Blood-Monocytes-Z000000U3	25670753	-0.556947	-0.486008	-0.158189	-0.236147	0.133315	-0.0160201
Tonsil Palatine Epithelial	GSM5652323_Tonsil-Palatine-Epithelial-Z000000RP	25912292	-0.568047	-0.466516	-0.161034	-0.221762	0.259821	0.00126149
Neuron	GSM5652224_Neuron-Z000000TH	25775232	-0.568158	-0.474992	-0.169813	-0.214989	0.257475	0.031289
Cortex Neuron	GSM5652230_Cortex-Neuron-Z0000042K	25774061	-0.565842	-0.492159	-0.161248	-0.227091	0.202407	-0.0358253
Blood T CD3	GSM5652278_Blood-T-CD3-Z000000UP	25761367	-0.565798	-0.444576	-0.157183	-0.218492	0.118295	0.0154222
Kidney Glomerular Podocytes	GSM5652262_Kidney-Glomerular-Podocytes-Z00000441	25968576	-0.557914	-0.493378	-0.150714	-0.217641	0.217582	-0.023983
Thyroid Epithelial	GSM5652264_Thyroid-Epithelial-Z0000042S	25830329	-0.567737	-0.482027	-0.151694	-0.221227	0.162153	-0.0345844
Breast Luminal Epithelial	GSM5652348_Breast-Luminal-Epithelial-Z000000VJ	25659961	-0.556283	-0.483422	-0.135507	-0.222833	0.156571	-0.00994059
Gastric antrum Epithelial	GSM5652365_Gastric-antrum-Epithelial-Z000000SF	25889640	-0.559448	-0.479363	-0.14958	-0.228137	0.2158	-0.00483201
Cortex Neuron	GSM5652225_Cortex-Neuron-Z0000042F	25784326	-0.549479	-0.495176	-0.169144	-0.213015	0.247764	-0.019285
Prostate Epithelial	GSM5652338_Prostate-Epithelial-Z000000RV	25854133	-0.561621	-0.470818	-0.154028	-0.211184	0.228191	-0.00536581
Colon Fibroblasts	GSM5652198_Colon-Fibroblasts-Z0000042A	25935374	-0.565424	-0.495386	-0.160367	-0.236233	0.223478	-0.0613815
Cortex Neuron	GSM5652228_Cortex-Neuron-Z0000042M	25816513	-0.565155	-0.47271	-0.164431	-0.234696	0.151701	-0.05426
Cerebellum Neuron	GSM5652231_Cerebellum-Neuron-Z000000TB	25812001	-0.549245	-0.4848	-0.15485	-0.218723	0.215879	-0.000821161
Pancreas Acinar	GSM5652243_Pancreas-Acinar-Z000000QX	26008010	-0.558804	-0.512747	-0.147706	-0.216042	0.28616	0.0256289
Aorta Endothel	GSM5652180_Aorta-Endothel-Z0000043G	25815254	-0.570348	-0.469844	-0.159242	-0.229177	0.188158	-0.00761081
Cortex Neuron	GSM5652223_Cortex-Neuron-Z000000TF	25766117	-0.567835	-0.477018	-0.162104	-0.227624	0.197254	0.00965644
Blood T Eff CD8	GSM5652288_Blood-T-Eff-CD8-Z00000419	25734953	-0.550235	-0.459757	-0.161289	-0.239301	0.12017	0.00765198
Heart Fibroblasts	GSM5652200_Heart-Fibroblasts-Z0000043R	25499939	-0.564412	-0.511716	-0.158216	-0.24201	0.130996	-0.047946
Epidermal Keratinocytes	GSM5652321_Epidermal-Keratinocytes-Z00000424	25831756	-0.564643	-0.483165	-0.159134	-0.230538	0.185342	-0.0282207
Tongue Epithelial	GSM5652327_Tongue-Epithelial-Z000000QV	25825595	-0.559298	-0.478494	-0.148544	-0.218842	0.17474	-0.0793368
Adipocytes	GSM5652176_Adipocytes-Z000000T7	25920618	-0.578113	-0.528739	-0.165225	-0.220393	0.267296	-0.037545
Kidney Tubular Endothel	GSM5652189_Kidney-Tubular-Endothel-Z0000042R	25693214	-0.554924	-0.495301	-0.163056	-0.221888	0.172739	0.0139645
Fallopian Epithelial	GSM5652267_Fallopian-Epithelial-Z000000Q7	25891270	-0.554639	-0.487433	-0.162335	-0.22144	0.209138	-0.00282502
Bladder Epithelial	GSM5652342_Bladder-Epithelial-Z000000QM	25838369	-0.56424	-0.499092	-0.160047	-0.217932	0.220881	-0.0314056
Pancreas Alpha	GSM5652254_Pancreas-Alpha-Z00000456	25852021	-0.567027	-0.484823	-0.157576	-0.22917	0.211227	-0.0333608
Blood T EffMem CD4	GSM5652292_Blood-T-EffMem-CD4-Z0000041C	25810615	-0.560278	-0.485188	-0.161126	-0.226813	0.14747	-0.0532655
Blood NK	GSM5652299_Blood-NK-Z000000TM	25839385	-0.554606	-0.447218	-0.148544	-0.221263	0.147307	0.0100021
Gallbladder Epithelial	GSM5652358_Gallbladder-Epithelial-Z00000432	25739331	-0.561748	-0.480496	-0.164441	-0.216816	0.142053	0.00869962
Pancreas Islet Endothel	GSM5652197_Pancreas-Islet-Endothel-Z0000042Y	25847994	-0.562706	-0.476392	-0.145989	-0.222849	0.166691	-0.0411175
Colon Macrophages	GSM5652306_Colon-Macrophages-Z00000446	25865840	-0.556193	-0.484908	-0.159099	-0.211999	0.170334	0.00364849
Small int Epithelial	GSM5652378_Small-int-Epithelial-Z0000042V	25770518	-0.558448	-0.498839	-0.158933	-0.222687	0.240091	-0.0598896
Kidney Glomerular Podocytes	GSM5652261_Kidney-Glomerular-Podocytes-Z0000042W	25742596	-0.544536	-0.475863	-0.172128	-0.222528	0.10855	-0.0298671
Prostate Epithelial	GSM5652339_Prostate-Epithelial-Z000000S3	25782365	-0.555796	-0.462014	-0.163785	-0.222273	0.160878	-0.0192064
Blood T CenMem CD4	GSM5652285_Blood-T-CenMem-CD4-Z00000417	25849434	-0.557566	-0.471577	-0.15025	-0.228416	0.151742	-0.00551057
Tongue Epithelial	GSM5652328_Tongue-Epithelial-Z00000449	25849848	-0.560388	-0.501824	-0.155986	-0.216745	0.182897	-0.0822623
Kidney Glomerular Epithelial	GSM5652257_Kidney-Glomerular-Epithelial-Z0000045L	25769880	-0.562553	-0.457026	-0.158476	-0.226551	0.137994	-0.0334976
Kidney Glomerular Epithelial	GSM5652256_Kidney-Glomerular-Epithelial-Z0000045K	25847920	-0.554854	-0.464428	-0.15809	-0.229399	0.179312	-0.0153473
Lung Interstitial Macrophages	GSM5652311_Lung-Interstitial-Macrophages-Z0000044D	25908184	-0.565734	-0.478553	-0.140646	-0.231932	0.159032	-0.0526866
Aorta Smooth Muscle	GSM5652207_Aorta-Smooth-Muscle-Z0000041U	25930525	-0.554809	-0.49179	-0.167775	-0.223207	0.220128	-0.0380663
Blood T Naive CD8	GSM5652298_Blood-T-Naive-CD8-Z0000041H	25785391	-0.564943	-0.471232	-0.14645	-0.228061	0.137886	-0.0213231
Cortex Neuron	GSM5652229_Cortex-Neuron-Z0000042P	25790424	-0.573116	-0.447126	-0.166937	-0.230589	0.183061	-0.0311065
Esophagus Epithelial	GSM5652332_Esophagus-Epithelial-Z000000PZ	25765237	-0.558285	-0.46183	-0.145861	-0.225025	0.130156	-0.00621352
Pancreas Beta	GSM5652251_Pancreas-Beta-Z00000455	25839067	-0.556184	-0.506819	-0.152904	-0.225953	0.19791	-0.039797
Small int Epithelial	GSM5652379_Small-int-Epithelial-Z000000RT	25846271	-0.56542	-0.506832	-0.156879	-0.225658	0.294144	-0.0193067
Bone marrow Erythrocyte progenitors	GSM5652275_Bone_marrow-Erythrocyte_progenitors-Z000000RH	26030530	-0.562536	-0.51132	-0.159622	-0.210722	0.333671	-0.0161399
Breast Luminal Epithelial	GSM5652347_Breast-Luminal-Epithelial-Z000000V2	25878301	-0.556438	-0.490224	-0.166455	-0.230221	0.213662	-0.0245736
Colon Fibroblasts	GSM5652199_Colon-Fibroblasts-Z0000042C	25916216	-0.566759	-0.465344	-0.166175	-0.241622	0.19203	-0.0253703
Gastric fundus Epithelial	GSM5652360_Gastric-fundus-Epithelial-Z000000SK	25905709	-0.569617	-0.500839	-0.158608	-0.231172	0.276603	-0.0337839

## Sheet: VALZERO
	MAX	2452722	13.1558	5.57111	18.4026	-0.511169	-2.98664	8.11851	-15.6725	-2.81136	-16.3191	-2.79741	-27.9255	-4.88807
	MIN	1201804	3.77672	-0.0974915	3.31775	-7.04866	-14.5466	1.77627	-126.264	-31.0523	-311.933	-46.9578	-488.46	-49.8847
	AVG	1.61695e+06	8.49192	1.51578	9.75192	-2.54808	-7.7397	5.16203	-56.0786	-6.43254	-105.1	-10.4887	-155.631	-24.4585
	STD	217922	1.79512	0.828216	2.46948	1.38796	1.66815	1.20595	20.9713	3.55092	51.5557	9.30551	62.7917	9.05003
CELL	ID	TOTAL	ACGA-TCGT	ACGC-GCGT	ACGG-CCGT	CCGA-TCGG	CCGC-GCGG	GCGA-TCGC	log10(pACGA-TCGT)	log10(pACGC-GCGT)	log10(pACGG-CCGT)	log10(pCCGA-TCGG)	log10(pCCGC-GCGG)	log10(pGCGA-TCGC)
Liver Hepatocytes	GSM5652234_Liver-Hepatocytes-Z000000T3	1488503	8.28123	2.46502	12.1361	-4.98016	-8.87164	3.81064	-46.9032	-9.01049	-138.216	-25.5415	-183.316	-13.1729
Kidney Tubular Endothel	GSM5652187_Kidney-Tubular-Endothel-Z000000PX	1399004	10.3097	1.39946	10.7445	-2.08893	-8.62085	6.38214	-61.0698	-5.13942	-101.002	-5.94317	-167.159	-30.596
Larynx Epithelial	GSM5652331_Larynx-Epithelial-Z000000QB	1717256	10.8812	1.75175	12.2143	-2.23144	-9.13472	6.91298	-98.3327	-7.31542	-173.348	-7.48819	-214.493	-42.486
Bone marrow Erythrocyte progenitors	GSM5652274_Bone_marrow-Erythrocyte_progenitors-Z000000RF	1482026	13.1558	3.94116	18.4026	-7.04866	-14.5466	5.4439	-113.173	-18.3279	-311.933	-46.9578	-488.46	-24.4975
Blood B	GSM5652317_Blood-B-Z000000UB	1473390	6.02302	0.875545	6.90632	-2.89732	-5.61932	2.62657	-25.9077	-3.96041	-46.8705	-9.83	-74.7053	-7.74156
Blood T CD8	GSM5652283_Blood-T-CD8-Z000000U5	1391354	5.8322	1.7107	7.58613	-3.32226	-6.50045	3.2629	-25.1924	-5.96775	-52.3826	-11.5835	-92.9883	-9.91867
Blood Monocytes	GSM5652302_Blood-Monocytes-Z000000TP	1862503	4.73208	1.15135	7.22457	-2.81545	-5.85847	2.63967	-24.2042	-5.13921	-68.8563	-11.4877	-98.9215	-8.84853
Blood T CD8	GSM5652282_Blood-T-CD8-Z000000TR	1315856	6.55757	1.67919	7.63873	-2.96384	-5.65599	3.38152	-27.1923	-5.4547	-48.9298	-9.25829	-67.6341	-9.82167
Saphenous Vein Endothel	GSM5652181_Saphenous-Vein-Endothel-Z000000RM	1543209	7.05802	1.45394	9.174	-3.58981	-7.30896	3.93971	-35.0001	-5.552	-82.9458	-14.6094	-135.132	-14.3391
Skeletal Muscle	GSM5652206_Skeletal-Muscle-Z00000429	1450519	10.6117	1.01121	9.28072	-1.83567	-7.74493	6.0245	-63.5654	-4.22549	-77.2249	-5.28683	-144.114	-28.4034
Saphenous Vein Endothel	GSM5652182_Saphenous-Vein-Endothel-Z000000S7	1449564	10.2759	2.74606	13.1189	-4.48765	-10.2174	4.45871	-64.2612	-10.2387	-154.66	-20.0563	-240.672	-17.0078
Cortex Neuron	GSM5652226_Cortex-Neuron-Z0000042H	1324468	9.92357	1.76205	11.2699	-1.93837	-8.77626	6.33584	-50.1415	-5.77298	-99.7126	-5.3106	-171.665	-28.7607
Saphenous Vein Endothel	GSM5652183_Saphenous-Vein-Endothel-Z000000SB	1450201	9.27213	2.26678	12.8217	-4.70826	-10.0385	4.66534	-52.2199	-8.16291	-146.697	-22.0018	-238	-18.097
Lung Bronchus Smooth Muscle	GSM5652211_Lung-Bronchus-Smooth-Muscle-Z00000421	1664463	8.32642	1.02409	7.96321	-1.18308	-7.25385	5.03811	-57.6662	-4.49807	-69.0555	-3.76936	-133.9	-22.7761
Kidney Tubular Epithelial	GSM5652258_Kidney-Tubular-Epithelial-Z000000QH	1531971	8.9247	1.84802	10.2296	-2.26775	-8.34539	6.4984	-52.1524	-6.83053	-102.768	-7.00481	-172.227	-34.3053
Prostate Smooth Muscle	GSM5652210_Prostate-Smooth-Muscle-Z0000041Y	2333681	9.29649	1.44831	9.77215	-1.67636	-7.09027	4.84603	-126.264	-7.34077	-168.54	-6.24192	-156.643	-28.0023
Blood Granulocytes	GSM5652313_Blood-Granulocytes-Z000000TZ	1716324	7.15909	1.54925	8.95271	-3.46301	-6.7451	3.99672	-44.0853	-6.26312	-93.6278	-14.9527	-120.674	-16.148
Tonsil Palatine Epithelial	GSM5652322_Tonsil-Palatine-Epithelial-Z000000QF	1702387	9.2792	2.76591	11.374	-2.9705	-8.1827	4.81975	-70.886	-11.9788	-146.373	-11.385	-174.06	-21.7404
Lung Interstitial Macrophages	GSM5652310_Lung-Interstitial-Macrophages-Z00000447	1426468	9.22847	1.55724	9.41674	-1.67543	-8.23786	6.04646	-51.3793	-5.5191	-79.6575	-4.66593	-154.734	-28.4005
Lung Alveolar Endothel	GSM5652192_Lung-Alveolar-Endothel-Z000000QK	1362756	10.2487	1.57902	10.8002	-2.57503	-8.73095	6.49565	-57.4474	-5.60099	-97.7652	-7.66787	-169.353	-30.8064
Cortex Neuron	GSM5652227_Cortex-Neuron-Z0000042J	1362485	8.94949	1.01706	8.92796	-2.31883	-7.20882	5.85875	-42.5119	-4.04649	-65.9596	-6.815	-119.764	-25.5711
Pancreas Alpha	GSM5652253_Pancreas-Alpha-Z00000453	1539834	10.2619	1.74685	10.843	-1.97621	-8.92491	6.82689	-74.3102	-6.58113	-117.779	-5.87139	-191.251	-37.4624
Colon Left Epithelial	GSM5652376_Colon-Left-Epithelial-Z0000043B	1844349	9.30543	1.65024	10.3549	-1.50412	-8.04008	6.53641	-84.324	-7.06693	-135.816	-4.79994	-175.863	-40.9032
Kidney Tubular Endothel	GSM5652188_Kidney-Tubular-Endothel-Z000000Q3	1547802	8.21588	1.04832	7.94839	-1.52652	-7.10306	5.5632	-45.6211	-4.44234	-63.9586	-4.53289	-126.457	-26.1051
Blood T CD3	GSM5652277_Blood-T-CD3-Z000000TV	1279715	7.54431	1.74107	8.78646	-3.18218	-7.37349	4.26545	-32.0455	-5.63453	-60.6394	-9.96761	-112.561	-13.9411
Cortex Neuron	GSM5652232_Cortex-Neuron-Z000000TD	1459083	10.4002	1.3493	12.0269	-2.48262	-9.63434	6.40674	-64.2191	-5.01654	-129.746	-7.73114	-220.561	-32.5218
Blood T EffMem CD8	GSM5652294_Blood-T-EffMem-CD8-Z0000041A	1523668	5.7059	0.675107	5.24375	-0.511169	-4.41094	4.23228	-27.6086	-3.64696	-29.3621	-2.79741	-47.2455	-15.7318
Bladder Epithelial	GSM5652346_Bladder-Epithelial-Z00000450	1860351	4.506	-0.0974915	4.39864	-0.888542	-4.52437	3.10293	-24.9141	-2.82564	-28.2963	-3.33433	-57.7356	-11.4735
Pancreas Endothel	GSM5652196_Pancreas-Endothel-Z00000430	1631106	6.35906	0.752683	6.5479	-1.19512	-5.81403	4.15752	-31.2255	-3.90277	-47.2406	-3.84275	-89.6382	-16.4353
Heart Fibroblasts	GSM5652201_Heart-Fibroblasts-Z0000041V	1626087	10.2516	1.37649	10.5953	-1.73757	-8.41106	5.78009	-80.6915	-5.54446	-118.692	-5.25595	-178.527	-29.2558
Pancreas Delta	GSM5652248_Pancreas-Delta-Z00000454	1602888	7.75063	1.63377	8.78758	-1.58458	-7.53906	5.87607	-46.2272	-6.21687	-82.2613	-4.71116	-144.529	-29.6879
Lung Bronchus Epithelial	GSM5652335_Lung-Bronchus-Epithelial-Z000000QD	1762280	9.55487	2.29311	11.2516	-2.22979	-8.69161	6.15714	-77.5164	-9.77762	-150.356	-7.48875	-202.134	-35.1348
Lung Pleura	GSM5652357_Lung-Pleura-Z0000042B	1749768	8.98154	1.73981	9.11872	-1.82314	-7.4923	5.72345	-69.9452	-7.16567	-98.7578	-5.81058	-147.826	-30.5607
Lung Alveolar Endothel	GSM5652191_Lung-Alveolar-Endothel-Z000000Q1	1606585	8.06698	0.774171	9.02263	-1.92371	-6.87025	5.25687	-47.2328	-3.97364	-84.9831	-5.94119	-121.228	-24.2732
Blood T Naive CD8	GSM5652297_Blood-T-Naive-CD8-Z0000041B	1791856	3.77672	0.282416	3.31775	-0.537514	-2.98664	2.67618	-15.6725	-3.12675	-16.3191	-2.86938	-27.9255	-8.94494
Blood T EffMem CD4	GSM5652291_Blood-T-EffMem-CD4-Z00000416	1519013	6.53437	1.02665	6.78481	-1.0645	-5.85878	4.445	-34.5553	-4.26243	-46.0421	-3.43284	-82.7937	-17.1602
Kidney Glomerular Endothel	GSM5652186_Kidney-Glomerular-Endothel-Z0000045J	1524113	8.08027	1.14612	8.64286	-2.1797	-7.76515	5.36153	-43.2563	-4.63428	-73.4862	-6.68248	-149.428	-24.1376
Bladder Smooth Muscle	GSM5652209_Bladder-Smooth-Muscle-Z0000041Z	1942229	7.83869	1.18613	8.30598	-1.16783	-6.67165	4.44139	-73.0975	-5.32734	-92.2466	-3.96261	-125.821	-21.0249
Adipocytes	GSM5652177_Adipocytes-Z000000T9	1414929	10.5883	1.14166	11.9831	-2.94082	-10.1114	6.89678	-64.8692	-4.55357	-124.161	-9.61234	-236.291	-35.9997
Blood T CD4	GSM5652279_Blood-T-CD4-Z000000TT	1321024	7.47698	1.85763	9.50767	-3.55368	-6.76648	3.25808	-32.0918	-6.07121	-72.4491	-12.3119	-99.712	-9.52253
Blood T CenMem CD4	GSM5652286_Blood-T-CenMem-CD4-Z0000041D	1505738	8.44897	1.102	7.68528	-1.5316	-6.27068	4.79109	-48.6328	-4.51051	-57.5472	-4.41865	-93.9849	-19.7325
Lung Alveolar Epithelial	GSM5652354_Lung-Alveolar-Epithelial-Z000000T1	1401147	9.38678	3.37501	13.4246	-5.24063	-9.89041	4.65745	-53.6013	-13.2054	-153.698	-25.4267	-219.276	-17.6652
Colon Right Epithelial	GSM5652371_Colon-Right-Epithelial-Z000000V8	1770480	8.50632	1.80825	11.3153	-3.76544	-9.61879	4.42909	-70.2341	-7.78183	-152.487	-17.4649	-236.671	-19.7422
Colon Macrophages	GSM5652305_Colon-Macrophages-Z00000444	1211491	10.537	2.90241	12.0257	-2.86781	-9.00087	6.33901	-55.3734	-9.5472	-106.699	-8.12201	-160.279	-26.2408
Kidney Tubular Epithelial	GSM5652259_Kidney-Tubular-Epithelial-Z0000043Z	1539132	9.28741	1.18917	10.1654	-1.80412	-8.32603	6.1609	-57.4753	-4.7816	-101.765	-5.33511	-169.219	-31.3958
Lung Alveolar Macrophages	GSM5652308_Lung-Alveolar-Macrophages-Z00000448	1619797	8.20421	0.97784	7.72559	-1.56179	-6.32575	4.32765	-49.3301	-4.35036	-64.6215	-4.69209	-103.268	-17.897
Heart Cardiomyocyte	GSM5652216_Heart-Cardiomyocyte-Z0000044Q	1674664	8.99832	0.874009	9.94058	-2.38813	-8.43509	6.65945	-64.0506	-4.31632	-111.102	-8.07903	-184.928	-39.6393
Pancreas Endothel	GSM5652195_Pancreas-Endothel-Z0000042X	1522577	8.4911	1.21701	8.32679	-1.83079	-7.09147	5.002	-46.0947	-4.82885	-67.8431	-5.40193	-125.444	-21.4173
Pancreas Delta	GSM5652247_Pancreas-Delta-Z00000451	1740052	6.12079	0.984905	6.50208	-1.11513	-5.77114	3.99042	-34.337	-4.535	-51.6555	-3.71191	-91.2508	-16.1285
Colon Left Endocrine	GSM5652374_Colon-Left-Endocrine-Z0000044J	2222520	4.41701	0.41749	4.54017	-0.970209	-4.52806	3.17321	-33.9782	-3.51293	-37.0217	-3.66233	-63.5266	-12.913
Kidney Glomerular Endothel	GSM5652184_Kidney-Glomerular-Endothel-Z000000Q5	1384159	10.3845	2.10344	10.5454	-2.19832	-8.05564	6.36246	-59.4111	-7.11218	-95.0657	-6.35838	-148.675	-29.7835
Bladder Epithelial	GSM5652343_Bladder-Epithelial-Z000000QP	1702806	7.7115	0.346318	8.11651	-2.17689	-7.46184	5.61579	-51.2124	-3.26663	-76.0982	-7.18904	-146.215	-28.8158
Coronary Artery Smooth Muscle	GSM5652208_Coronary-Artery-Smooth-Muscle-Z00000420	1790143	9.56349	1.15103	10.2197	-1.90817	-8.08871	5.83852	-89.7737	-5.06044	-124.74	-6.17153	-169.807	-31.3699
Endometrium Epithelial	GSM5652271_Endometrium-Epithelial-Z00000434	1852564	8.60461	1.23867	9.8045	-1.9028	-7.43572	5.18216	-73.1497	-5.53621	-126.093	-6.4321	-147.103	-26.6139
Blood B Mem	GSM5652319_Blood-B-Mem-Z0000041J	1611971	6.77612	1.04767	5.98656	-1.00219	-4.64566	4.06333	-40.2137	-4.47655	-40.8125	-3.39192	-53.6889	-15.5285
Adipocytes	GSM5652178_Adipocytes-Z000000T5	1376319	9.27867	1.24825	13.443	-6.66009	-10.4967	6.05091	-48.1844	-4.69903	-147.576	-40.0725	-249.868	-27.3258
Blood T EffMem CD8	GSM5652295_Blood-T-EffMem-CD8-Z0000041G	1434348	8.78129	1.7271	8.26776	-1.69901	-7.0104	5.63213	-56.6959	-5.99951	-62.4962	-4.74247	-108.164	-24.733
Heart Fibroblasts	GSM5652202_Heart-Fibroblasts-Z0000041W	1836019	7.60466	1.01519	9.50759	-1.42392	-6.72347	4.72464	-57.0782	-4.70912	-112.499	-4.56922	-128.041	-22.5372
Lung Alveolar Macrophages	GSM5652309_Lung-Alveolar-Macrophages-Z0000044C	1397367	10.5048	2.02714	11.8935	-2.0953	-9.02632	6.69018	-60.9318	-6.90629	-119.813	-5.9474	-187.136	-33.6772
Blood B	GSM5652316_Blood-B-Z000000TX	1497609	5.76025	1.46703	7.80983	-2.64798	-5.92699	3.16995	-25.0493	-5.40335	-60.4712	-8.6906	-84.4158	-9.93297
Gastric antrum Epithelial	GSM5652366_Gastric-antrum-Epithelial-Z000000SP	1835349	10.8948	3.24594	14.3744	-4.76527	-9.37707	5.6971	-104.191	-16.229	-250.095	-28.5402	-244.681	-32.2025
Liver Endothelium	GSM5652190_Liver-Endothelium-Z000000RB	1201804	11.1688	3.70405	15.1544	-5.30442	-11.2734	4.7372	-61.9251	-13.2896	-166.104	-22.4566	-243.951	-15.7539
Breast Basal Epithelial	GSM5652351_Breast-Basal-Epithelial-Z000000VG	1619207	6.18108	1.47725	9.05901	-3.22108	-7.48956	3.53285	-30.1314	-5.78764	-86.6245	-12.673	-144.219	-12.807
Tonsil Pharyngeal Epithelial	GSM5652326_Tonsil-Pharyngeal-Epithelial-Z000000S1	1824378	7.31632	2.33917	9.68304	-3.89239	-7.7024	3.78535	-48.1967	-10.0782	-116.231	-19.6244	-168.52	-15.2839
Fallopian Epithelial	GSM5652268_Fallopian-Epithelial-Z000000S9	1870483	7.19985	1.68699	9.48985	-3.58138	-6.67846	2.9377	-49.0638	-7.18645	-115.998	-17.514	-127.361	-10.7153
Colon Left Epithelial	GSM5652377_Colon-Left-Epithelial-Z0000043C	1692639	9.55904	1.3984	9.84879	-1.6167	-7.754	6.21411	-78.2994	-5.78905	-112.267	-4.92062	-150.889	-34.0676
Blood B Mem	GSM5652320_Blood-B-Mem-Z0000041K	1663356	6.10316	1.09029	6.63263	-1.23746	-5.56511	4.7888	-35.9826	-4.68248	-50.4403	-3.90698	-77.7763	-21.1239
Pancreas Acinar	GSM5652244_Pancreas-Acinar-Z0000043W	1764174	8.91798	1.05797	9.2789	-1.95962	-7.27071	5.40882	-71.4001	-4.82925	-101.146	-6.49644	-141.642	-27.9032
Aorta Endothel	GSM5652179_Aorta-Endothel-Z00000422	1692655	8.50546	1.0442	9.0118	-1.36423	-7.45104	5.54957	-57.5653	-4.65362	-91.0897	-4.24102	-147.136	-27.9879
Blood Granulocytes	GSM5652314_Blood-Granulocytes-Z000000UD	1631801	10.1793	2.36623	14.4875	-5.88813	-11.2143	5.09038	-78.6539	-9.66226	-225.88	-37.2889	-313.342	-23.8944
Colon Right Epithelial	GSM5652370_Colon-Right-Epithelial-Z000000V0	1902237	8.09271	2.60746	11.1655	-4.54798	-7.77618	3.85721	-65.2994	-12.3022	-162.418	-27.2892	-172.093	-16.456
Pancreas Endothel	GSM5652194_Pancreas-Endothel-Z0000042D	1617835	6.30067	0.891921	7.14186	-1.28104	-6.99467	4.96369	-30.3338	-4.11009	-55.2909	-3.96149	-127.826	-22.0581
Bone Osteoblasts	GSM5652218_Bone-Osteoblasts-Z0000042Z	1645534	10.39	1.24649	11.0981	-1.33627	-8.64706	6.1632	-83.8604	-5.18901	-131.582	-4.0796	-190.317	-32.6105
Pancreas Duct	GSM5652239_Pancreas-Duct-Z0000043T	1692698	9.40164	1.53174	9.53631	-1.84679	-7.84918	5.8777	-70.1859	-6.19288	-103.335	-5.86255	-160.709	-31.5801
Esophagus Epithelial	GSM5652333_Esophagus-Epithelial-Z00000426	2231848	4.67292	0.291539	5.42797	-0.870484	-4.66715	4.23964	-32.2033	-3.4389	-51.182	-3.45035	-71.468	-22.0276
Gastric fundus Epithelial	GSM5652359_Gastric-fundus-Epithelial-Z000000RX	1738269	8.64	2.5424	11.9289	-4.28546	-7.85518	3.65083	-61.0215	-10.968	-160.418	-22.3016	-168.66	-14.1141
Oligodendrocytes	GSM5652220_Oligodendrocytes-Z0000042E	1493426	10.7319	1.65243	10.8205	-1.65256	-8.06243	6.02553	-72.7953	-6.00682	-111.393	-4.80622	-156.688	-29.3696
Colon Left Endocrine	GSM5652375_Colon-Left-Endocrine-Z0000044T	1866030	8.11883	0.386906	9.07602	-2.03884	-7.3868	6.15442	-64.541	-3.5326	-107.22	-7.01472	-152.176	-37.1921
Ovary Epithelial	GSM5652270_Ovary-Epithelial-Z000000QT	2167829	3.91314	0.213109	4.43869	-0.97193	-4.53804	3.36405	-23.198	-3.23748	-34.3602	-3.64864	-65.2281	-14.3829
Gastric body Epithelial	GSM5652362_Gastric-body-Epithelial-Z000000SD	1727424	9.10706	2.23358	12.684	-4.81585	-8.62078	4.13437	-67.9055	-9.26441	-180.649	-27.257	-197.463	-17.091
Thyroid Epithelial	GSM5652265_Thyroid-Epithelial-Z0000042T	1573647	9.1914	1.5242	9.52224	-1.77837	-8.09859	6.18761	-57.8725	-5.86032	-93.6451	-5.32861	-162.847	-31.7884
Small int Endocrine	GSM5652382_Small-int-Endocrine-Z00000436	1850355	9.66568	0.917241	9.28272	-1.46918	-6.80689	6.46332	-89.3039	-4.54929	-110.68	-4.81	-127.154	-39.6383
Lung Bronchus Epithelial	GSM5652336_Lung-Bronchus-Epithelial-Z000000RZ	1723561	8.94104	2.69357	12.926	-5.27759	-9.43776	4.28177	-66.9877	-11.9343	-191.547	-32.4414	-234.871	-18.1604
Lung Alveolar Epithelial	GSM5652355_Lung-Alveolar-Epithelial-Z000000VC	1550852	9.2568	2.49213	12.1149	-4.34886	-9.55569	5.11086	-61.599	-9.66344	-144.277	-20.0205	-220.21	-22.4336
Oligodendrocytes	GSM5652219_Oligodendrocytes-Z000000TK	1528114	4.91763	0.2644	6.17548	-1.88887	-6.21735	4.89959	-18.9788	-3.0303	-39.1241	-5.70281	-100.174	-20.687
Liver Hepatocytes	GSM5652233_Liver-Hepatocytes-Z000000R3	1590660	8.80529	2.81225	12.7634	-5.30778	-9.33502	3.80951	-55.948	-11.2547	-165.15	-30.4935	-218.571	-14.1412
Heart Fibroblasts	GSM5652203_Heart-Fibroblasts-Z0000041X	1718068	9.02254	2.03613	10.509	-1.85333	-7.79746	5.48247	-70.5466	-8.0565	-124.932	-5.86929	-159.055	-27.8365
Heart Cardiomyocyte	GSM5652217_Heart-Cardiomyocyte-Z0000044R	1646463	8.46155	0.530387	10.2289	-2.0641	-8.69717	6.49403	-54.8544	-3.50283	-112.779	-6.46262	-195.454	-37.3079
Tongue base Epithelial	GSM5652330_Tongue_base-Epithelial-Z0000044B	1881201	6.5216	0.202558	6.39602	-1.24951	-5.86631	4.30848	-43.5922	-3.15448	-54.8933	-4.12032	-98.6713	-19.6152
Gastric body Epithelial	GSM5652363_Gastric-body-Epithelial-Z000000SM	1966173	8.44645	2.67017	12.0602	-3.0336	-7.86441	4.8261	-72.445	-13.1677	-194.202	-13.5679	-183.003	-25.0414
Blood T Naive CD4	GSM5652296_Blood-T-Naive-CD4-Z0000041E	1468372	8.62237	1.06785	8.45949	-1.67994	-6.63093	5.11729	-46.143	-4.35742	-66.5385	-4.82719	-103.983	-21.7912
Pharynx Epithelial	GSM5652334_Pharynx-Epithelial-Z0000044A	2452722	4.34325	0.249674	5.03102	-0.672998	-4.87504	3.11444	-35.6135	-3.41804	-49.9979	-3.17001	-81.4897	-14.1594
Kidney Glomerular Endothel	GSM5652185_Kidney-Glomerular-Endothel-Z00000443	1440464	11.2388	1.83945	11.3587	-2.08298	-9.59893	7.06596	-74.4063	-6.54828	-115.812	-5.99488	-212.206	-37.9727
Blood T CD4	GSM5652280_Blood-T-CD4-Z000000U7	1477974	5.42301	0.701919	6.42646	-2.60136	-5.45999	3.12303	-21.8045	-3.64831	-40.2522	-8.37934	-72.1646	-9.81144
Blood NK	GSM5652300_Blood-NK-Z000000U1	1344337	7.53571	1.71107	10.8329	-4.19737	-9.4102	4.612	-34.9021	-5.85844	-99.1942	-16.6738	-187.78	-16.929
Breast Basal Epithelial	GSM5652350_Breast-Basal-Epithelial-Z000000V6	1643252	6.91716	1.12322	8.83881	-3.08623	-7.2013	4.033	-37.396	-4.72103	-84.9593	-11.9492	-133.962	-15.5735
Skeletal Muscle	GSM5652205_Skeletal-Muscle-Z00000427	1441084	8.84502	0.765663	8.78695	-1.62963	-6.92143	5.23891	-45.5303	-3.69778	-69.5516	-4.67748	-115.307	-21.8753
Pancreas Duct	GSM5652240_Pancreas-Duct-Z0000043U	1659740	8.78548	1.62243	10.105	-2.18703	-7.95176	6.57927	-58.5963	-6.31469	-110.482	-7.14308	-163.405	-37.9277
Liver Macrophages	GSM5652307_Liver-Macrophages-Z0000043P	1358421	11.8942	1.49559	12.1748	-2.66119	-10.0711	7.36581	-72.2657	-5.21451	-120.374	-8.04382	-227.652	-39.1459
Endometrium Epithelial	GSM5652272_Endometrium-Epithelial-Z00000435	1684376	5.89717	-0.0333528	6.77353	-1.55547	-5.44104	4.72952	-29.4388	-2.81136	-53.0761	-4.83292	-80.7917	-20.872
Colon Left Epithelial	GSM5652373_Colon-Left-Epithelial-Z000000VA	1782962	7.91243	1.96671	10.2465	-3.77077	-7.73273	4.12557	-59.7228	-8.24646	-126.814	-17.8514	-157.424	-17.2519
Dermal Fibroblasts	GSM5652204_Dermal-Fibroblasts-Z00000423	1529977	8.32334	0.707404	8.36981	-1.71248	-7.57562	5.78181	-46.9868	-3.74457	-69.2905	-5.01342	-139.475	-27.8764
Colon Right Endocrine	GSM5652372_Colon-Right-Endocrine-Z0000044S	1616495	11.5871	0.747099	11.7895	-2.23453	-8.94418	7.57362	-96.5441	-3.96003	-145.286	-7.06432	-202.047	-48.2369
Blood T Eff CD8	GSM5652289_Blood-T-Eff-CD8-Z0000041F	1370411	8.3322	0.922047	8.3197	-1.24699	-6.36851	4.68147	-44.9355	-3.93117	-60.2344	-3.61358	-87.49	-17.2196
Tonsil Pharyngeal Epithelial	GSM5652325_Tonsil-Pharyngeal-Epithelial-Z000000Q9	1771454	9.34063	2.22722	10.9642	-1.96566	-8.29304	5.21425	-77.0907	-9.48995	-142.535	-6.4076	-185.687	-26.1098
Pancreas Beta	GSM5652250_Pancreas-Beta-Z00000452	1645041	7.29025	1.19039	8.3257	-1.54928	-7.13441	6.03859	-43.8655	-4.96547	-76.9821	-4.71607	-129.333	-31.3664
Blood Monocytes	GSM5652303_Blood-Monocytes-Z000000U3	1805302	6.00909	1.42927	8.3256	-3.41323	-5.92343	2.72574	-33.8965	-6.03165	-86.4417	-15.4787	-98.7287	-9.40608
Tonsil Palatine Epithelial	GSM5652323_Tonsil-Palatine-Epithelial-Z000000RP	1572183	10.2556	2.29569	13.7883	-5.41724	-10.6042	5.44375	-72.5325	-8.80524	-190.28	-30.9427	-278.364	-25.108
Neuron	GSM5652224_Neuron-Z000000TH	1356337	6.80502	0.571423	8.58773	-2.93765	-6.85964	5.36169	-26.6273	-3.29744	-60.6458	-9.65983	-112.024	-21.5766
Cortex Neuron	GSM5652230_Cortex-Neuron-Z0000042K	1505353	9.42787	1.34948	9.38219	-1.59318	-7.84474	6.23483	-54.9429	-5.11222	-82.6954	-4.6587	-153.786	-32.0554
Blood T CD3	GSM5652278_Blood-T-CD3-Z000000UP	1393999	6.3552	0.938023	8.30762	-2.84953	-6.51773	3.9932	-26.1292	-3.94346	-60.3074	-9.13653	-96.3894	-13.5363
Kidney Glomerular Podocytes	GSM5652262_Kidney-Glomerular-Podocytes-Z00000441	1405847	11.6496	2.55011	12.9087	-2.6401	-10.0449	8.03533	-77.1082	-9.18341	-144.166	-8.16183	-227.27	-47.0997
Thyroid Epithelial	GSM5652264_Thyroid-Epithelial-Z0000042S	1622403	9.20643	0.723133	10.1613	-2.42967	-7.67277	5.62675	-60.7337	-3.84915	-109.194	-8.17567	-150.404	-27.9207
Breast Luminal Epithelial	GSM5652348_Breast-Luminal-Epithelial-Z000000VJ	1693084	5.36711	1.21535	7.88076	-2.62282	-6.40302	3.53441	-26.0928	-5.1268	-70.6034	-9.51091	-108.54	-13.0896
Gastric antrum Epithelial	GSM5652365_Gastric-antrum-Epithelial-Z000000SF	1792536	9.90796	3.49307	14.7904	-5.39082	-9.94027	4.53823	-87.2703	-17.8228	-259.27	-34.7087	-262.165	-20.6103
Cortex Neuron	GSM5652225_Cortex-Neuron-Z0000042F	1405167	8.93262	0.928019	9.24416	-2.15727	-7.24163	5.78202	-44.6241	-3.97168	-73.5259	-6.36443	-126.578	-25.9185
Prostate Epithelial	GSM5652338_Prostate-Epithelial-Z000000RV	1526046	7.64601	2.24278	11.6852	-4.64073	-9.53084	4.09928	-41.8257	-8.32176	-132.693	-22.7077	-218.161	-15.1829
Colon Fibroblasts	GSM5652198_Colon-Fibroblasts-Z0000042A	1285069	10.8155	1.20623	11.5821	-2.48663	-9.72886	7.12887	-60.3207	-4.451	-105.483	-6.92658	-198.855	-34.5867
Cortex Neuron	GSM5652228_Cortex-Neuron-Z0000042M	1339680	9.22375	1.39543	9.58084	-1.95141	-8.23222	6.31866	-44.2656	-4.80163	-73.8231	-5.39555	-152.199	-29.3514
Cerebellum Neuron	GSM5652231_Cerebellum-Neuron-Z000000TB	1590607	8.23523	1.02759	9.34946	-2.03902	-7.3215	5.29561	-47.3609	-4.41886	-89.661	-6.40554	-139.245	-24.6224
Pancreas Acinar	GSM5652243_Pancreas-Acinar-Z000000QX	1528703	10.1754	5.57111	15.3479	-6.38809	-10.4073	1.77627	-77.6782	-31.0523	-227.779	-41.8896	-248.348	-4.88807
Aorta Endothel	GSM5652180_Aorta-Endothel-Z0000043G	1538742	8.29052	1.28191	7.61453	-1.20194	-7.00237	5.37736	-45.658	-4.97062	-58.236	-3.71336	-123.176	-24.4071
Cortex Neuron	GSM5652223_Cortex-Neuron-Z000000TF	1329009	8.80522	1.56381	9.43163	-1.8299	-8.36113	6.44618	-40.962	-5.22301	-71.3297	-5.00437	-156.149	-29.4006
Blood T Eff CD8	GSM5652288_Blood-T-Eff-CD8-Z00000419	1408824	5.86224	1.17677	6.49101	-1.02521	-6.01489	4.7038	-25.4222	-4.47941	-39.7829	-3.2796	-80.6612	-17.5073
Heart Fibroblasts	GSM5652200_Heart-Fibroblasts-Z0000043R	2179742	5.98427	0.664811	6.64919	-1.20252	-4.84228	3.66792	-56.1689	-4.20078	-70.0207	-4.22487	-70.6865	-16.9247
Epidermal Keratinocytes	GSM5652321_Epidermal-Keratinocytes-Z00000424	1789543	9.35696	1.39521	10.0363	-1.77778	-7.53483	6.1127	-73.1312	-5.96143	-119.501	-5.69952	-157.283	-35.7585
Tongue Epithelial	GSM5652327_Tongue-Epithelial-Z000000QV	1842197	8.58726	1.30694	10.3127	-2.24789	-8.15342	6.08795	-68.7174	-5.8205	-136.765	-8.00681	-180.059	-36.3767
Adipocytes	GSM5652176_Adipocytes-Z000000T7	1441975	11.0668	1.29134	13.5301	-4.70217	-11.0902	8.11851	-71.1795	-5.02875	-160.8	-21.7271	-289.702	-49.8847
Kidney Tubular Endothel	GSM5652189_Kidney-Tubular-Endothel-Z0000042R	1605420	6.65352	0.718708	6.79431	-1.12957	-5.5493	4.68087	-33.4672	-3.82155	-50.3741	-3.64444	-80.92	-19.5888
Fallopian Epithelial	GSM5652267_Fallopian-Epithelial-Z000000Q7	1761917	9.75526	2.05424	10.961	-2.82948	-8.42772	5.92947	-79.9931	-8.69349	-143.543	-10.8479	-191.18	-32.5537
Bladder Epithelial	GSM5652342_Bladder-Epithelial-Z000000QM	1638011	8.52375	0.991094	8.7422	-1.96673	-7.43473	6.09	-56.6823	-4.46487	-82.5834	-6.15734	-142.166	-32.1059
Pancreas Alpha	GSM5652254_Pancreas-Alpha-Z00000456	1596455	8.00556	1.57585	8.18678	-1.9354	-7.01867	5.29096	-49.1771	-6.01554	-71.5758	-5.93082	-124.246	-24.3643
Blood T EffMem CD4	GSM5652292_Blood-T-EffMem-CD4-Z0000041C	1486186	8.80754	1.52108	7.96472	-1.64184	-6.24234	4.93191	-55.1497	-5.55942	-60.2404	-4.68189	-92.248	-20.4883
Blood NK	GSM5652299_Blood-NK-Z000000TM	1424841	7.65008	1.5265	9.94036	-4.31033	-8.64827	3.86222	-37.3474	-5.42838	-87.842	-18.4073	-169.264	-13.1298
Gallbladder Epithelial	GSM5652358_Gallbladder-Epithelial-Z00000432	2059677	7.71272	0.836704	8.15215	-1.49257	-6.92171	5.0022	-64.0588	-4.60415	-97.8969	-5.16948	-146.171	-28.0976
Pancreas Islet Endothel	GSM5652197_Pancreas-Islet-Endothel-Z0000042Y	1489521	8.55998	2.02196	8.91008	-1.22453	-7.38178	5.81696	-46.2408	-7.20366	-75.5364	-3.72417	-131.922	-27.386
Colon Macrophages	GSM5652306_Colon-Macrophages-Z00000446	1412056	9.95877	1.26533	10.1197	-2.07926	-7.91475	6.38709	-59.5277	-4.78534	-91.5121	-5.9577	-142.133	-30.5619
Small int Epithelial	GSM5652378_Small-int-Epithelial-Z0000042V	1862183	10.5823	0.351515	10.524	-1.8835	-7.40591	6.20801	-106.653	-3.39615	-141.692	-6.37392	-151.257	-37.6188
Kidney Glomerular Podocytes	GSM5652261_Kidney-Glomerular-Podocytes-Z0000042W	1526274	7.19291	0.862221	7.28648	-1.56169	-6.33319	5.06232	-34.3507	-3.96816	-53.2149	-4.6285	-98.9847	-21.9034
Prostate Epithelial	GSM5652339_Prostate-Epithelial-Z000000S3	1749902	7.6437	2.14268	9.80011	-3.58426	-6.43947	3.44664	-48.7062	-8.60631	-111.497	-16.4525	-114.805	-12.8764
Blood T CenMem CD4	GSM5652285_Blood-T-CenMem-CD4-Z00000417	1408879	9.79326	1.41471	9.65553	-1.8532	-7.51194	6.1884	-58.145	-5.11478	-81.9546	-5.15778	-127.543	-28.941
Tongue Epithelial	GSM5652328_Tongue-Epithelial-Z00000449	1818139	10.7745	1.34781	10.5524	-2.11402	-8.59325	6.45237	-100.601	-5.94793	-138.033	-7.25741	-200.03	-40.1703
Kidney Glomerular Epithelial	GSM5652257_Kidney-Glomerular-Epithelial-Z0000045L	1591448	7.18238	0.686587	6.62703	-1.1674	-5.76321	4.95807	-36.3428	-3.66405	-46.8927	-3.71432	-86.4915	-22.0819
Kidney Glomerular Epithelial	GSM5652256_Kidney-Glomerular-Epithelial-Z0000045K	1575344	8.29127	1.97361	9.14335	-1.95819	-7.43613	6.12655	-47.7599	-7.28962	-85.9123	-5.96914	-139.254	-31.5391
Lung Interstitial Macrophages	GSM5652311_Lung-Interstitial-Macrophages-Z0000044D	1481991	10.9808	2.22731	12.0733	-2.68619	-9.02494	6.37769	-76.0156	-8.13711	-135.921	-8.57617	-191.077	-32.6669
Aorta Smooth Muscle	GSM5652207_Aorta-Smooth-Muscle-Z0000041U	1670145	9.39515	1.20909	9.55798	-1.8391	-7.89532	5.55405	-70.2455	-5.06837	-99.4334	-5.69489	-163.195	-27.6889
Blood T Naive CD8	GSM5652298_Blood-T-Naive-CD8-Z0000041H	1481404	9.69575	2.01983	9.05265	-1.78948	-7.40195	5.51968	-58.1796	-7.19834	-76.4454	-5.14586	-130.7	-25.1209
Cortex Neuron	GSM5652229_Cortex-Neuron-Z0000042P	1378359	9.09438	1.04626	9.44344	-1.47483	-8.41684	5.99826	-44.8535	-4.06063	-74.3861	-4.15853	-163.973	-27.3312
Esophagus Epithelial	GSM5652332_Esophagus-Epithelial-Z000000PZ	1946903	7.98208	1.24506	9.10545	-2.06033	-7.23726	5.19589	-65.2382	-5.72836	-114.165	-7.33054	-148.69	-28.0749
Pancreas Beta	GSM5652251_Pancreas-Beta-Z00000455	1634914	8.88353	1.69441	9.35335	-1.84045	-7.29478	5.84797	-61.5151	-6.61377	-95.5239	-5.65588	-135.619	-29.9077
Small int Epithelial	GSM5652379_Small-int-Epithelial-Z000000RT	1751961	10.6997	2.19374	14.5666	-5.42897	-9.8961	5.58583	-100.973	-9.44383	-247.843	-34.6956	-256.546	-29.228
Bone marrow Erythrocyte progenitors	GSM5652275_Bone_marrow-Erythrocyte_progenitors-Z000000RH	1649147	10.2859	3.0547	14.9431	-5.53869	-11.7895	4.53485	-82.9117	-13.6652	-236.971	-33.4989	-353.548	-19.5574
Breast Luminal Epithelial	GSM5652347_Breast-Luminal-Epithelial-Z000000V2	1550608	9.33755	2.64553	13.442	-5.1429	-10.3189	4.76187	-61.3577	-10.4743	-179.771	-27.7013	-255.212	-20.0206
Colon Fibroblasts	GSM5652199_Colon-Fibroblasts-Z0000042C	1263930	9.75547	1.61062	11.5213	-2.6585	-9.04982	7.32089	-48.8551	-5.27257	-101.927	-7.50878	-169.494	-35.5366
Gastric fundus Epithelial	GSM5652360_Gastric-fundus-Epithelial-Z000000SK	1778649	11.2764	3.08843	14.3513	-5.39578	-9.76513	4.83486	-107.273	-14.758	-239.321	-34.7251	-257.965	-23.1148

## Sheet: VALONE
	MAX	12841446	-2.16328	2.25285	1.26616	1.53	3.94478	-0.381478	-2.87959	-2.25606	-3.09253	-2.29011	-2.93624	-3.83042
	MIN	217255	-12.052	-2.88822	-8.90016	-4.84908	-2.61028	-9.56157	-371.252	-43.7007	-248.817	-109.606	-76.8873	-298.061
	AVG	4.40236e+06	-8.41642	-0.138523	-5.34893	-3.0402	1.97029	-5.33814	-116.587	-5.94263	-86.4941	-29.866	-26.8326	-121.693
	STD	1.73458e+06	1.87289	0.888651	1.68006	0.801013	0.90241	1.45489	72.4393	4.72178	50.594	16.6983	15.341	62.8875
CELL	ID	TOTAL	ACGA-TCGT	ACGC-GCGT	ACGG-CCGT	CCGA-TCGG	CCGC-GCGG	GCGA-TCGC	log10(pACGA-TCGT)	log10(pACGC-GCGT)	log10(pACGG-CCGT)	log10(pCCGA-TCGG)	log10(pCCGC-GCGG)	log10(pGCGA-TCGC)
Liver Hepatocytes	GSM5652234_Liver-Hepatocytes-Z000000T3	3817974	-10.9136	-1.94515	-7.38951	-3.07646	2.16992	-6.19222	-168.933	-10.1296	-136.53	-25.0483	-22.5873	-129.279
Kidney Tubular Endothel	GSM5652187_Kidney-Tubular-Endothel-Z000000PX	3218300	-10.5758	0.495527	-6.95983	-3.65779	2.68384	-6.83607	-115.145	-5.48678	-87.6009	-28.2089	-31.846	-140.64
Larynx Epithelial	GSM5652331_Larynx-Epithelial-Z000000QB	2147610	-10.4834	0.573368	-7.68903	-4.11186	2.97139	-6.55547	-64.9619	-4.62498	-68.3989	-21.2168	-26.5403	-84.432
Bone marrow Erythrocyte progenitors	GSM5652274_Bone_marrow-Erythrocyte_progenitors-Z000000RF	217255	-4.36049	-0.77381	-2.6372	1.53	2.56874	-4.74042	-2.87959	-2.25606	-3.09253	-2.64021	-3.88096	-5.29839
Blood B	GSM5652317_Blood-B-Z000000UB	6180489	-8.19816	-1.01838	-5.68784	-2.472	2.1506	-4.62181	-147.109	-4.71703	-153.013	-30.4458	-46.0122	-130.093
Blood T CD8	GSM5652283_Blood-T-CD8-Z000000U5	4406509	-6.20328	-1.47944	-4.53161	-2.08748	1.65106	-3.51504	-50.0006	-6.44303	-63.8529	-14.016	-18.3883	-50.7328
Blood Monocytes	GSM5652302_Blood-Monocytes-Z000000TP	7594644	-6.9025	-0.92088	-4.53385	-2.14637	1.67306	-3.2387	-170.105	-4.62405	-133.134	-30.8977	-29.6792	-85.6146
Blood T CD8	GSM5652282_Blood-T-CD8-Z000000TR	3856318	-9.22896	-0.859794	-6.43591	-2.86895	2.31039	-4.87073	-87.4425	-3.46987	-104.92	-21.7857	-34.4148	-83.3188
Saphenous Vein Endothel	GSM5652181_Saphenous-Vein-Endothel-Z000000RM	3900860	-8.04866	-0.903806	-4.99159	-2.83713	2.26183	-4.27171	-81.46	-3.47818	-55.2128	-20.9183	-27.586	-71.7585
Skeletal Muscle	GSM5652206_Skeletal-Muscle-Z00000429	2670523	-9.17341	0.440233	-4.84443	-3.44988	0.879705	-5.15751	-61.313	-4.67697	-32.135	-19.7117	-4.94646	-69.7204
Saphenous Vein Endothel	GSM5652182_Saphenous-Vein-Endothel-Z000000S7	3633123	-11.2383	-1.03663	-8.10948	-3.21157	3.00362	-6.19862	-156.865	-3.88368	-141.766	-25.2118	-43.0671	-128.847
Cortex Neuron	GSM5652226_Cortex-Neuron-Z0000042H	6233392	-9.6877	-0.884334	-5.39347	-3.98244	1.31744	-6.07444	-311.569	-3.93966	-143.854	-79.9956	-12.8839	-215.052
Saphenous Vein Endothel	GSM5652183_Saphenous-Vein-Endothel-Z000000SB	3599016	-10.495	-1.18062	-7.31719	-3.82403	2.61124	-5.70977	-134.969	-4.34156	-110.658	-35.1297	-31.1761	-112.595
Lung Bronchus Smooth Muscle	GSM5652211_Lung-Bronchus-Smooth-Muscle-Z00000421	2626582	-9.28761	-0.0373465	-6.03769	-2.841	1.60549	-5.18311	-68.6363	-3.21411	-54.4035	-14.3508	-11.1212	-64.1784
Kidney Tubular Epithelial	GSM5652258_Kidney-Tubular-Epithelial-Z000000QH	4401019	-8.53027	0.697068	-5.4771	-3.41941	2.35597	-6.3722	-129.058	-8.75032	-78.7491	-33.2826	-30.9581	-177.479
Prostate Smooth Muscle	GSM5652210_Prostate-Smooth-Muscle-Z0000041Y	4074030	-10.2066	0.440061	-7.28427	-3.62499	2.61672	-6.15654	-150.968	-5.96028	-149.541	-38.1462	-37.5825	-134.03
Blood Granulocytes	GSM5652313_Blood-Granulocytes-Z000000TZ	5617849	-9.07132	-1.12792	-6.00088	-3.04662	2.36147	-5.0286	-184.935	-5.07438	-146.052	-42.4968	-43.0311	-135.668
Tonsil Palatine Epithelial	GSM5652322_Tonsil-Palatine-Epithelial-Z000000QF	2639616	-8.6988	1.06393	-5.76181	-3.6739	2.53527	-6.55423	-56.7327	-7.71221	-47.1797	-21.3592	-24.5886	-108.328
Lung Interstitial Macrophages	GSM5652310_Lung-Interstitial-Macrophages-Z00000447	4321049	-8.75307	0.377548	-6.47965	-3.45757	2.80386	-6.93542	-114.867	-5.46419	-127.133	-37.6553	-46.69	-182.008
Lung Alveolar Endothel	GSM5652192_Lung-Alveolar-Endothel-Z000000QK	3166599	-10.4551	0.16201	-7.84478	-1.98697	2.58754	-7.22607	-108.082	-4.0689	-105.924	-9.41303	-28.9866	-155.062
Cortex Neuron	GSM5652227_Cortex-Neuron-Z0000042J	6774241	-9.5645	-0.735971	-5.41572	-4.03475	1.3964	-5.46137	-326.075	-3.40759	-161.536	-91.2641	-16.8945	-196.045
Pancreas Alpha	GSM5652253_Pancreas-Alpha-Z00000453	3758323	-10.0689	0.154886	-6.03526	-3.75576	2.34956	-6.00945	-137.593	-4.37931	-87.5468	-33.4112	-25.9341	-124.085
Colon Left Epithelial	GSM5652376_Colon-Left-Epithelial-Z0000043B	4726497	-8.26905	0.682921	-4.84411	-2.86178	1.75777	-5.83496	-118.022	-8.16604	-72.3815	-28.4697	-19.6901	-161.79
Kidney Tubular Endothel	GSM5652188_Kidney-Tubular-Endothel-Z000000Q3	5014554	-7.64776	0.247234	-5.29606	-2.6562	2.28743	-5.10221	-109.321	-5.46059	-88.6907	-25.4698	-35.8682	-133.53
Blood T CD3	GSM5652277_Blood-T-CD3-Z000000TV	4231326	-8.95409	-1.07153	-6.7135	-2.5284	2.6145	-5.74656	-98.5083	-4.22254	-130.867	-19.3709	-44.8985	-126.277
Cortex Neuron	GSM5652232_Cortex-Neuron-Z000000TD	4282508	-8.59735	-0.114852	-5.86628	-4.08598	2.12349	-6.95036	-128.844	-3.4425	-92.7661	-49.5887	-23.6155	-190.098
Blood T EffMem CD8	GSM5652294_Blood-T-EffMem-CD8-Z0000041A	4546893	-6.51079	-0.407207	-4.35983	-2.45787	1.51889	-4.11927	-54.7933	-2.95646	-60.7477	-19.6815	-18.2335	-71.3102
Bladder Epithelial	GSM5652346_Bladder-Epithelial-Z00000450	7617048	-4.62127	0.215095	-2.92042	-1.5659	1.26519	-3.35538	-68.5702	-6.97076	-51.2287	-15.4004	-18.8274	-98.0196
Pancreas Endothel	GSM5652196_Pancreas-Endothel-Z00000430	5178392	-6.75609	0.679233	-3.52279	-2.37114	1.33564	-4.13364	-83.6877	-9.61553	-40.5877	-21.4806	-14.2843	-94.3088
Heart Fibroblasts	GSM5652201_Heart-Fibroblasts-Z0000041V	1497755	-8.24077	0.985825	-5.42285	-2.70177	2.46486	-5.174	-25.9476	-5.10258	-23.3575	-7.81523	-13.8514	-35.7209
Pancreas Delta	GSM5652248_Pancreas-Delta-Z00000454	4574324	-7.4511	0.0314696	-4.9367	-2.97191	1.64855	-5.26316	-91.3983	-4.1155	-71.0314	-26.7247	-16.4828	-125.893
Lung Bronchus Epithelial	GSM5652335_Lung-Bronchus-Epithelial-Z000000QD	4269781	-9.74403	-0.000366728	-6.44375	-3.05195	2.8934	-6.88328	-156.314	-3.77055	-105.797	-27.2867	-46.7684	-206.444
Lung Pleura	GSM5652357_Lung-Pleura-Z0000042B	4447163	-8.53273	0.329211	-5.07814	-3.04651	1.90125	-5.55807	-114.46	-5.50798	-73.674	-28.9219	-22.7347	-136.113
Lung Alveolar Endothel	GSM5652191_Lung-Alveolar-Endothel-Z000000Q1	2993695	-9.84247	0.412962	-6.23046	-3.0101	2.55528	-5.61286	-88.1402	-5.01626	-63.6931	-17.8826	-28.2113	-88.2122
Blood T Naive CD8	GSM5652297_Blood-T-Naive-CD8-Z0000041B	12841446	-3.94688	-0.354574	-2.18657	-1.53071	0.805458	-2.25599	-135.943	-3.13069	-78.9178	-35.25	-14.2223	-97.9377
Blood T EffMem CD4	GSM5652291_Blood-T-EffMem-CD4-Z00000416	4236594	-6.28053	-0.00374718	-3.55719	-2.02828	2.01447	-4.90249	-48.6243	-3.63897	-37.4874	-12.9714	-25.7867	-91.9316
Kidney Glomerular Endothel	GSM5652186_Kidney-Glomerular-Endothel-Z0000045J	3900302	-8.71854	0.254746	-5.8725	-2.89276	1.92391	-5.37433	-100.497	-4.7154	-74.5214	-22.1286	-20.2163	-113.274
Bladder Smooth Muscle	GSM5652209_Bladder-Smooth-Muscle-Z0000041Z	1673634	-6.90902	0.294637	-5.13444	-2.71946	1.77663	-4.36336	-21.978	-3.44638	-22.9006	-8.74109	-8.94882	-30.062
Adipocytes	GSM5652177_Adipocytes-Z000000T9	3149873	-6.34317	-1.58004	-1.85687	-2.79689	-0.400222	-3.31852	-39.2767	-5.83909	-7.77734	-16.3969	-4.98075	-35.8176
Blood T CD4	GSM5652279_Blood-T-CD4-Z000000TT	4292253	-11.1384	-1.19951	-7.36767	-3.28564	2.99207	-5.85546	-162.017	-4.92266	-161.186	-33.3756	-56.6102	-130.402
Blood T CenMem CD4	GSM5652286_Blood-T-CenMem-CD4-Z0000041D	4479611	-7.98203	-0.337238	-5.1281	-2.94399	2.23012	-5.40426	-84.1059	-3.00786	-81.5165	-27.8009	-35.0148	-118.394
Lung Alveolar Epithelial	GSM5652354_Lung-Alveolar-Epithelial-Z000000T1	3368784	-11.7289	-0.685428	-8.90016	-4.28833	3.21041	-7.16792	-149.847	-3.01772	-148.374	-40.2836	-46.8398	-168.287
Colon Right Epithelial	GSM5652371_Colon-Right-Epithelial-Z000000V8	4134333	-10.463	-0.922568	-7.07529	-3.16026	2.50257	-6.01764	-150.428	-3.4831	-129.418	-29.2677	-36.0683	-148.896
Colon Macrophages	GSM5652305_Colon-Macrophages-Z00000444	2215446	-7.77503	2.15072	-4.64933	-4.84908	2.73139	-9.23716	-38.2252	-13.6532	-28.8174	-34.0691	-22.3684	-158.487
Kidney Tubular Epithelial	GSM5652259_Kidney-Tubular-Epithelial-Z0000043Z	4796726	-9.52538	1.00832	-5.90717	-3.43346	2.64193	-7.28773	-183.247	-12.7077	-103.244	-37.8319	-44.5286	-255.284
Lung Alveolar Macrophages	GSM5652308_Lung-Alveolar-Macrophages-Z00000448	6115306	-7.82308	0.536876	-4.96302	-3.26601	2.52477	-5.81651	-163.648	-8.62975	-115.52	-52.9215	-52.2521	-198.956
Heart Cardiomyocyte	GSM5652216_Heart-Cardiomyocyte-Z0000044Q	5496836	-6.93931	0.271595	-4.00984	-2.81141	1.92269	-5.33463	-106.646	-6.05352	-59.2638	-33.8205	-26.1123	-157.225
Pancreas Endothel	GSM5652195_Pancreas-Endothel-Z0000042X	3956561	-8.67786	0.762801	-5.34355	-2.97689	1.84306	-5.84915	-96.7066	-8.28484	-63.0018	-23.6694	-19.6843	-135.545
Pancreas Delta	GSM5652247_Pancreas-Delta-Z00000451	5742685	-5.63465	-0.156441	-3.81853	-2.24975	0.965707	-3.49147	-69.1224	-3.60709	-58.4653	-20.8403	-8.5666	-74.7352
Colon Left Endocrine	GSM5652374_Colon-Left-Endocrine-Z0000044J	8914064	-3.28467	0.0296759	-1.78249	-1.48856	0.816232	-2.15843	-42.2112	-4.91383	-24.7278	-18.2202	-10.1566	-57.2672
Kidney Glomerular Endothel	GSM5652184_Kidney-Glomerular-Endothel-Z000000Q5	3217971	-10.6222	0.592453	-6.21523	-3.79507	1.94385	-6.11347	-115.335	-5.87254	-67.0528	-30.0512	-16.8107	-116.091
Bladder Epithelial	GSM5652343_Bladder-Epithelial-Z000000QP	4269336	-5.38302	-0.229223	-3.33003	-2.41264	0.612324	-2.728	-39.0971	-3.1643	-30.711	-17.793	-4.02523	-32.1659
Coronary Artery Smooth Muscle	GSM5652208_Coronary-Artery-Smooth-Muscle-Z00000420	2371130	-9.71198	0.132418	-7.04333	-3.04903	2.19681	-6.48805	-66.6675	-3.49353	-73.4801	-15.1139	-16.3955	-81.6955
Endometrium Epithelial	GSM5652271_Endometrium-Epithelial-Z00000434	4674755	-9.04927	0.608223	-6.02125	-3.02022	2.44374	-6.2404	-145.952	-8.02126	-107.401	-29.9464	-39.3818	-178.971
Blood B Mem	GSM5652319_Blood-B-Mem-Z0000041J	4908129	-6.49167	-0.0466577	-4.38732	-2.49856	1.71961	-4.01539	-62.9901	-3.648	-64.7648	-22.9082	-24.4319	-76.7781
Adipocytes	GSM5652178_Adipocytes-Z000000T5	3415628	-9.21483	-2.57882	-3.70573	-3.32504	0.846231	-3.77085	-81.8587	-15.0281	-25.5843	-24.7253	-4.9155	-50.7286
Blood T EffMem CD8	GSM5652295_Blood-T-EffMem-CD8-Z0000041G	3022456	-8.48823	0.0379284	-5.70502	-3.18132	2.23573	-5.33668	-57.5319	-3.42351	-61.5095	-20.2719	-23.808	-73.7928
Heart Fibroblasts	GSM5652202_Heart-Fibroblasts-Z0000041W	2152612	-7.52886	0.810985	-4.8625	-2.76199	2.0362	-4.52343	-32.625	-5.54887	-26.2963	-10.6002	-13.1671	-41.6886
Lung Alveolar Macrophages	GSM5652309_Lung-Alveolar-Macrophages-Z0000044C	3369965	-10.921	2.13107	-6.56105	-4.06772	3.75607	-9.02227	-142.776	-20.8637	-92.5611	-39.5854	-60.0906	-232.415
Blood B	GSM5652316_Blood-B-Z000000TX	4885621	-7.65737	-1.62192	-5.23127	-2.36807	1.71861	-4.19698	-93.0176	-8.53316	-93.7781	-20.9451	-22.1035	-81.7774
Gastric antrum Epithelial	GSM5652366_Gastric-antrum-Epithelial-Z000000SP	3331836	-8.05138	-0.721882	-4.62658	-3.4884	1.79594	-4.55489	-67.6226	-3.02503	-42.7367	-27.6569	-13.9417	-63.801
Liver Endothelium	GSM5652190_Liver-Endothelium-Z000000RB	1585629	-10.0875	-0.497354	-8.02651	-4.21778	2.98345	-6.1186	-37.7464	-2.71835	-51.875	-17.1897	-20.9573	-52.5996
Breast Basal Epithelial	GSM5652351_Breast-Basal-Epithelial-Z000000VG	7054926	-8.49002	-0.755165	-5.65309	-2.84275	2.25293	-5.17451	-242.328	-3.53739	-169.587	-46.0071	-48.9784	-209.277
Tonsil Pharyngeal Epithelial	GSM5652326_Tonsil-Pharyngeal-Epithelial-Z000000S1	4083102	-8.52995	-0.91947	-5.40543	-2.71914	2.14336	-4.66226	-101.44	-3.5716	-70.0486	-20.7904	-25.4326	-89.1942
Fallopian Epithelial	GSM5652268_Fallopian-Epithelial-Z000000S9	5383434	-9.66593	-1.2502	-6.82018	-3.19605	2.47951	-5.44457	-210.161	-6.10547	-173.94	-40.5362	-44.7037	-160.136
Colon Left Epithelial	GSM5652377_Colon-Left-Epithelial-Z0000043C	3841742	-10.0491	0.498936	-6.42602	-3.64308	2.36575	-6.33992	-126.784	-5.81555	-98.2846	-35.2326	-30.3219	-148.568
Blood B Mem	GSM5652320_Blood-B-Mem-Z0000041K	4817955	-6.54163	-0.640426	-4.01612	-2.26881	1.30117	-4.1041	-62.3402	-3.04789	-53.1959	-18.8236	-14.2515	-78.324
Pancreas Acinar	GSM5652244_Pancreas-Acinar-Z0000043W	3054780	-7.87541	0.0451412	-5.12151	-2.71387	1.77622	-5.48748	-49.6903	-3.60057	-46.9259	-15.1325	-14.6835	-86.2229
Aorta Endothel	GSM5652179_Aorta-Endothel-Z00000422	3194017	-8.66095	0.30043	-5.76361	-2.80916	1.92228	-5.60903	-75.6687	-4.47165	-63.4537	-17.33	-16.9129	-91.7685
Blood Granulocytes	GSM5652314_Blood-Granulocytes-Z000000UD	3771796	-10.4634	-1.20494	-7.84393	-3.67046	2.397	-6.37835	-151.159	-4.37358	-150.13	-37.986	-25.8894	-131.26
Colon Right Epithelial	GSM5652370_Colon-Right-Epithelial-Z000000V0	4135313	-10.5561	-1.32164	-7.07339	-2.6656	2.0059	-5.11559	-157.029	-5.35011	-130.946	-21.3706	-22.6941	-107.568
Pancreas Endothel	GSM5652194_Pancreas-Endothel-Z0000042D	5651370	-5.97727	0.318026	-3.44516	-2.38345	1.23585	-3.68369	-71.9833	-6.27732	-43.528	-23.8067	-12.9574	-84.8593
Bone Osteoblasts	GSM5652218_Bone-Osteoblasts-Z0000042Z	1836509	-8.68944	0.937944	-5.88665	-3.78115	1.9933	-6.00571	-34.6042	-5.68115	-31.0838	-15.244	-11.6709	-61.773
Pancreas Duct	GSM5652239_Pancreas-Duct-Z0000043T	5469286	-9.5991	0.391529	-6.30137	-3.42738	2.67868	-6.55011	-224.936	-7.44581	-149.248	-45.9788	-50.1188	-230.564
Esophagus Epithelial	GSM5652333_Esophagus-Epithelial-Z00000426	8203950	-5.12118	0.404833	-3.10103	-2.09355	1.45284	-3.35668	-100.101	-10.006	-66.0183	-30.2482	-25.9908	-113.059
Gastric fundus Epithelial	GSM5652359_Gastric-fundus-Epithelial-Z000000RX	2785253	-9.14122	-0.49339	-5.56477	-3.04053	2.50292	-4.92654	-68.7695	-2.83704	-50.5594	-17.5378	-23.4502	-62.0292
Oligodendrocytes	GSM5652220_Oligodendrocytes-Z0000042E	5160444	-10.1244	-0.507598	-6.59127	-4.07617	2.2145	-6.9618	-225.452	-2.96478	-148.414	-61.5219	-31.6147	-242.789
Colon Left Endocrine	GSM5652375_Colon-Left-Endocrine-Z0000044T	4978520	-7.17749	0.254002	-4.52025	-2.70845	1.70205	-4.81897	-93.7204	-5.5416	-68.6774	-27.0814	-19.5138	-118.433
Ovary Epithelial	GSM5652270_Ovary-Epithelial-Z000000QT	7927660	-4.48703	-0.325602	-2.92711	-1.3584	1.41243	-2.81987	-76.0494	-3.16664	-56.6772	-12.2761	-24.3297	-74.3241
Gastric body Epithelial	GSM5652362_Gastric-body-Epithelial-Z000000SD	3044609	-10.5165	-1.00619	-7.07404	-2.98798	2.86088	-5.1181	-106.105	-3.48285	-89.5639	-18.5883	-33.6296	-74.4267
Thyroid Epithelial	GSM5652265_Thyroid-Epithelial-Z0000042T	5408135	-9.941	0.453997	-6.28386	-3.66431	2.57041	-6.99198	-247.197	-7.74455	-144.108	-51.1842	-45.9077	-259.285
Small int Endocrine	GSM5652382_Small-int-Endocrine-Z00000436	4650418	-6.46779	0.121803	-2.2734	-3.06031	0.381326	-3.87438	-67.006	-4.37921	-16.8879	-31.4147	-3.26204	-71.4217
Lung Bronchus Epithelial	GSM5652336_Lung-Bronchus-Epithelial-Z000000RZ	3393382	-10.0129	-0.655338	-7.77395	-3.04598	2.67903	-5.74669	-110.671	-2.9415	-114.132	-20.437	-31.8243	-111.481
Lung Alveolar Epithelial	GSM5652355_Lung-Alveolar-Epithelial-Z000000VC	4260883	-12.052	-1.24397	-7.987	-4.09314	3.48127	-6.91383	-218.34	-5.18263	-162.304	-48.6528	-70.3269	-206.15
Oligodendrocytes	GSM5652219_Oligodendrocytes-Z000000TK	6589293	-2.16328	-1.70389	0.789312	-1.86575	-1.42789	-0.381478	-12.5293	-13.4885	-7.80008	-17.9417	-28.0389	-3.9106
Liver Hepatocytes	GSM5652233_Liver-Hepatocytes-Z000000R3	3650865	-11.9543	-1.52491	-8.16745	-3.21062	2.4496	-6.09087	-184.698	-6.51467	-152.305	-24.7658	-27.5884	-121.163
Heart Fibroblasts	GSM5652203_Heart-Fibroblasts-Z0000041X	2072815	-9.58025	0.555575	-6.48247	-3.47455	2.23049	-6.30784	-50.9969	-4.45676	-44.5202	-15.4327	-15.5288	-74.1563
Heart Cardiomyocyte	GSM5652217_Heart-Cardiomyocyte-Z0000044R	5327642	-8.00588	0.174358	-3.83663	-3.54257	1.41778	-4.94755	-135.71	-4.95097	-51.9332	-51.0087	-14.5538	-131.801
Tongue base Epithelial	GSM5652330_Tongue_base-Epithelial-Z0000044B	5096379	-5.53471	-0.022498	-3.26627	-2.51547	1.49636	-3.69167	-53.529	-3.99381	-36.7825	-22.3534	-16.9889	-72.8957
Gastric body Epithelial	GSM5652363_Gastric-body-Epithelial-Z000000SM	3907968	-7.19393	-0.76612	-3.80443	-2.78348	1.14449	-3.56444	-66.587	-3.12116	-35.6126	-21.4092	-7.51701	-48.9421
Blood T Naive CD4	GSM5652296_Blood-T-Naive-CD4-Z0000041E	6549777	-8.46779	-0.382419	-5.47526	-2.90019	2.04247	-5.43946	-214.988	-3.04429	-165.487	-47.0106	-37.0687	-180.42
Pharynx Epithelial	GSM5652334_Pharynx-Epithelial-Z0000044A	7716662	-4.57986	0.120577	-2.30107	-1.66868	1.25361	-2.99986	-70.8729	-5.94157	-33.9786	-17.845	-17.2079	-78.5779
Kidney Glomerular Endothel	GSM5652185_Kidney-Glomerular-Endothel-Z00000443	3776485	-11.324	0.956416	-7.08209	-3.66552	3.2165	-7.79151	-171.314	-9.50333	-109.765	-34.3522	-51.8901	-220.405
Blood T CD4	GSM5652280_Blood-T-CD4-Z000000U7	5908799	-7.26889	-0.930584	-5.14995	-2.42703	1.89585	-3.96418	-103.804	-4.10046	-121.522	-26.9595	-33.1702	-90.3477
Blood NK	GSM5652300_Blood-NK-Z000000U1	3772135	-9.0033	-1.20052	-5.94494	-2.62901	2.33854	-5.11823	-90.9973	-4.43958	-89.0321	-18.4759	-29.1028	-86.6227
Breast Basal Epithelial	GSM5652350_Breast-Basal-Epithelial-Z000000V6	7146232	-8.50904	-0.653899	-6.39481	-2.65847	2.39107	-5.30376	-248.713	-3.30085	-221.935	-40.9641	-57.8779	-225.504
Skeletal Muscle	GSM5652205_Skeletal-Muscle-Z00000427	2943041	-8.79938	0.612464	-4.8073	-3.37122	1.8994	-5.6235	-64.0057	-5.75005	-35.1571	-20.7861	-16.1489	-91.3323
Pancreas Duct	GSM5652240_Pancreas-Duct-Z0000043U	4863580	-8.12672	1.72471	-4.67901	-4.39896	2.08014	-5.99095	-126.701	-25.7568	-69.8173	-64.4265	-28.3227	-173.304
Liver Macrophages	GSM5652307_Liver-Macrophages-Z0000043P	3004950	-10.9911	-0.208835	-6.20768	-4.6089	2.26241	-7.63789	-116.57	-3.0213	-70.9508	-43.632	-19.9911	-149.442
Endometrium Epithelial	GSM5652272_Endometrium-Epithelial-Z00000435	5649859	-6.10511	-0.18963	-2.73732	-2.72429	0.975002	-3.42389	-78.9228	-3.34835	-28.7137	-30.7709	-8.80843	-72.0747
Colon Left Epithelial	GSM5652373_Colon-Left-Epithelial-Z000000VA	5639288	-9.14024	-0.585799	-5.48693	-3.18167	2.01539	-5.28895	-183.319	-3.04665	-119.408	-44.6298	-32.4696	-166.174
Dermal Fibroblasts	GSM5652204_Dermal-Fibroblasts-Z00000423	2709993	-8.18482	0.525906	-5.74821	-3.17834	2.21292	-6.15937	-52.8292	-5.07076	-48.4175	-17.5248	-20.0254	-93.1106
Colon Right Endocrine	GSM5652372_Colon-Right-Endocrine-Z0000044S	3453973	-9.82208	0.977345	-6.1852	-3.9196	2.44144	-7.23619	-106.772	-8.69452	-81.487	-35.7677	-27.264	-169.704
Blood T Eff CD8	GSM5652289_Blood-T-Eff-CD8-Z0000041F	3681087	-8.96417	0.0132402	-5.70676	-3.31409	2.28448	-5.14515	-83.1306	-3.57523	-80.2953	-27.3101	-30.3386	-85.3524
Tonsil Pharyngeal Epithelial	GSM5652325_Tonsil-Pharyngeal-Epithelial-Z000000Q9	2379132	-8.10376	0.651804	-4.87173	-3.06602	2.17471	-6.25664	-42.9284	-5.15977	-29.8202	-14.1367	-16.2473	-87.8317
Pancreas Beta	GSM5652250_Pancreas-Beta-Z00000452	5106949	-7.56645	0.372233	-5.31322	-3.01288	1.64375	-5.01582	-108.116	-6.41862	-98.727	-32.6174	-19.3726	-127.853
Blood Monocytes	GSM5652303_Blood-Monocytes-Z000000U3	6377066	-8.3719	-1.03268	-5.55991	-2.35882	2.31269	-4.25097	-193.419	-4.76583	-155.584	-29.6054	-46.7881	-109.581
Tonsil Palatine Epithelial	GSM5652323_Tonsil-Palatine-Epithelial-Z000000RP	2442837	-9.75526	-1.08069	-6.59972	-3.52683	2.59693	-5.3281	-63.659	-3.49928	-56.7879	-18.5888	-22.9097	-66.2471
Neuron	GSM5652224_Neuron-Z000000TH	7070664	-2.82591	-2.88822	1.26616	-2.77019	-2.61028	-0.399328	-27.0574	-43.7007	-16.0699	-44.7971	-76.8873	-4.22855
Cortex Neuron	GSM5652230_Cortex-Neuron-Z0000042K	6834198	-9.99603	-0.681564	-5.93315	-4.37066	1.45704	-5.87847	-371.252	-3.23469	-197.713	-109.606	-17.1955	-224.34
Blood T CD3	GSM5652278_Blood-T-CD3-Z000000UP	5327827	-8.91431	-0.907839	-6.16515	-3.27537	2.24479	-5.46924	-140.126	-3.96678	-152.14	-43.5995	-40.8163	-147.378
Kidney Glomerular Podocytes	GSM5652262_Kidney-Glomerular-Podocytes-Z00000441	3393122	-11.7013	1.87748	-7.81701	-4.81369	3.70411	-9.56157	-174.647	-19.1888	-116.68	-48.4192	-59.6261	-290.27
Thyroid Epithelial	GSM5652264_Thyroid-Epithelial-Z0000042S	5440126	-9.17109	0.392916	-6.2437	-2.91332	1.89521	-6.19797	-211.957	-7.07477	-143.508	-32.4941	-25.4814	-205.223
Breast Luminal Epithelial	GSM5652348_Breast-Luminal-Epithelial-Z000000VJ	7190638	-7.24082	-0.755323	-5.23402	-2.42962	2.0061	-4.61251	-168.426	-3.57544	-152.268	-33.8672	-41.4715	-171.776
Gastric antrum Epithelial	GSM5652365_Gastric-antrum-Epithelial-Z000000SF	3091549	-9.31831	-0.0232548	-6.30783	-2.73918	1.88479	-5.07053	-86.3313	-3.34691	-73.1797	-16.3018	-15.0258	-74.7146
Cortex Neuron	GSM5652225_Cortex-Neuron-Z0000042F	6497356	-9.67963	-1.00239	-4.99119	-4.06771	1.5974	-6.37535	-321.227	-4.60517	-128.329	-88.7798	-18.57	-251.985
Prostate Epithelial	GSM5652338_Prostate-Epithelial-Z000000RV	4762462	-9.52119	-0.581381	-7.00708	-2.63159	2.52801	-5.50134	-163.036	-2.99628	-148.956	-24.2689	-39.0954	-144.574
Colon Fibroblasts	GSM5652198_Colon-Fibroblasts-Z0000042A	1950447	-7.84356	0.96879	-4.63208	-2.85537	1.28362	-5.95636	-29.9299	-5.66922	-22.2095	-10.6756	-6.20372	-62.403
Cortex Neuron	GSM5652228_Cortex-Neuron-Z0000042M	6404323	-9.46301	-0.600361	-5.28679	-3.63359	1.09368	-6.06206	-299.009	-3.0865	-142.719	-68.5331	-10.3724	-219.083
Cerebellum Neuron	GSM5652231_Cerebellum-Neuron-Z000000TB	5633563	-7.70591	-0.700581	-4.40808	-3.00077	0.936232	-5.12446	-153.157	-3.22592	-74.8429	-37.5411	-7.01094	-146.514
Pancreas Acinar	GSM5652243_Pancreas-Acinar-Z000000QX	2107399	-10.1811	2.25285	-5.80209	-3.94642	3.94478	-8.79824	-52.755	-14.7836	-40.3051	-20.0866	-45.8391	-141.955
Aorta Endothel	GSM5652180_Aorta-Endothel-Z0000043G	3939506	-7.87143	0.62451	-5.0403	-3.03087	1.56818	-4.92949	-80.8607	-7.01532	-59.7682	-24.5806	-13.9729	-93.1092
Cortex Neuron	GSM5652223_Cortex-Neuron-Z000000TF	6005727	-5.21019	-2.24459	-2.5317	-1.94535	-1.07855	-1.92844	-68.8712	-21.421	-27.9047	-17.9349	-16.693	-25.5899
Blood T Eff CD8	GSM5652288_Blood-T-Eff-CD8-Z00000419	4961265	-6.64788	0.210051	-3.99208	-2.64322	1.73212	-3.90256	-67.9569	-4.84716	-58.1506	-25.3089	-23.4358	-71.4734
Heart Fibroblasts	GSM5652200_Heart-Fibroblasts-Z0000043R	3236328	-6.5942	-0.535801	-3.72628	-2.44284	2.04237	-3.26395	-42.4676	-2.87627	-27.8888	-13.8862	-20.1185	-32.3996
Epidermal Keratinocytes	GSM5652321_Epidermal-Keratinocytes-Z00000424	2417087	-8.30911	0.810811	-6.37243	-3.92489	2.4112	-5.49368	-45.4731	-5.76243	-59.8684	-23.8927	-20.2176	-62.5123
Tongue Epithelial	GSM5652327_Tongue-Epithelial-Z000000QV	4243969	-8.89105	0.189539	-6.0973	-2.37067	2.52364	-6.0343	-121.813	-4.52746	-99.3623	-16.8246	-36.7022	-151.452
Adipocytes	GSM5652176_Adipocytes-Z000000T7	2833348	-8.16341	-2.10109	-1.79136	-4.1287	-0.303878	-3.90622	-56.8284	-8.39207	-6.59779	-29.907	-4.29272	-44.003
Kidney Tubular Endothel	GSM5652189_Kidney-Tubular-Endothel-Z0000042R	5905643	-7.22311	0.103525	-4.71667	-2.68269	1.38155	-4.64389	-122.587	-5.04577	-89.3595	-32.443	-16.1164	-136.244
Fallopian Epithelial	GSM5652267_Fallopian-Epithelial-Z000000Q7	4459424	-10.8826	0.488043	-7.26184	-4.02749	2.40743	-7.11581	-216.212	-6.71576	-152.239	-50.1718	-32.2029	-221.194
Bladder Epithelial	GSM5652342_Bladder-Epithelial-Z000000QM	4120719	-5.63351	0.371709	-1.9506	-2.59979	0.87648	-3.7589	-41.9547	-5.51865	-11.2285	-19.8158	-5.6045	-57.3481
Pancreas Alpha	GSM5652254_Pancreas-Alpha-Z00000456	4578313	-7.4053	0.299704	-5.19398	-2.46783	1.48025	-4.62725	-94.7427	-5.59788	-82.6446	-18.6303	-13.3846	-94.4608
Blood T EffMem CD4	GSM5652292_Blood-T-EffMem-CD4-Z0000041C	3067368	-7.97161	0.116687	-5.76062	-3.16311	2.35675	-4.96368	-49.7667	-3.69522	-62.9727	-20.2469	-26.4691	-65.0369
Blood NK	GSM5652299_Blood-NK-Z000000TM	5003398	-9.46846	-1.40379	-6.64465	-3.19938	2.5836	-5.1469	-163.817	-6.74983	-160.768	-39.8436	-46.1215	-123.461
Gallbladder Epithelial	GSM5652358_Gallbladder-Epithelial-Z00000432	6102762	-6.89875	0.322517	-4.9742	-2.08045	1.46746	-4.69952	-134.765	-6.9005	-106.706	-19.6749	-18.1305	-145.285
Pancreas Islet Endothel	GSM5652197_Pancreas-Islet-Endothel-Z0000042Y	3839900	-8.82015	0.931164	-5.84918	-2.95885	2.18827	-5.97521	-97.3084	-9.32095	-73.7775	-22.8667	-26.2175	-135.82
Colon Macrophages	GSM5652306_Colon-Macrophages-Z00000446	3712335	-9.05624	0.845089	-6.31025	-3.66366	3.07683	-6.49127	-101.794	-8.09513	-97.3854	-36.3197	-46.6905	-136.617
Small int Epithelial	GSM5652378_Small-int-Epithelial-Z0000042V	4107363	-5.93487	0.134441	-0.780643	-3.0401	-0.504839	-4.03994	-47.6744	-4.26223	-3.90215	-26.6008	-6.31367	-64.4768
Kidney Glomerular Podocytes	GSM5652261_Kidney-Glomerular-Podocytes-Z0000042W	5232346	-7.54849	0.533353	-4.63915	-2.75184	1.55333	-5.19153	-116.253	-8.01542	-71.217	-28.1601	-19.2172	-143.27
Prostate Epithelial	GSM5652339_Prostate-Epithelial-Z000000S3	4571861	-9.88087	-0.770879	-6.77824	-3.09879	2.93529	-6.20497	-159.001	-3.31761	-127.87	-31.4426	-55.0308	-174.89
Blood T CenMem CD4	GSM5652285_Blood-T-CenMem-CD4-Z00000417	3621943	-9.71443	0.101767	-6.1332	-3.0108	1.97109	-5.91212	-96.754	-3.84608	-89.2373	-22.677	-21.1636	-110.77
Tongue Epithelial	GSM5652328_Tongue-Epithelial-Z00000449	3160967	-8.8913	0.98932	-5.6488	-4.07651	3.33733	-6.77317	-75.3561	-8.50688	-59.2605	-32.5444	-49.1914	-134.767
Kidney Glomerular Epithelial	GSM5652257_Kidney-Glomerular-Epithelial-Z0000045L	5213226	-8.1273	0.257289	-5.47193	-3.09309	2.30107	-5.74115	-139.662	-5.50993	-99.5675	-34.42	-38.6914	-174.633
Kidney Glomerular Epithelial	GSM5652256_Kidney-Glomerular-Epithelial-Z0000045K	5059044	-9.21791	-0.0982827	-6.72908	-2.04973	2.07592	-6.43628	-187.739	-3.59841	-144.673	-15.1255	-28.5577	-212.936
Lung Interstitial Macrophages	GSM5652311_Lung-Interstitial-Macrophages-Z0000044D	4087758	-11.4223	0.588244	-7.68701	-4.42904	3.36258	-8.93606	-205.303	-6.7407	-162.947	-59.2499	-58.8053	-280.093
Aorta Smooth Muscle	GSM5652207_Aorta-Smooth-Muscle-Z0000041U	917817	-7.03383	0.683824	-5.82247	-3.88982	1.71199	-5.51968	-11.3466	-3.38781	-16.217	-9.00519	-5.84033	-25.4733
Blood T Naive CD8	GSM5652298_Blood-T-Naive-CD8-Z0000041H	7200320	-9.5926	-0.464541	-6.23725	-3.34572	2.10371	-6.56862	-339.116	-2.99967	-248.817	-71.5251	-40.7616	-298.061
Cortex Neuron	GSM5652229_Cortex-Neuron-Z0000042P	6983679	-8.96815	-0.383774	-5.56279	-3.54045	1.49785	-5.48012	-306.73	-3.02447	-177.871	-73.2432	-18.8303	-203.85
Esophagus Epithelial	GSM5652332_Esophagus-Epithelial-Z000000PZ	4776237	-8.19491	0.532733	-5.78672	-2.57992	2.52576	-5.31047	-119.987	-7.07099	-105.154	-22.6035	-43.2186	-139.651
Pancreas Beta	GSM5652251_Pancreas-Beta-Z00000455	4326295	-7.81216	0.837309	-5.33724	-3.29979	2.07926	-5.15456	-90.4148	-9.71297	-79.6929	-32.0169	-25.0884	-110.081
Small int Epithelial	GSM5652379_Small-int-Epithelial-Z000000RT	3889714	-10.4517	-1.07311	-6.22003	-3.61876	2.48195	-5.17071	-140.688	-3.90609	-92.273	-34.8164	-30.1812	-102.411
Bone marrow Erythrocyte progenitors	GSM5652275_Bone_marrow-Erythrocyte_progenitors-Z000000RH	228177	-5.7461	-1.16151	-2.74222	-0.509697	1.52567	-3.24495	-3.57092	-2.3041	-3.16825	-2.29011	-2.93624	-3.83042
Breast Luminal Epithelial	GSM5652347_Breast-Luminal-Epithelial-Z000000V2	5535235	-10.4688	-0.613711	-7.50532	-3.3871	3.25516	-6.50789	-269.759	-3.05405	-218.507	-47.3736	-73.0981	-232.446
Colon Fibroblasts	GSM5652199_Colon-Fibroblasts-Z0000042C	2096913	-7.6973	0.685112	-4.54364	-2.96184	0.966025	-5.27885	-30.2841	-4.73668	-23.4089	-12.0042	-4.85466	-53.6207
Gastric fundus Epithelial	GSM5652360_Gastric-fundus-Epithelial-Z000000SK	2596686	-9.88688	-0.610356	-6.04977	-3.26357	2.35798	-5.42173	-75.1759	-2.84751	-53.7595	-18.2477	-18.972	-70.0594

## Sheet: HALF-LOW
	MAX	13157044	3.45102	0.821083	3.50108	1.88334	1.69076	4.79386	-13.3116	-3.02968	-3.08025	-3.05446	-3.06924	-3.34886
	MIN	12692120	0.0850718	-1.12445	-0.638504	-0.238074	-1.52371	0.16911	-350.148	-26.1057	-261.765	-84.0337	-46.6116	-272.797
	AVG	1.29842e+07	1.19061	-0.372742	1.35206	0.575039	-0.604269	2.05377	-96.2483	-4.32821	-63.1064	-17.2303	-14.5361	-54.9721
	STD	76608.7	0.734826	0.301391	0.658709	0.367118	0.437494	0.957235	69.4966	2.39806	46.5356	13.5872	9.71542	47.7335
CELL	ID	TOTAL	ACGA-TCGT	ACGC-GCGT	ACGG-CCGT	CCGA-TCGG	CCGC-GCGG	GCGA-TCGC	log10(pACGA-TCGT)	log10(pACGC-GCGT)	log10(pACGG-CCGT)	log10(pCCGA-TCGG)	log10(pCCGC-GCGG)	log10(pGCGA-TCGC)
Liver Hepatocytes	GSM5652234_Liver-Hepatocytes-Z000000T3	13095426	0.84856	0.145373	1.31704	0.204416	-0.445809	1.47868	-56.6657	-7.79321	-50.8546	-6.59102	-9.54206	-25.9476
Kidney Tubular Endothel	GSM5652187_Kidney-Tubular-Endothel-Z000000PX	13060933	1.17172	-0.365928	1.30788	0.650057	-0.759767	2.08467	-91.4445	-3.24133	-54.7551	-16.9848	-14.866	-44.7296
Larynx Epithelial	GSM5652331_Larynx-Epithelial-Z000000QB	13114676	0.787015	-0.47761	1.16292	0.336164	-0.396999	1.64646	-57.6157	-3.04043	-45.0854	-8.75769	-8.22054	-29.3672
Bone marrow Erythrocyte progenitors	GSM5652274_Bone_marrow-Erythrocyte_progenitors-Z000000RF	13074174	0.566164	0.225147	1.07826	-0.238074	-0.240966	0.764565	-42.366	-11.2008	-34.3198	-3.06823	-8.42936	-9.67277
Blood B	GSM5652317_Blood-B-Z000000UB	12932253	1.24799	-0.104162	1.78816	0.630545	-0.957103	2.17047	-103.062	-4.73793	-80.0885	-15.6011	-17.5011	-53.2263
Blood T CD8	GSM5652283_Blood-T-CD8-Z000000U5	12900731	0.386208	-0.0296054	0.951738	0.229045	-0.519557	0.989486	-33.9065	-5.82185	-26.1954	-6.91882	-8.65514	-13.7951
Blood Monocytes	GSM5652302_Blood-Monocytes-Z000000TP	13025175	1.96014	-0.143858	2.21638	0.809243	-1.21351	2.36079	-161.521	-4.41486	-120.289	-21.9223	-32.6242	-63.6653
Blood T CD8	GSM5652282_Blood-T-CD8-Z000000TR	12895478	0.530176	-0.0716529	0.992579	0.204857	-0.60679	1.03373	-45.4514	-4.61389	-28.3769	-6.37049	-8.46718	-13.6531
Saphenous Vein Endothel	GSM5652181_Saphenous-Vein-Endothel-Z000000RM	13109589	0.739582	-0.279217	0.983527	0.371792	-0.268315	1.13865	-51.2283	-3.62115	-34.7352	-9.91847	-6.21027	-15.0766
Skeletal Muscle	GSM5652206_Skeletal-Muscle-Z00000429	12978042	0.911556	-0.578619	0.942415	0.468357	-0.172216	1.59882	-64.655	-3.1091	-32.784	-11.9356	-4.67213	-24.7272
Saphenous Vein Endothel	GSM5652182_Saphenous-Vein-Endothel-Z000000S7	13072709	1.40978	-0.108628	1.79681	0.561768	-0.704629	2.09906	-111.999	-4.71454	-91.4228	-14.4232	-14.729	-47.1494
Cortex Neuron	GSM5652226_Cortex-Neuron-Z0000042H	12950053	3.26046	-0.139202	2.39053	1.57564	-0.638139	3.87786	-297.233	-4.59781	-136.871	-61.9985	-15.7489	-171.705
Saphenous Vein Endothel	GSM5652183_Saphenous-Vein-Endothel-Z000000SB	12969321	1.40712	-0.072117	1.67918	0.564922	-0.429072	1.80405	-109.21	-5.20129	-83.3309	-14.2979	-9.60467	-32.8653
Lung Bronchus Smooth Muscle	GSM5652211_Lung-Bronchus-Smooth-Muscle-Z00000421	12924883	0.455698	-0.301825	0.626136	0.139488	-0.227855	0.761945	-32.4132	-3.40051	-15.9244	-5.50482	-4.73482	-8.95396
Kidney Tubular Epithelial	GSM5652258_Kidney-Tubular-Epithelial-Z000000QH	13009906	1.64984	-0.814157	1.52468	0.537613	-0.733349	2.93372	-118.289	-4.24005	-74.1398	-15.1448	-16.3746	-81.9976
Prostate Smooth Muscle	GSM5652210_Prostate-Smooth-Muscle-Z0000041Y	12903540	0.64979	-0.610593	0.999316	0.382844	-0.37158	0.982107	-45.5843	-3.17145	-32.2816	-9.78168	-6.51081	-12.7652
Blood Granulocytes	GSM5652313_Blood-Granulocytes-Z000000TZ	12917968	1.91233	0.11939	2.26354	0.732966	-1.16154	2.679	-162.939	-7.75207	-127.366	-18.3987	-28.4401	-78.9963
Tonsil Palatine Epithelial	GSM5652322_Tonsil-Palatine-Epithelial-Z000000QF	12989408	0.546979	-0.639642	0.677317	0.176607	-0.396831	1.54847	-39.7371	-3.27502	-19.6961	-6.32477	-7.60078	-24.6707
Lung Interstitial Macrophages	GSM5652310_Lung-Interstitial-Macrophages-Z00000447	13000817	1.57312	-0.499644	1.87873	0.798521	-1.19298	3.02881	-136.913	-3.05105	-87.2123	-21.6979	-27.4453	-103.483
Lung Alveolar Endothel	GSM5652192_Lung-Alveolar-Endothel-Z000000QK	12999720	1.07397	-0.463908	1.3528	0.31872	-0.686726	1.91667	-78.8227	-3.06736	-58.4686	-8.34287	-13.4276	-37.7526
Cortex Neuron	GSM5652227_Cortex-Neuron-Z0000042J	13068743	3.27958	-0.123748	2.67714	1.53409	-0.780408	3.68839	-313.899	-4.81567	-173.559	-60.9899	-18.9777	-158.065
Pancreas Alpha	GSM5652253_Pancreas-Alpha-Z00000453	12973748	0.943567	-0.526947	1.05555	0.634739	-0.354089	1.84349	-64.0965	-3.03663	-35.7185	-18.2458	-8.00414	-36.7192
Colon Left Epithelial	GSM5652376_Colon-Left-Epithelial-Z0000043B	12894690	1.35687	-0.630618	1.10185	0.733943	-0.715026	2.79043	-104.473	-3.39877	-40.0544	-19.1991	-14.2148	-74.1858
Kidney Tubular Endothel	GSM5652188_Kidney-Tubular-Endothel-Z000000Q3	12937947	1.17205	-0.550172	1.5655	0.702317	-0.745986	2.36424	-83.8296	-3.0809	-73.1139	-18.5988	-14.8649	-55.3152
Blood T CD3	GSM5652277_Blood-T-CD3-Z000000TV	12939424	0.833977	0.0909532	1.72265	0.35004	-0.881345	1.81346	-68.8039	-6.85191	-71.3087	-9.04026	-14.9897	-36.6698
Cortex Neuron	GSM5652232_Cortex-Neuron-Z000000TD	13064118	2.06949	-0.316553	1.85225	1.0631	-0.700444	3.19863	-172.478	-3.36047	-99.5335	-34.8759	-16.0049	-105.83
Blood T EffMem CD8	GSM5652294_Blood-T-EffMem-CD8-Z0000041A	12877649	0.424237	-0.413659	0.985544	0.394011	-0.70466	1.21613	-35.8933	-3.10989	-28.6963	-10.0161	-10.3827	-18.5081
Bladder Epithelial	GSM5652346_Bladder-Epithelial-Z00000450	12902068	0.450056	-0.594999	0.769122	0.38867	-0.478739	1.55054	-31.0577	-3.18404	-22.3287	-10.1936	-8.21166	-28.045
Pancreas Endothel	GSM5652196_Pancreas-Endothel-Z00000430	12953480	0.976164	-0.630008	0.893816	0.499944	-0.478095	1.80705	-69.214	-3.24623	-29.5456	-12.3284	-8.33148	-32.9853
Heart Fibroblasts	GSM5652201_Heart-Fibroblasts-Z0000041V	12990029	0.369455	-0.59494	0.571661	0.0321426	-0.157742	0.625004	-28.2347	-3.11033	-15.5055	-4.26345	-4.99204	-8.02682
Pancreas Delta	GSM5652248_Pancreas-Delta-Z00000454	12951220	1.00203	-0.544673	1.2968	0.541497	-0.505147	2.2216	-69.404	-3.06292	-52.4281	-15.03	-10.3028	-49.0192
Lung Bronchus Epithelial	GSM5652335_Lung-Bronchus-Epithelial-Z000000QD	12973495	1.66704	-0.491315	1.5431	0.471162	-0.835601	2.87564	-129.016	-3.03269	-74.4476	-12.2505	-17.8074	-75.9894
Lung Pleura	GSM5652357_Lung-Pleura-Z0000042B	12936829	1.09976	-0.687136	1.19767	0.650605	-0.747227	2.08136	-80.3052	-3.53308	-44.9242	-17.3759	-14.0369	-43.1196
Lung Alveolar Endothel	GSM5652191_Lung-Alveolar-Endothel-Z000000Q1	12955271	0.501625	-0.489698	0.850758	0.244188	-0.435637	1.20403	-35.8471	-3.04296	-26.029	-6.93359	-7.54681	-17.4424
Blood T EffMem CD4	GSM5652291_Blood-T-EffMem-CD4-Z00000416	12892022	0.40723	-0.383051	0.771636	0.286938	-0.68774	1.44125	-35.397	-3.09632	-19.676	-7.70318	-11.5288	-25.2123
Kidney Glomerular Endothel	GSM5652186_Kidney-Glomerular-Endothel-Z0000045J	12965335	1.07673	-0.417864	1.17893	0.490575	-0.554994	1.82346	-76.934	-3.07704	-48.5799	-12.2562	-10.4802	-32.8987
Bladder Smooth Muscle	GSM5652209_Bladder-Smooth-Muscle-Z0000041Z	12931280	0.148562	-0.294135	0.379591	0.0514911	-0.32293	0.443958	-16.7785	-3.46766	-9.53649	-4.38739	-6.61602	-5.65834
Adipocytes	GSM5652177_Adipocytes-Z000000T9	13024903	0.564141	-0.224082	0.385499	0.628562	0.273287	0.915093	-40.4837	-4.03075	-10.1926	-16.3295	-3.07165	-11.0166
Blood T CD4	GSM5652279_Blood-T-CD4-Z000000TT	12999838	1.36181	0.0814728	2.3084	0.585821	-1.07635	2.36149	-126.443	-6.63035	-124.187	-14.6063	-21.8999	-62.0893
Blood T CenMem CD4	GSM5652286_Blood-T-CenMem-CD4-Z0000041D	12965621	0.744682	-0.383516	1.49165	0.627462	-0.983693	2.18395	-61.4789	-3.15408	-57.5465	-16.1601	-17.4107	-54.3524
Lung Alveolar Epithelial	GSM5652354_Lung-Alveolar-Epithelial-Z000000T1	13126680	1.4114	-0.214342	1.62318	0.556368	-0.626306	2.04013	-110.881	-3.81004	-80.6753	-14.5121	-12.9109	-40.4665
Colon Right Epithelial	GSM5652371_Colon-Right-Epithelial-Z000000V8	12980961	1.28964	-0.202101	1.55987	0.4293	-0.737741	2.19336	-101.306	-4.26315	-71.1205	-10.5646	-14.3721	-47.2185
Colon Macrophages	GSM5652305_Colon-Macrophages-Z00000444	13019697	0.76233	-0.808366	0.807666	0.59902	-0.765811	2.38761	-57.9985	-4.30427	-23.0153	-14.7406	-15.9228	-62.6674
Kidney Tubular Epithelial	GSM5652259_Kidney-Tubular-Epithelial-Z0000043Z	13051916	1.88952	-0.755952	1.62748	0.823276	-1.02499	3.39733	-152.769	-4.00601	-81.9748	-24.944	-23.5847	-111.813
Lung Alveolar Macrophages	GSM5652308_Lung-Alveolar-Macrophages-Z00000448	13120632	2.06884	-0.895017	2.1567	1.12155	-1.46043	3.61465	-181.348	-5.56619	-118.67	-35.9225	-43.1731	-150.219
Heart Cardiomyocyte	GSM5652216_Heart-Cardiomyocyte-Z0000044Q	13080999	1.43848	-0.746484	1.32689	0.824417	-0.650065	2.86469	-107.005	-3.72857	-55.964	-22.479	-13.9464	-85.8764
Pancreas Endothel	GSM5652195_Pancreas-Endothel-Z0000042X	12916079	1.14379	-0.726444	1.36928	0.580651	-0.677206	2.16157	-82.1559	-3.66921	-60.5279	-14.8752	-12.5742	-44.4054
Pancreas Delta	GSM5652247_Pancreas-Delta-Z00000451	13040758	0.845651	-0.56515	1.18893	0.452795	-0.520773	1.89405	-56.6784	-3.09948	-44.8714	-12.2723	-9.73733	-37.2017
Colon Left Endocrine	GSM5652374_Colon-Left-Endocrine-Z0000044J	12692120	0.550947	-0.571553	0.88695	0.462919	-0.48426	1.76369	-35.5732	-3.39549	-27.2983	-11.3271	-8.41409	-31.3451
Kidney Glomerular Endothel	GSM5652184_Kidney-Glomerular-Endothel-Z000000Q5	13030190	1.18777	-0.472773	1.3	0.803774	-0.402903	1.97523	-89.5865	-3.03154	-56.2176	-21.9045	-8.23115	-37.9564
Bladder Epithelial	GSM5652343_Bladder-Epithelial-Z000000QP	13020048	0.286899	-0.331452	0.580329	0.204887	-0.245296	0.933895	-24.7787	-3.3482	-15.4665	-6.37858	-5.83347	-12.0249
Coronary Artery Smooth Muscle	GSM5652208_Coronary-Artery-Smooth-Muscle-Z00000420	12971349	0.29557	-0.452909	0.307479	0.105478	-0.281465	0.885047	-24.212	-3.04792	-7.50161	-5.052	-5.65255	-11.6098
Endometrium Epithelial	GSM5652271_Endometrium-Epithelial-Z00000434	12928155	1.35896	-0.580654	1.44036	0.617355	-1.04636	2.53382	-100.769	-3.12912	-64.2285	-16.0233	-21.7804	-63.8235
Blood B Mem	GSM5652319_Blood-B-Mem-Z0000041J	12852927	0.532844	-0.292949	0.931251	0.321553	-0.717191	1.42609	-43.7765	-3.38649	-27.594	-8.21822	-10.65	-23.66
Adipocytes	GSM5652178_Adipocytes-Z000000T5	12960816	0.901208	0.089864	0.766219	0.485032	-0.0679959	1.08011	-66.6114	-7.11383	-24.4441	-12.131	-4.34053	-12.5473
Blood T EffMem CD8	GSM5652295_Blood-T-EffMem-CD8-Z0000041G	12934374	0.387564	-0.344361	0.828384	0.272361	-0.589337	0.993207	-34.9216	-3.22641	-22.0348	-7.45063	-9.01316	-14.7201
Heart Fibroblasts	GSM5652202_Heart-Fibroblasts-Z0000041W	12927058	0.224115	-0.571317	0.49711	0.0660478	-0.0660137	0.593268	-21.0408	-3.14263	-12.8108	-4.71446	-4.34012	-6.88897
Lung Alveolar Macrophages	GSM5652309_Lung-Alveolar-Macrophages-Z0000044C	13109892	2.11516	-0.99363	2.20445	1.33148	-1.50624	3.93037	-197.199	-6.66972	-123.848	-45.6181	-46.3628	-170.03
Blood B	GSM5652316_Blood-B-Z000000TX	12868189	0.934827	0.0605709	1.41697	0.311186	-0.715266	1.64342	-72.3661	-6.57298	-53.3511	-7.93062	-12.2333	-30.3508
Gastric antrum Epithelial	GSM5652366_Gastric-antrum-Epithelial-Z000000SP	12997201	0.851139	-0.160764	1.01883	0.436717	-0.214678	1.35544	-59.8239	-4.3929	-34.7925	-10.9165	-6.41653	-21.8341
Liver Endothelium	GSM5652190_Liver-Endothelium-Z000000RB	13055049	0.516133	-0.00652973	0.873677	0.174883	-0.170044	0.80449	-41.1233	-5.99919	-25.9281	-5.86291	-5.22796	-9.64609
Breast Basal Epithelial	GSM5652351_Breast-Basal-Epithelial-Z000000VG	13076028	2.06944	-0.0676993	2.11604	0.789705	-1.11082	3.50429	-171.69	-5.25817	-122.17	-22.5002	-28.5284	-125.788
Tonsil Pharyngeal Epithelial	GSM5652326_Tonsil-Pharyngeal-Epithelial-Z000000S1	13114319	0.974786	-0.179191	1.31729	0.31831	-0.446596	1.561	-67.7814	-4.21817	-57.0005	-8.89315	-9.24702	-25.7177
Fallopian Epithelial	GSM5652268_Fallopian-Epithelial-Z000000S9	12882836	1.63938	-0.0616991	1.93712	0.696371	-0.937487	2.46608	-123.693	-4.99142	-100.041	-18.6743	-20.4012	-61.7162
Colon Left Epithelial	GSM5652377_Colon-Left-Epithelial-Z0000043C	12981189	1.5505	-0.5627	1.62663	0.737623	-0.966791	2.60721	-130.379	-3.12651	-77.1247	-19.9857	-19.834	-65.9817
Blood B Mem	GSM5652320_Blood-B-Mem-Z0000041K	12865375	0.470899	-0.106842	0.751577	0.399933	-0.440627	1.2595	-37.651	-4.78279	-19.3752	-9.53274	-6.61635	-19.6748
Pancreas Acinar	GSM5652244_Pancreas-Acinar-Z0000043W	13006659	0.0850718	-0.737482	0.490063	0.168663	-0.205334	0.759267	-17.2021	-3.69541	-12.4108	-5.80671	-5.0824	-8.67565
Aorta Endothel	GSM5652179_Aorta-Endothel-Z00000422	12925875	0.574175	-0.495538	0.854337	0.225714	-0.410579	1.14375	-39.8085	-3.0325	-24.5439	-6.67776	-7.59555	-16.5198
Blood Granulocytes	GSM5652314_Blood-Granulocytes-Z000000UD	13086634	2.19674	-0.106307	2.63877	0.76607	-1.06638	3.03393	-201.827	-5.16966	-174.407	-19.9691	-30.2271	-105.189
Colon Right Epithelial	GSM5652370_Colon-Right-Epithelial-Z000000V0	12989656	1.45966	-0.0193823	1.88029	0.552738	-0.708223	2.13348	-118.418	-5.69502	-99.1951	-13.6061	-14.324	-43.4946
Pancreas Endothel	GSM5652194_Pancreas-Endothel-Z0000042D	13012701	1.06374	-0.642472	0.907509	0.661339	-0.658071	1.71908	-77.0225	-3.42286	-30.8836	-17.9174	-12.7048	-30.0939
Bone Osteoblasts	GSM5652218_Bone-Osteoblasts-Z0000042Z	12984570	0.306577	-0.536249	0.603572	0.260526	-0.242547	0.743458	-25.8668	-3.03795	-16.2428	-7.59023	-5.87171	-8.66267
Pancreas Duct	GSM5652239_Pancreas-Duct-Z0000043T	13063472	1.94962	-0.659152	1.96781	0.947263	-1.12293	3.29269	-159.326	-3.27837	-109.946	-29.958	-28.9994	-112.589
Esophagus Epithelial	GSM5652333_Esophagus-Epithelial-Z00000426	12934394	1.09719	-0.859197	1.21004	0.611841	-0.856026	2.4122	-72.7718	-4.91823	-43.9692	-16.4202	-17.6135	-59.3377
Gastric fundus Epithelial	GSM5652359_Gastric-fundus-Epithelial-Z000000RX	12938338	0.734695	-0.117375	0.845118	0.239142	-0.167872	1.2708	-49.7168	-4.96377	-25.3087	-6.85669	-5.31957	-18.885
Oligodendrocytes	GSM5652220_Oligodendrocytes-Z0000042E	12995493	2.36318	-0.214317	2.1922	1.20447	-0.965478	3.7099	-207.888	-3.95983	-132.784	-41.8693	-24.4914	-140.152
Colon Left Endocrine	GSM5652375_Colon-Left-Endocrine-Z0000044T	12906959	1.16608	-0.713966	1.17947	0.635042	-0.703622	2.59757	-82.8967	-3.47792	-43.7735	-16.2597	-14.2901	-65.0038
Ovary Epithelial	GSM5652270_Ovary-Epithelial-Z000000QT	12797207	0.865981	-0.541101	1.03795	0.190255	-0.880545	1.808	-50.4624	-3.11332	-33.3991	-6.41433	-17.0029	-35.1909
Gastric body Epithelial	GSM5652362_Gastric-body-Epithelial-Z000000SD	12998371	0.905472	-0.157329	1.17866	0.377168	-0.376593	1.43717	-63.1327	-4.46575	-43.4621	-9.64463	-7.60802	-22.7795
Thyroid Epithelial	GSM5652265_Thyroid-Epithelial-Z0000042T	13030657	2.53814	-0.733819	2.19837	1.12935	-1.11246	3.85383	-220.585	-3.73768	-134.032	-39.1668	-28.6724	-153.071
Small int Endocrine	GSM5652382_Small-int-Endocrine-Z00000436	12952975	0.860313	-0.52815	0.640661	0.687813	-0.0460155	1.76435	-59.7183	-3.05691	-17.5408	-17.9589	-3.8321	-31.6249
Lung Bronchus Epithelial	GSM5652336_Lung-Bronchus-Epithelial-Z000000RZ	12977253	1.0965	-0.283424	1.48396	0.301191	-0.242997	1.68428	-76.7561	-3.68028	-67.1973	-8.22647	-6.60991	-28.4756
Lung Alveolar Epithelial	GSM5652355_Lung-Alveolar-Epithelial-Z000000VC	12951959	1.59864	-0.0143303	1.73018	0.674754	-0.891059	2.29244	-128.664	-5.49307	-87.4919	-18.0764	-19.6835	-49.1984
Oligodendrocytes	GSM5652219_Oligodendrocytes-Z000000TK	13104960	0.0900534	0.347807	-0.153687	0.618978	0.915168	0.16911	-13.3116	-11.2998	-3.08025	-16.7932	-10.5306	-3.34886
Liver Hepatocytes	GSM5652233_Liver-Hepatocytes-Z000000R3	13023408	0.886456	-0.160262	1.53957	0.337906	-0.499892	1.37595	-60.7979	-4.19511	-68.1475	-9.15224	-10.7995	-22.477
Heart Fibroblasts	GSM5652203_Heart-Fibroblasts-Z0000041X	12948776	0.341848	-0.506133	0.622411	0.0756017	-0.149233	0.55625	-26.4177	-3.04446	-16.4341	-4.69196	-4.64281	-6.86305
Heart Cardiomyocyte	GSM5652217_Heart-Cardiomyocyte-Z0000044R	13038446	1.58772	-0.493951	1.42203	0.786833	-0.493466	2.64087	-124.449	-3.03762	-62.1079	-21.6403	-9.8276	-72.4044
Tongue base Epithelial	GSM5652330_Tongue_base-Epithelial-Z0000044B	12916240	0.553664	-0.504363	0.720699	0.376973	-0.445361	1.27738	-38.3875	-3.03077	-20.0963	-10.2236	-7.88712	-18.5331
Gastric body Epithelial	GSM5652363_Gastric-body-Epithelial-Z000000SM	12890479	0.544455	-0.434551	0.71492	0.175388	-0.0957295	1.06964	-37.2418	-3.09432	-20.1479	-5.92352	-4.699	-14.1173
Blood T Naive CD4	GSM5652296_Blood-T-Naive-CD4-Z0000041E	13048580	2.34534	-0.153884	2.7963	1.4276	-1.36253	3.73447	-215.434	-4.43257	-174.912	-49.3289	-38.1427	-166.312
Pharynx Epithelial	GSM5652334_Pharynx-Epithelial-Z0000044A	12831827	0.774312	-0.738275	0.897538	0.534165	-0.655128	1.7507	-50.3789	-3.88424	-26.7822	-13.7134	-12.6657	-34.4024
Kidney Glomerular Endothel	GSM5652185_Kidney-Glomerular-Endothel-Z00000443	12971985	1.51832	-0.81186	1.61572	0.827454	-0.901497	2.76012	-122.695	-4.37075	-77.7853	-22.8936	-19.3096	-73.4565
Blood T CD4	GSM5652280_Blood-T-CD4-Z000000U7	13023740	0.937095	-0.107727	1.75552	0.550063	-0.925877	2.03099	-77.0166	-4.78604	-76.0657	-14.1037	-17.4427	-47.9579
Blood NK	GSM5652300_Blood-NK-Z000000U1	12979542	0.755747	0.0677211	1.26835	0.332542	-0.681803	1.33312	-59.4954	-6.92225	-43.6125	-8.73431	-12.6879	-23.2738
Breast Basal Epithelial	GSM5652350_Breast-Basal-Epithelial-Z000000V6	12965630	2.37983	-0.12096	2.52249	0.905403	-1.41624	3.90057	-208.339	-4.42432	-167.09	-26.5745	-39.894	-148.224
Skeletal Muscle	GSM5652205_Skeletal-Muscle-Z00000427	12988644	1.01598	-0.548973	0.871309	0.424456	-0.328563	1.66182	-73.9078	-3.08111	-29.7748	-11.0377	-6.50563	-26.3009
Pancreas Duct	GSM5652240_Pancreas-Duct-Z0000043U	12914646	1.34998	-1.12445	1.46331	0.993201	-0.875148	2.67538	-95.4426	-7.76628	-62.7789	-31.9345	-18.372	-70.2927
Liver Macrophages	GSM5652307_Liver-Macrophages-Z0000043P	12972915	1.85561	-0.208617	1.73472	1.06152	-0.643047	2.6846	-165.566	-3.89598	-80.8036	-31.5623	-13.796	-77.739
Endometrium Epithelial	GSM5652272_Endometrium-Epithelial-Z00000435	12933071	0.894426	-0.449821	0.935252	0.564214	-0.376025	1.56429	-59.9489	-3.02968	-31.2973	-14.8592	-7.02539	-25.7801
Colon Left Epithelial	GSM5652373_Colon-Left-Epithelial-Z000000VA	12928024	1.58816	-0.194884	1.84049	0.739802	-0.845744	2.91299	-129.284	-3.94	-92.4692	-19.2622	-16.8994	-80.5829
Dermal Fibroblasts	GSM5652204_Dermal-Fibroblasts-Z00000423	12940726	0.498304	-0.669211	0.847023	0.197155	-0.373729	1.17577	-35.6439	-3.40478	-26.2562	-6.38285	-6.54804	-17.5176
Colon Right Endocrine	GSM5652372_Colon-Right-Endocrine-Z0000044S	12949315	1.42669	-0.681361	1.4384	0.770363	-0.734959	2.66146	-111.791	-3.48974	-60.4564	-21.1348	-15.4947	-68.506
Blood T Eff CD8	GSM5652289_Blood-T-Eff-CD8-Z0000041F	12931658	0.49017	-0.266945	1.18691	0.505269	-0.741996	1.48218	-41.616	-3.57425	-37.2732	-12.9004	-11.354	-27.283
Tonsil Pharyngeal Epithelial	GSM5652325_Tonsil-Pharyngeal-Epithelial-Z000000Q9	12991010	0.600426	-0.534166	0.716612	0.161031	-0.153105	0.954099	-41.929	-3.04383	-20.679	-5.73811	-5.05988	-12.16
Pancreas Beta	GSM5652250_Pancreas-Beta-Z00000452	12990676	1.11099	-0.545707	1.61481	0.710513	-0.719536	2.44602	-79.8511	-3.07679	-73.6632	-19.987	-14.0329	-59.7265
Blood Monocytes	GSM5652303_Blood-Monocytes-Z000000U3	12954273	2.3298	-0.114476	2.61473	0.813028	-1.37332	2.88893	-211.657	-4.88095	-162.803	-21.9102	-38.5317	-97.61
Tonsil Palatine Epithelial	GSM5652323_Tonsil-Palatine-Epithelial-Z000000RP	13063826	0.815416	-0.147943	1.15224	0.256985	-0.320187	1.24131	-58.5908	-4.32835	-44.4234	-7.4624	-7.49076	-16.647
Neuron	GSM5652224_Neuron-Z000000TH	13092479	0.541897	0.821083	-0.638504	1.25888	1.69076	0.408271	-28.2104	-26.1057	-7.60555	-43.5668	-41.3234	-4.67415
Cortex Neuron	GSM5652230_Cortex-Neuron-Z0000042K	12960157	3.45102	-0.300643	2.78129	1.88334	-0.750038	3.96776	-330.224	-3.525	-182.244	-84.0337	-19.4308	-184.888
Blood T CD3	GSM5652278_Blood-T-CD3-Z000000UP	12898711	1.18945	0.171696	2.13584	0.624494	-1.04913	2.52418	-101.056	-7.86578	-105.267	-15.3707	-20.6771	-69.8243
Kidney Glomerular Podocytes	GSM5652262_Kidney-Glomerular-Podocytes-Z00000441	13059917	1.92339	-0.766852	1.77297	0.762144	-1.14367	3.52036	-157.752	-3.93796	-95.3218	-22.4357	-29.603	-117.122
Thyroid Epithelial	GSM5652264_Thyroid-Epithelial-Z0000042S	13107388	2.29062	-0.6481	2.06744	0.797352	-1.00138	3.53671	-191.079	-3.37017	-120.586	-23.9126	-24.39	-131.805
Breast Luminal Epithelial	GSM5652348_Breast-Luminal-Epithelial-Z000000VJ	13039066	1.41934	-0.0258401	1.86885	0.441785	-0.914905	2.7002	-104.826	-5.63411	-94.4368	-11.4553	-20.0057	-75.4284
Gastric antrum Epithelial	GSM5652365_Gastric-antrum-Epithelial-Z000000SF	13137960	0.929267	-0.222793	1.19285	0.356384	-0.209337	1.49632	-65.5128	-3.93508	-44.9482	-9.28824	-5.63358	-24.541
Cortex Neuron	GSM5652225_Cortex-Neuron-Z0000042F	13029910	3.23747	-0.137588	2.33339	1.73145	-0.590815	4.00882	-301.186	-4.74935	-135.858	-72.7691	-15.6795	-184.656
Prostate Epithelial	GSM5652338_Prostate-Epithelial-Z000000RV	13020938	1.48584	-0.11493	1.77996	0.438386	-0.73442	2.40515	-115.064	-4.63182	-91.4547	-10.7279	-16.374	-57.177
Colon Fibroblasts	GSM5652198_Colon-Fibroblasts-Z0000042A	12994582	0.77462	-0.322548	0.748672	0.474149	-0.192677	1.50682	-59.0374	-3.40351	-22.8076	-12.1005	-5.26062	-24.8502
Cortex Neuron	GSM5652228_Cortex-Neuron-Z0000042M	13079101	3.19046	-0.305301	2.38072	1.48731	-0.683322	3.67748	-299.6	-3.41252	-139.402	-57.863	-15.7436	-162.175
Cerebellum Neuron	GSM5652231_Cerebellum-Neuron-Z000000TB	13012361	1.94357	-0.147173	1.51892	0.982725	-0.366728	2.75789	-151.593	-4.44368	-69.2145	-30.565	-8.33779	-78.9399
Pancreas Acinar	GSM5652243_Pancreas-Acinar-Z000000QX	13019018	0.110553	-0.742335	0.337846	-0.0519429	-0.0378765	0.839377	-17.7358	-3.69767	-8.22184	-3.58298	-4.32439	-8.99012
Aorta Endothel	GSM5652180_Aorta-Endothel-Z0000043G	12943325	0.894135	-0.621261	1.02733	0.360192	-0.484248	1.65502	-62.6773	-3.31483	-35.533	-9.47323	-9.15651	-29.0689
Cortex Neuron	GSM5652223_Cortex-Neuron-Z000000TF	12890916	1.06259	0.406602	0.973229	0.524636	0.501748	1.41631	-67.8076	-12.6446	-31.7511	-13.2461	-4.49682	-22.4997
Blood T Eff CD8	GSM5652288_Blood-T-Eff-CD8-Z00000419	12888522	0.482884	-0.476777	0.89665	0.485766	-0.769756	1.48499	-38.7038	-3.03421	-24.5117	-12.3777	-12.6949	-25.8837
Heart Fibroblasts	GSM5652200_Heart-Fibroblasts-Z0000043R	12766341	0.214677	-0.586737	0.293224	-0.0010985	-0.204036	0.320474	-19.3909	-3.10165	-7.3396	-4.10375	-4.55048	-4.41539
Epidermal Keratinocytes	GSM5652321_Epidermal-Keratinocytes-Z00000424	12950726	1.13847	-0.558899	1.55685	0.523711	-0.677262	1.98565	-88.806	-3.10518	-65.5219	-13.3543	-13.013	-42.7445
Tongue Epithelial	GSM5652327_Tongue-Epithelial-Z000000QV	13079555	1.30603	-0.662048	1.55984	0.501074	-0.871705	2.5321	-96.5128	-3.46964	-72.1841	-13.0627	-18.3459	-64.6988
Adipocytes	GSM5652176_Adipocytes-Z000000T7	12995789	0.672326	-0.197686	0.365129	0.768371	0.238922	1.16283	-48.1773	-4.36279	-10.2053	-20.9883	-3.08152	-15.3782
Kidney Tubular Endothel	GSM5652189_Kidney-Tubular-Endothel-Z0000042R	13103206	1.38638	-0.54829	1.51298	0.806481	-0.66013	2.6368	-106.446	-3.06629	-69.9465	-22.7584	-13.0084	-70.1615
Fallopian Epithelial	GSM5652267_Fallopian-Epithelial-Z000000Q7	13123588	1.77184	-0.645274	1.92739	0.752964	-0.774718	3.0099	-140.979	-3.35465	-105.526	-21.2225	-17.6564	-88.9766
Bladder Epithelial	GSM5652342_Bladder-Epithelial-Z000000QM	12999040	0.344463	-0.647429	0.296069	0.154148	-0.0723182	1.13071	-27.3313	-3.31566	-7.77801	-5.57395	-4.20339	-15.7879
Pancreas Alpha	GSM5652254_Pancreas-Alpha-Z00000456	12970646	0.836696	-0.498426	1.08552	0.380568	-0.416633	1.53053	-55.4941	-3.033	-37.4324	-10.6152	-8.55509	-26.4287
Blood T EffMem CD4	GSM5652292_Blood-T-EffMem-CD4-Z0000041C	12922213	0.429073	-0.286858	0.944265	0.26174	-0.520227	1.22309	-37.9084	-3.53282	-26.9725	-7.35871	-8.23675	-20.0633
Blood NK	GSM5652299_Blood-NK-Z000000TM	13103011	1.90068	0.242004	2.46644	0.926151	-1.34362	2.87644	-178.599	-9.59318	-144.552	-25.8827	-35.3498	-92.1474
Gallbladder Epithelial	GSM5652358_Gallbladder-Epithelial-Z00000432	13005138	1.46586	-0.750914	1.51249	0.52211	-0.889961	2.82479	-96.977	-3.95373	-68.0353	-13.8304	-19.7961	-79.3797
Pancreas Islet Endothel	GSM5652197_Pancreas-Islet-Endothel-Z0000042Y	13157044	1.183	-0.579396	1.1686	0.667492	-0.555425	2.17589	-91.1957	-3.16658	-47.2366	-18.0839	-10.2293	-47.4595
Colon Macrophages	GSM5652306_Colon-Macrophages-Z00000446	12968769	1.54501	-0.797978	1.78904	0.957975	-1.01068	2.93182	-129.226	-4.31562	-81.8478	-26.5106	-22.625	-93.8614
Small int Epithelial	GSM5652378_Small-int-Epithelial-Z0000042V	12984414	0.648789	-0.626587	0.143549	0.623661	0.237877	1.45374	-44.5793	-3.24783	-5.17717	-16.2752	-3.06924	-23.9233
Kidney Glomerular Podocytes	GSM5652261_Kidney-Glomerular-Podocytes-Z0000042W	13104620	1.42769	-0.490411	1.32604	0.645971	-0.746183	2.6494	-102.817	-3.03318	-58.3476	-17.934	-13.8002	-72.1268
Prostate Epithelial	GSM5652339_Prostate-Epithelial-Z000000S3	12928988	1.35505	-0.122002	1.51602	0.41189	-0.807231	2.25307	-100.534	-4.47679	-71.3668	-10.3844	-15.9898	-49.2382
Blood T CenMem CD4	GSM5652285_Blood-T-CenMem-CD4-Z00000417	12988114	0.843428	-0.348934	1.66581	0.56959	-0.710718	1.98374	-70.6974	-3.22213	-68.8325	-14.3538	-12.2234	-44.6477
Tongue Epithelial	GSM5652328_Tongue-Epithelial-Z00000449	12927756	0.936362	-0.693343	1.01145	0.626138	-0.72621	1.91116	-65.973	-3.48369	-34.1792	-16.6199	-13.8052	-38.1017
Kidney Glomerular Epithelial	GSM5652257_Kidney-Glomerular-Epithelial-Z0000045L	12894532	1.66849	-0.561317	1.72554	0.629794	-1.05984	2.90251	-123.56	-3.15931	-87.8033	-17.3967	-23.4788	-81.8808
Kidney Glomerular Epithelial	GSM5652256_Kidney-Glomerular-Epithelial-Z0000045K	12952626	2.07773	-0.294248	2.04501	0.38315	-1.12943	3.20397	-164.778	-3.37932	-120.437	-10.4442	-28.3304	-98.6649
Lung Interstitial Macrophages	GSM5652311_Lung-Interstitial-Macrophages-Z0000044D	12972627	2.41324	-0.853135	2.47686	1.21509	-1.52371	3.84254	-234.856	-4.86677	-147.952	-38.9099	-45.693	-164.52
Aorta Smooth Muscle	GSM5652207_Aorta-Smooth-Muscle-Z0000041U	12972225	0.314148	-0.362504	0.6096	0.167093	-0.229261	0.570406	-25.0301	-3.24857	-16.6197	-5.84588	-5.68997	-6.69065
Blood T Naive CD8	GSM5652298_Blood-T-Naive-CD8-Z0000041H	13008722	3.28913	-0.391759	3.50108	1.63798	-1.44741	4.79386	-350.148	-3.11639	-261.765	-61.7295	-46.6116	-272.797
Cortex Neuron	GSM5652229_Cortex-Neuron-Z0000042P	12936115	3.06862	-0.291695	2.64211	1.27153	-0.706619	3.64253	-272.877	-3.35334	-166.309	-43.6929	-17.2872	-153.868
Esophagus Epithelial	GSM5652332_Esophagus-Epithelial-Z000000PZ	12891959	1.24766	-0.574154	1.53828	0.445796	-0.976784	2.46932	-89.455	-3.19024	-67.6812	-11.3871	-19.5851	-57.1558
Pancreas Beta	GSM5652251_Pancreas-Beta-Z00000455	13018990	1.07611	-0.455067	1.4551	0.486749	-0.572912	1.99562	-78.5041	-3.0666	-62.4227	-12.8711	-11.1992	-42.1617
Small int Epithelial	GSM5652379_Small-int-Epithelial-Z000000RT	12931232	1.41141	-0.201222	1.59566	0.515861	-0.561081	2.28617	-114.492	-4.2427	-74.2821	-13.0391	-12.6943	-49.0492
Bone marrow Erythrocyte progenitors	GSM5652275_Bone_marrow-Erythrocyte_progenitors-Z000000RH	13029618	0.411126	-0.0276837	1.09688	-0.199516	-0.234234	0.658067	-31.8574	-6.49758	-35.626	-3.05446	-7.42617	-7.9633
Breast Luminal Epithelial	GSM5652347_Breast-Luminal-Epithelial-Z000000V2	13108358	2.23295	-0.1633	2.48851	0.662768	-1.24145	3.36156	-196.538	-4.35983	-164.74	-18.099	-36.1326	-116.961
Colon Fibroblasts	GSM5652199_Colon-Fibroblasts-Z0000042C	12958271	0.415404	-0.291583	0.691445	0.28581	-0.166532	1.03076	-34.8415	-3.40688	-19.5801	-7.98964	-4.62717	-13.2531
Gastric fundus Epithelial	GSM5652360_Gastric-fundus-Epithelial-Z000000SK	13061847	0.606702	-0.384498	0.867101	0.328375	-0.23944	1.20452	-42.0874	-3.21551	-26.8405	-8.77397	-6.74645	-17.6841

## Sheet: HALF-HIG
	MAX	13016249	-1.54108	-0.0295947	0.357856	-0.178138	1.52457	-0.144227	-13.3116	-3.02968	-3.08025	-3.05446	-3.06924	-3.34886
	MIN	12177657	-6.15598	-1.57657	-4.00225	-2.41334	-1.08945	-3.88196	-350.148	-26.1057	-261.765	-84.0337	-46.6116	-272.797
	AVG	1.28257e+07	-3.48714	-0.572225	-1.99143	-1.06209	0.74502	-1.42459	-96.2483	-4.32821	-63.1064	-17.2303	-14.5361	-54.9721
	STD	108100	0.942511	0.235444	0.771148	0.380411	0.320881	0.709472	69.4966	2.39806	46.5356	13.5872	9.71542	47.7335
CELL	ID	TOTAL	ACGA-TCGT	ACGC-GCGT	ACGG-CCGT	CCGA-TCGG	CCGC-GCGG	GCGA-TCGC	log10(pACGA-TCGT)	log10(pACGC-GCGT)	log10(pACGG-CCGT)	log10(pCCGA-TCGG)	log10(pCCGC-GCGG)	log10(pGCGA-TCGC)
Liver Hepatocytes	GSM5652234_Liver-Hepatocytes-Z000000T3	12789511	-2.92149	-0.944469	-1.91799	-0.694564	0.707021	-1.06113	-56.6657	-7.79321	-50.8546	-6.59102	-9.54206	-25.9476
Kidney Tubular Endothel	GSM5652187_Kidney-Tubular-Endothel-Z000000PX	12884170	-3.72167	-0.594869	-2.06965	-1.13089	0.80643	-1.38239	-91.4445	-3.24133	-54.7551	-16.9848	-14.866	-44.7296
Larynx Epithelial	GSM5652331_Larynx-Epithelial-Z000000QB	12826052	-3.06806	-0.52305	-1.87851	-0.804924	0.640236	-1.11604	-57.6157	-3.04043	-45.0854	-8.75769	-8.22054	-29.3672
Bone marrow Erythrocyte progenitors	GSM5652274_Bone_marrow-Erythrocyte_progenitors-Z000000RF	13016249	-2.72665	-1.18895	-1.5301	-0.178138	0.80755	-0.593964	-42.366	-11.2008	-34.3198	-3.06823	-8.42936	-9.67277
Blood B	GSM5652317_Blood-B-Z000000UB	12751383	-4.00202	-0.759233	-2.31117	-1.0611	0.792486	-1.61023	-103.062	-4.73793	-80.0885	-15.6011	-17.5011	-53.2263
Blood T CD8	GSM5652283_Blood-T-CD8-Z000000U5	12842467	-2.57948	-0.866865	-1.29249	-0.709849	0.579249	-0.761048	-33.9065	-5.82185	-26.1954	-6.91882	-8.65514	-13.7951
Blood Monocytes	GSM5652302_Blood-Monocytes-Z000000TP	12549468	-4.47245	-0.733488	-2.84879	-1.2664	1.26346	-1.77661	-161.521	-4.41486	-120.289	-21.9223	-32.6242	-63.6653
Blood T CD8	GSM5652282_Blood-T-CD8-Z000000TR	12870761	-2.96636	-0.701485	-1.35524	-0.665052	0.478122	-0.702916	-45.4514	-4.61389	-28.3769	-6.37049	-8.46718	-13.6531
Saphenous Vein Endothel	GSM5652181_Saphenous-Vein-Endothel-Z000000RM	12724656	-2.85857	-0.663514	-1.67259	-0.880255	0.539953	-0.730954	-51.2283	-3.62115	-34.7352	-9.91847	-6.21027	-15.0766
Skeletal Muscle	GSM5652206_Skeletal-Muscle-Z00000429	12879027	-3.15663	-0.437736	-1.63565	-0.955426	0.40807	-0.93262	-64.655	-3.1091	-32.784	-11.9356	-4.67213	-24.7272
Saphenous Vein Endothel	GSM5652182_Saphenous-Vein-Endothel-Z000000S7	12861254	-3.99387	-0.757511	-2.61473	-1.04716	0.843714	-1.45554	-111.999	-4.71454	-91.4228	-14.4232	-14.729	-47.1494
Cortex Neuron	GSM5652226_Cortex-Neuron-Z0000042H	12890481	-5.34013	-0.763657	-3.01283	-2.08877	0.959794	-2.99089	-297.233	-4.59781	-136.871	-61.9985	-15.7489	-171.705
Saphenous Vein Endothel	GSM5652183_Saphenous-Vein-Endothel-Z000000SB	12942192	-3.90338	-0.809313	-2.53055	-1.03528	0.731684	-1.13311	-109.21	-5.20129	-83.3309	-14.2979	-9.60467	-32.8653
Lung Bronchus Smooth Muscle	GSM5652211_Lung-Bronchus-Smooth-Muscle-Z00000421	12899373	-2.35629	-0.605272	-1.05236	-0.608484	0.364304	-0.535709	-32.4132	-3.40051	-15.9244	-5.50482	-4.73482	-8.95396
Kidney Tubular Epithelial	GSM5652258_Kidney-Tubular-Epithelial-Z000000QH	12909985	-3.79516	-0.262239	-2.44595	-1.12415	0.916579	-1.848	-118.289	-4.24005	-74.1398	-15.1448	-16.3746	-81.9976
Prostate Smooth Muscle	GSM5652210_Prostate-Smooth-Muscle-Z0000041Y	12852908	-2.74398	-0.42301	-1.52902	-0.855825	0.48162	-0.681924	-45.5843	-3.17145	-32.2816	-9.78168	-6.51081	-12.7652
Blood Granulocytes	GSM5652313_Blood-Granulocytes-Z000000TZ	12817286	-4.57602	-0.966485	-2.94943	-1.13802	1.13041	-1.95177	-162.939	-7.75207	-127.366	-18.3987	-28.4401	-78.9963
Tonsil Palatine Epithelial	GSM5652322_Tonsil-Palatine-Epithelial-Z000000QF	12883803	-2.60242	-0.392929	-1.23849	-0.687608	0.579791	-0.964135	-39.7371	-3.27502	-19.6961	-6.32477	-7.60078	-24.6707
Lung Interstitial Macrophages	GSM5652310_Lung-Interstitial-Macrophages-Z00000447	12840975	-4.45886	-0.43072	-2.4037	-1.262	1.05595	-2.28692	-136.913	-3.05105	-87.2123	-21.6979	-27.4453	-103.483
Lung Alveolar Endothel	GSM5652192_Lung-Alveolar-Endothel-Z000000QK	12955813	-3.44212	-0.558794	-2.15089	-0.778445	0.778581	-1.25873	-78.8227	-3.06736	-58.4686	-8.34287	-13.4276	-37.7526
Cortex Neuron	GSM5652227_Cortex-Neuron-Z0000042J	12703162	-5.58588	-0.790717	-3.42889	-2.10153	1.01479	-2.89752	-313.899	-4.81567	-173.559	-60.9899	-18.9777	-158.065
Pancreas Alpha	GSM5652253_Pancreas-Alpha-Z00000453	12948112	-3.07468	-0.490426	-1.61983	-1.22956	0.654122	-1.26135	-64.0965	-3.03663	-35.7185	-18.2458	-8.00414	-36.7192
Colon Left Epithelial	GSM5652376_Colon-Left-Epithelial-Z0000043B	12883152	-3.84528	-0.327769	-1.75147	-1.18424	0.814225	-1.77202	-104.473	-3.39877	-40.0544	-19.1991	-14.2148	-74.1858
Kidney Tubular Endothel	GSM5652188_Kidney-Tubular-Endothel-Z000000Q3	12875846	-3.45879	-0.436963	-2.36695	-1.17989	0.821517	-1.53155	-83.8296	-3.0809	-73.1139	-18.5988	-14.8649	-55.3152
Blood T CD3	GSM5652277_Blood-T-CD3-Z000000TV	12895194	-3.49093	-0.886847	-2.13058	-0.817724	0.712477	-1.26992	-68.8039	-6.85191	-71.3087	-9.04026	-14.9897	-36.6698
Cortex Neuron	GSM5652232_Cortex-Neuron-Z000000TD	12849753	-4.56175	-0.603984	-2.76591	-1.63066	0.920709	-2.20854	-172.478	-3.36047	-99.5335	-34.8759	-16.0049	-105.83
Blood T EffMem CD8	GSM5652294_Blood-T-EffMem-CD8-Z0000041A	12785920	-2.64537	-0.555471	-1.37835	-0.866781	0.560088	-0.882012	-35.8933	-3.10989	-28.6963	-10.0161	-10.3827	-18.5081
Bladder Epithelial	GSM5652346_Bladder-Epithelial-Z00000450	12639241	-2.27989	-0.396714	-1.28821	-0.889301	0.566374	-1.14292	-31.0577	-3.18404	-22.3287	-10.1936	-8.21166	-28.045
Pancreas Endothel	GSM5652196_Pancreas-Endothel-Z00000430	12748904	-3.23228	-0.396492	-1.53133	-0.955385	0.575009	-1.15072	-69.214	-3.24623	-29.5456	-12.3284	-8.33148	-32.9853
Heart Fibroblasts	GSM5652201_Heart-Fibroblasts-Z0000041V	12924650	-2.23526	-0.455692	-1.08018	-0.493325	0.474382	-0.566732	-28.2347	-3.11033	-15.5055	-4.26345	-4.99204	-8.02682
Pancreas Delta	GSM5652248_Pancreas-Delta-Z00000454	12900680	-3.18922	-0.453401	-2.00328	-1.11257	0.719605	-1.43834	-69.404	-3.06292	-52.4281	-15.03	-10.3028	-49.0192
Lung Bronchus Epithelial	GSM5652335_Lung-Bronchus-Epithelial-Z000000QD	12891701	-4.06798	-0.478673	-2.43369	-0.976557	0.908436	-1.74321	-129.016	-3.03269	-74.4476	-12.2505	-17.8074	-75.9894
Lung Pleura	GSM5652357_Lung-Pleura-Z0000042B	12856313	-3.4477	-0.332136	-1.83646	-1.15731	0.768994	-1.33323	-80.3052	-3.53308	-44.9242	-17.3759	-14.0369	-43.1196
Lung Alveolar Endothel	GSM5652191_Lung-Alveolar-Endothel-Z000000Q1	12900985	-2.48152	-0.544066	-1.3972	-0.696337	0.535673	-0.829124	-35.8471	-3.04296	-26.029	-6.93359	-7.54681	-17.4424
Blood T EffMem CD4	GSM5652291_Blood-T-EffMem-CD4-Z00000416	12843212	-2.6393	-0.511894	-1.1306	-0.74293	0.665008	-1.06633	-35.397	-3.09632	-19.676	-7.70318	-11.5288	-25.2123
Kidney Glomerular Endothel	GSM5652186_Kidney-Glomerular-Endothel-Z0000045J	12907375	-3.36323	-0.525758	-2.00198	-0.957302	0.687799	-1.13125	-76.934	-3.07704	-48.5799	-12.2562	-10.4802	-32.8987
Bladder Smooth Muscle	GSM5652209_Bladder-Smooth-Muscle-Z0000041Z	12884976	-1.76295	-0.623357	-0.811082	-0.500511	0.536793	-0.419911	-16.7785	-3.46766	-9.53649	-4.38739	-6.61602	-5.65834
Adipocytes	GSM5652177_Adipocytes-Z000000T9	12874103	-2.62155	-0.724793	-0.87374	-1.11158	0.264263	-0.612268	-40.4837	-4.03075	-10.1926	-16.3295	-3.07165	-11.0166
Blood T CD4	GSM5652279_Blood-T-CD4-Z000000TT	12841282	-4.53728	-0.866671	-2.82666	-1.03624	0.918027	-1.71661	-126.443	-6.63035	-124.187	-14.6063	-21.8999	-62.0893
Blood T CenMem CD4	GSM5652286_Blood-T-CenMem-CD4-Z0000041D	12794331	-3.33807	-0.55938	-1.95409	-1.10106	0.767567	-1.62662	-61.4789	-3.15408	-57.5465	-16.1601	-17.4107	-54.3524
Lung Alveolar Epithelial	GSM5652354_Lung-Alveolar-Epithelial-Z000000T1	12833368	-3.95311	-0.654221	-2.52601	-1.05938	0.795678	-1.25816	-110.881	-3.81004	-80.6753	-14.5121	-12.9109	-40.4665
Colon Right Epithelial	GSM5652371_Colon-Right-Epithelial-Z000000V8	12832481	-3.86063	-0.755868	-2.31168	-0.879241	0.800968	-1.39799	-101.306	-4.26315	-71.1205	-10.5646	-14.3721	-47.2185
Colon Macrophages	GSM5652305_Colon-Macrophages-Z00000444	12951167	-3.1425	-0.246563	-1.27809	-1.03152	0.870651	-1.70905	-57.9985	-4.30427	-23.0153	-14.7406	-15.9228	-62.6674
Kidney Tubular Epithelial	GSM5652259_Kidney-Tubular-Epithelial-Z0000043Z	12816801	-4.34593	-0.261228	-2.55953	-1.41436	1.02902	-2.2076	-152.769	-4.00601	-81.9748	-24.944	-23.5847	-111.813
Lung Alveolar Macrophages	GSM5652308_Lung-Alveolar-Macrophages-Z00000448	12601111	-4.77302	-0.100136	-2.87348	-1.61608	1.41164	-2.82008	-181.348	-5.56619	-118.67	-35.9225	-43.1731	-150.219
Heart Cardiomyocyte	GSM5652216_Heart-Cardiomyocyte-Z0000044Q	12732941	-3.78603	-0.329821	-2.09243	-1.27907	0.843759	-2.01412	-107.005	-3.72857	-55.964	-22.479	-13.9464	-85.8764
Pancreas Endothel	GSM5652195_Pancreas-Endothel-Z0000042X	12908007	-3.45321	-0.325364	-2.20702	-1.06117	0.734204	-1.32836	-82.1559	-3.66921	-60.5279	-14.8752	-12.5742	-44.4054
Pancreas Delta	GSM5652247_Pancreas-Delta-Z00000451	12687576	-2.9312	-0.433278	-1.84886	-1.00015	0.658467	-1.24991	-56.6784	-3.09948	-44.8714	-12.2723	-9.73733	-37.2017
Colon Left Endocrine	GSM5652374_Colon-Left-Endocrine-Z0000044J	12177657	-2.42432	-0.261503	-1.44951	-0.928329	0.59684	-1.14451	-35.5732	-3.39549	-27.2983	-11.3271	-8.41409	-31.3451
Kidney Glomerular Endothel	GSM5652184_Kidney-Glomerular-Endothel-Z000000Q5	12898201	-3.63266	-0.460817	-2.13795	-1.26845	0.631882	-1.21265	-89.5865	-3.03154	-56.2176	-21.9045	-8.23115	-37.9564
Bladder Epithelial	GSM5652343_Bladder-Epithelial-Z000000QP	12820388	-2.14829	-0.612782	-1.06942	-0.665205	0.516509	-0.676551	-24.7787	-3.3482	-15.4665	-6.37858	-5.83347	-12.0249
Coronary Artery Smooth Muscle	GSM5652208_Coronary-Artery-Smooth-Muscle-Z00000420	12905633	-2.10166	-0.516218	-0.67748	-0.569737	0.454554	-0.671001	-24.212	-3.04792	-7.50161	-5.052	-5.65255	-11.6098
Endometrium Epithelial	GSM5652271_Endometrium-Epithelial-Z00000434	12852898	-3.72357	-0.423033	-2.23409	-1.10312	0.934892	-1.6612	-100.769	-3.12912	-64.2285	-16.0233	-21.7804	-63.8235
Blood B Mem	GSM5652319_Blood-B-Mem-Z0000041J	12781871	-2.85463	-0.592399	-1.38405	-0.764651	0.568181	-1.00299	-43.7765	-3.38649	-27.594	-8.21822	-10.65	-23.66
Adipocytes	GSM5652178_Adipocytes-Z000000T5	12915494	-3.25297	-0.923127	-1.41266	-0.953227	0.447718	-0.591565	-66.6114	-7.11383	-24.4441	-12.131	-4.34053	-12.5473
Blood T EffMem CD8	GSM5652295_Blood-T-EffMem-CD8-Z0000041G	12896988	-2.64943	-0.564812	-1.20418	-0.729002	0.544604	-0.825487	-34.9216	-3.22641	-22.0348	-7.45063	-9.01316	-14.7201
Heart Fibroblasts	GSM5652202_Heart-Fibroblasts-Z0000041W	12914420	-1.97634	-0.404528	-0.96655	-0.549712	0.450647	-0.458228	-21.0408	-3.14263	-12.8108	-4.71446	-4.34012	-6.88897
Lung Alveolar Macrophages	GSM5652309_Lung-Alveolar-Macrophages-Z0000044C	12831485	-5.05226	-0.0436869	-2.93436	-1.77904	1.46374	-2.91661	-197.199	-6.66972	-123.848	-45.6181	-46.3628	-170.03
Blood B	GSM5652316_Blood-B-Z000000TX	12861609	-3.43784	-0.882668	-1.89427	-0.743503	0.681662	-1.14502	-72.3661	-6.57298	-53.3511	-7.93062	-12.2333	-30.3508
Gastric antrum Epithelial	GSM5652366_Gastric-antrum-Epithelial-Z000000SP	12861559	-3.04832	-0.742891	-1.62383	-0.901227	0.619393	-0.974637	-59.8239	-4.3929	-34.7925	-10.9165	-6.41653	-21.8341
Liver Endothelium	GSM5652190_Liver-Endothelium-Z000000RB	12965155	-2.75494	-0.865319	-1.36294	-0.624793	0.502021	-0.56855	-41.1233	-5.99919	-25.9281	-5.86291	-5.22796	-9.64609
Breast Basal Epithelial	GSM5652351_Breast-Basal-Epithelial-Z000000VG	12647937	-4.54681	-0.815709	-3.0119	-1.3176	1.17554	-2.43552	-171.69	-5.25817	-122.17	-22.5002	-28.5284	-125.788
Tonsil Pharyngeal Epithelial	GSM5652326_Tonsil-Pharyngeal-Epithelial-Z000000S1	12658764	-3.18361	-0.723007	-2.14143	-0.836319	0.687042	-0.993705	-67.7814	-4.21817	-57.0005	-8.89315	-9.24702	-25.7177
Fallopian Epithelial	GSM5652268_Fallopian-Epithelial-Z000000S9	12865811	-3.95229	-0.762942	-2.67706	-1.19123	0.958317	-1.65316	-123.693	-4.99142	-100.041	-18.6743	-20.4012	-61.7162
Colon Left Epithelial	GSM5652377_Colon-Left-Epithelial-Z0000043C	12818293	-4.31309	-0.409197	-2.41086	-1.22682	0.909403	-1.66972	-130.379	-3.12651	-77.1247	-19.9857	-19.834	-65.9817
Blood B Mem	GSM5652320_Blood-B-Mem-Z0000041K	12798356	-2.64998	-0.771172	-1.1361	-0.816335	0.436282	-0.923203	-37.651	-4.78279	-19.3752	-9.53274	-6.61635	-19.6748
Pancreas Acinar	GSM5652244_Pancreas-Acinar-Z0000043W	12815218	-1.91129	-0.330126	-0.943316	-0.625113	0.453386	-0.521974	-17.2021	-3.69541	-12.4108	-5.80671	-5.0824	-8.67565
Aorta Endothel	GSM5652179_Aorta-Endothel-Z00000422	12903817	-2.57484	-0.4814	-1.31355	-0.683278	0.564215	-0.813516	-39.8085	-3.0325	-24.5439	-6.67776	-7.59555	-16.5198
Blood Granulocytes	GSM5652314_Blood-Granulocytes-Z000000UD	12817568	-5.03617	-0.834257	-3.48301	-1.19586	1.28385	-2.31348	-201.827	-5.16966	-174.407	-19.9691	-30.2271	-105.189
Colon Right Epithelial	GSM5652370_Colon-Right-Epithelial-Z000000V0	12798328	-4.10084	-0.834278	-2.72147	-0.998079	0.826668	-1.30561	-118.418	-5.69502	-99.1951	-13.6061	-14.324	-43.4946
Pancreas Endothel	GSM5652194_Pancreas-Endothel-Z0000042D	12661504	-3.38859	-0.327752	-1.57792	-1.18177	0.763166	-1.08881	-77.0225	-3.42286	-30.8836	-17.9174	-12.7048	-30.0939
Bone Osteoblasts	GSM5652218_Bone-Osteoblasts-Z0000042Z	12938450	-2.19047	-0.496001	-1.10049	-0.75633	0.526519	-0.529548	-25.8668	-3.03795	-16.2428	-7.59023	-5.87171	-8.66267
Pancreas Duct	GSM5652239_Pancreas-Duct-Z0000043T	12750728	-4.41794	-0.408751	-2.88895	-1.53334	1.18283	-2.30708	-159.326	-3.27837	-109.946	-29.958	-28.9994	-112.589
Esophagus Epithelial	GSM5652333_Esophagus-Epithelial-Z00000426	12551726	-3.17519	-0.167505	-1.79028	-1.1369	0.896516	-1.63891	-72.7718	-4.91823	-43.9692	-16.4202	-17.6135	-59.3377
Gastric fundus Epithelial	GSM5652359_Gastric-fundus-Epithelial-Z000000RX	12902690	-2.79981	-0.810849	-1.36435	-0.691832	0.517864	-0.866248	-49.7168	-4.96377	-25.3087	-6.85669	-5.31957	-18.885
Oligodendrocytes	GSM5652220_Oligodendrocytes-Z0000042E	12854585	-4.91137	-0.699038	-3.15792	-1.77191	1.12537	-2.55444	-207.888	-3.95983	-132.784	-41.8693	-24.4914	-140.152
Colon Left Endocrine	GSM5652375_Colon-Left-Endocrine-Z0000044T	12829756	-3.4333	-0.379966	-1.81248	-1.10011	0.830036	-1.66178	-82.8967	-3.47792	-43.7735	-16.2597	-14.2901	-65.0038
Ovary Epithelial	GSM5652270_Ovary-Epithelial-Z000000QT	12706838	-2.63104	-0.39431	-1.54124	-0.686758	0.834769	-1.24343	-50.4624	-3.11332	-33.3991	-6.41433	-17.0029	-35.1909
Gastric body Epithelial	GSM5652362_Gastric-body-Epithelial-Z000000SD	12872567	-3.10495	-0.75412	-1.80021	-0.847951	0.594593	-0.948407	-63.1327	-4.46575	-43.4621	-9.64463	-7.60802	-22.7795
Thyroid Epithelial	GSM5652265_Thyroid-Epithelial-Z0000042T	12813130	-4.9198	-0.311868	-3.17707	-1.74399	1.17212	-2.67333	-220.585	-3.73768	-134.032	-39.1668	-28.6724	-153.071
Small int Endocrine	GSM5652382_Small-int-Endocrine-Z00000436	12762349	-3.04081	-0.448212	-1.14681	-1.15649	0.355292	-1.12312	-59.7183	-3.05691	-17.5408	-17.9589	-3.8321	-31.6249
Lung Bronchus Epithelial	GSM5652336_Lung-Bronchus-Epithelial-Z000000RZ	12902578	-3.32634	-0.685788	-2.28236	-0.784827	0.615788	-1.05062	-76.7561	-3.68028	-67.1973	-8.22647	-6.60991	-28.4756
Lung Alveolar Epithelial	GSM5652355_Lung-Alveolar-Epithelial-Z000000VC	12920761	-4.17158	-0.79982	-2.58921	-1.17596	0.96331	-1.37825	-128.664	-5.49307	-87.4919	-18.0764	-19.6835	-49.1984
Oligodendrocytes	GSM5652219_Oligodendrocytes-Z000000TK	12648071	-1.54108	-1.09602	-0.222622	-1.15393	-0.318804	-0.144227	-13.3116	-11.2998	-3.08025	-16.7932	-10.5306	-3.34886
Liver Hepatocytes	GSM5652233_Liver-Hepatocytes-Z000000R3	12868265	-3.03815	-0.699916	-2.23978	-0.842017	0.764284	-0.972996	-60.7979	-4.19511	-68.1475	-9.15224	-10.7995	-22.477
Heart Fibroblasts	GSM5652203_Heart-Fibroblasts-Z0000041X	12934027	-2.17042	-0.450411	-1.09063	-0.53582	0.424895	-0.489941	-26.4177	-3.04446	-16.4341	-4.69196	-4.64281	-6.86305
Heart Cardiomyocyte	GSM5652217_Heart-Cardiomyocyte-Z0000044R	12767176	-4.07222	-0.456653	-2.19096	-1.27098	0.686603	-1.83287	-124.449	-3.03762	-62.1079	-21.6403	-9.8276	-72.4044
Tongue base Epithelial	GSM5652330_Tongue_base-Epithelial-Z0000044B	12764989	-2.52939	-0.486529	-1.21509	-0.903072	0.566936	-0.851517	-38.3875	-3.03077	-20.0963	-10.2236	-7.88712	-18.5331
Gastric body Epithelial	GSM5652363_Gastric-body-Epithelial-Z000000SM	12879068	-2.47022	-0.559586	-1.22179	-0.633551	0.488441	-0.72173	-37.2418	-3.09432	-20.1479	-5.92352	-4.699	-14.1173
Blood T Naive CD4	GSM5652296_Blood-T-Naive-CD4-Z0000041E	12728808	-5.1008	-0.745034	-3.32083	-1.81983	1.31344	-3.01748	-215.434	-4.43257	-174.912	-49.3289	-38.1427	-166.312
Pharynx Epithelial	GSM5652334_Pharynx-Epithelial-Z0000044A	12661186	-2.76172	-0.272033	-1.38366	-1.02698	0.772215	-1.26662	-50.3789	-3.88424	-26.7822	-13.7134	-12.6657	-34.4024
Kidney Glomerular Endothel	GSM5652185_Kidney-Glomerular-Endothel-Z00000443	12956335	-4.12837	-0.232502	-2.44651	-1.29746	0.931824	-1.75688	-122.695	-4.37075	-77.7853	-22.8936	-19.3096	-73.4565
Blood T CD4	GSM5652280_Blood-T-CD4-Z000000U7	12610558	-3.63449	-0.77211	-2.23636	-1.03847	0.826773	-1.53738	-77.0166	-4.78604	-76.0657	-14.1037	-17.4427	-47.9579
Blood NK	GSM5652300_Blood-NK-Z000000U1	12879189	-3.22719	-0.917862	-1.70224	-0.805009	0.74364	-1.05935	-59.4954	-6.92225	-43.6125	-8.73431	-12.6879	-23.2738
Breast Basal Epithelial	GSM5652350_Breast-Basal-Epithelial-Z000000V6	12784828	-4.89849	-0.713243	-3.48536	-1.41021	1.33479	-2.56368	-208.339	-4.42432	-167.09	-26.5745	-39.894	-148.224
Skeletal Muscle	GSM5652205_Skeletal-Muscle-Z00000427	12859899	-3.34305	-0.435316	-1.57213	-0.926014	0.521958	-0.960183	-73.9078	-3.08111	-29.7748	-11.0377	-6.50563	-26.3009
Pancreas Duct	GSM5652240_Pancreas-Duct-Z0000043U	12907994	-3.55774	-0.0295947	-2.16596	-1.57477	0.903681	-1.73876	-95.4426	-7.76628	-62.7789	-31.9345	-18.372	-70.2927
Liver Macrophages	GSM5652307_Liver-Macrophages-Z0000043P	12947225	-4.73422	-0.673194	-2.38813	-1.48584	0.842043	-1.91182	-165.566	-3.89598	-80.8036	-31.5623	-13.796	-77.739
Endometrium Epithelial	GSM5652272_Endometrium-Epithelial-Z00000435	12735874	-2.9846	-0.456586	-1.56411	-1.07805	0.536954	-1.00976	-59.9489	-3.02968	-31.2973	-14.8592	-7.02539	-25.7801
Colon Left Epithelial	GSM5652373_Colon-Left-Epithelial-Z000000VA	12776643	-4.20996	-0.671209	-2.59442	-1.18311	0.856789	-1.836	-129.284	-3.94	-92.4692	-19.2622	-16.8994	-80.5829
Dermal Fibroblasts	GSM5652204_Dermal-Fibroblasts-Z00000423	12922893	-2.4713	-0.363006	-1.41209	-0.674071	0.482113	-0.866044	-35.6439	-3.40478	-26.2562	-6.38285	-6.54804	-17.5176
Colon Right Endocrine	GSM5652372_Colon-Right-Endocrine-Z0000044S	12926148	-3.95527	-0.343941	-2.10948	-1.25831	0.872479	-1.70567	-111.791	-3.48974	-60.4564	-21.1348	-15.4947	-68.506
Blood T Eff CD8	GSM5652289_Blood-T-Eff-CD8-Z0000041F	12880300	-2.83389	-0.635563	-1.54169	-0.992824	0.593294	-1.13479	-41.616	-3.57425	-37.2732	-12.9004	-11.354	-27.283
Tonsil Pharyngeal Epithelial	GSM5652325_Tonsil-Pharyngeal-Epithelial-Z000000Q9	12906597	-2.65289	-0.479624	-1.25446	-0.621477	0.49468	-0.674404	-41.929	-3.04383	-20.679	-5.73811	-5.05988	-12.16
Pancreas Beta	GSM5652250_Pancreas-Beta-Z00000452	12817012	-3.40975	-0.439016	-2.32482	-1.25586	0.788634	-1.58972	-79.8511	-3.07679	-73.6632	-19.987	-14.0329	-59.7265
Blood Monocytes	GSM5652303_Blood-Monocytes-Z000000U3	12716480	-5.04545	-0.79532	-3.29341	-1.2609	1.3349	-2.27192	-211.657	-4.88095	-162.803	-21.9102	-38.5317	-97.61
Tonsil Palatine Epithelial	GSM5652323_Tonsil-Palatine-Epithelial-Z000000RP	12848466	-3.06083	-0.716537	-1.87224	-0.746082	0.640616	-0.750955	-58.5908	-4.32835	-44.4234	-7.4624	-7.49076	-16.647
Neuron	GSM5652224_Neuron-Z000000TH	12682753	-1.97792	-1.57657	0.357856	-1.7818	-1.08945	-0.273423	-28.2104	-26.1057	-7.60555	-43.5668	-41.3234	-4.67415
Cortex Neuron	GSM5652230_Cortex-Neuron-Z0000042K	12813904	-5.62383	-0.651322	-3.4738	-2.41334	1.07056	-3.16509	-330.224	-3.525	-182.244	-84.0337	-19.4308	-184.888
Blood T CD3	GSM5652278_Blood-T-CD3-Z000000UP	12862656	-4.0335	-0.930141	-2.58116	-1.05086	0.881619	-1.82107	-101.056	-7.86578	-105.267	-15.3707	-20.6771	-69.8243
Kidney Glomerular Podocytes	GSM5652262_Kidney-Glomerular-Podocytes-Z00000441	12908659	-4.42528	-0.290058	-2.7544	-1.3427	1.18689	-2.21904	-157.752	-3.93796	-95.3218	-22.4357	-29.603	-117.122
Thyroid Epithelial	GSM5652264_Thyroid-Epithelial-Z0000042S	12722941	-4.65272	-0.355963	-3.0319	-1.38789	1.08393	-2.51038	-191.079	-3.37017	-120.586	-23.9126	-24.39	-131.805
Breast Luminal Epithelial	GSM5652348_Breast-Luminal-Epithelial-Z000000VJ	12620895	-3.7595	-0.837047	-2.61902	-0.944329	0.961333	-1.86352	-104.826	-5.63411	-94.4368	-11.4553	-20.0057	-75.4284
Gastric antrum Epithelial	GSM5652365_Gastric-antrum-Epithelial-Z000000SF	12751680	-3.16424	-0.695622	-1.84471	-0.835166	0.517196	-0.987222	-65.5128	-3.93508	-44.9482	-9.28824	-5.63358	-24.541
Cortex Neuron	GSM5652225_Cortex-Neuron-Z0000042F	12754416	-5.43744	-0.79187	-3.05554	-2.25548	1.00731	-3.12374	-301.186	-4.74935	-135.858	-72.7691	-15.6795	-184.656
Prostate Epithelial	GSM5652338_Prostate-Epithelial-Z000000RV	12833195	-3.95842	-0.747929	-2.63833	-0.884046	0.920915	-1.54803	-115.064	-4.63182	-91.4547	-10.7279	-16.374	-57.177
Colon Fibroblasts	GSM5652198_Colon-Fibroblasts-Z0000042A	12940792	-3.16052	-0.627424	-1.34098	-0.961355	0.485887	-1.01276	-59.0374	-3.40351	-22.8076	-12.1005	-5.26062	-24.8502
Cortex Neuron	GSM5652228_Cortex-Neuron-Z0000042M	12737412	-5.46682	-0.612733	-3.07739	-2.04722	0.915952	-2.98612	-299.6	-3.41252	-139.402	-57.863	-15.7436	-162.175
Cerebellum Neuron	GSM5652231_Cerebellum-Neuron-Z000000TB	12799640	-4.25013	-0.743101	-2.30393	-1.52301	0.671026	-1.89336	-151.593	-4.44368	-69.2145	-30.565	-8.33779	-78.9399
Pancreas Acinar	GSM5652243_Pancreas-Acinar-Z000000QX	12988992	-1.92263	-0.335409	-0.724259	-0.399987	0.478686	-0.475066	-17.7358	-3.69767	-8.22184	-3.58298	-4.32439	-8.99012
Aorta Endothel	GSM5652180_Aorta-Endothel-Z0000043G	12871929	-3.10012	-0.354079	-1.64753	-0.849916	0.644002	-1.0851	-62.6773	-3.31483	-35.533	-9.47323	-9.15651	-29.0689
Cortex Neuron	GSM5652223_Cortex-Neuron-Z000000TF	12875201	-3.03932	-1.14985	-1.53814	-1.00072	-0.038381	-0.945973	-67.8076	-12.6446	-31.7511	-13.2461	-4.49682	-22.4997
Blood T Eff CD8	GSM5652288_Blood-T-Eff-CD8-Z00000419	12846431	-2.69622	-0.446277	-1.26415	-0.972203	0.668577	-1.06241	-38.7038	-3.03421	-24.5117	-12.3777	-12.6949	-25.8837
Heart Fibroblasts	GSM5652200_Heart-Fibroblasts-Z0000043R	12733598	-1.87336	-0.4518	-0.677432	-0.492598	0.360497	-0.314568	-19.3909	-3.10165	-7.3396	-4.10375	-4.55048	-4.41539
Epidermal Keratinocytes	GSM5652321_Epidermal-Keratinocytes-Z00000424	12881030	-3.69214	-0.423318	-2.13796	-1.00851	0.765944	-1.38158	-88.806	-3.10518	-65.5219	-13.3543	-13.013	-42.7445
Tongue Epithelial	GSM5652327_Tongue-Epithelial-Z000000QV	12746040	-3.66991	-0.331268	-2.34701	-1.0104	0.909523	-1.70344	-96.5128	-3.46964	-72.1841	-13.0627	-18.3459	-64.6988
Adipocytes	GSM5652176_Adipocytes-Z000000T7	12924829	-2.82047	-0.775835	-0.897554	-1.25299	0.28588	-0.742429	-48.1773	-4.36279	-10.2053	-20.9883	-3.08152	-15.3782
Kidney Tubular Endothel	GSM5652189_Kidney-Tubular-Endothel-Z0000042R	12590008	-3.86664	-0.453486	-2.33694	-1.31554	0.779802	-1.75663	-106.446	-3.06629	-69.9465	-22.7584	-13.0084	-70.1615
Fallopian Epithelial	GSM5652267_Fallopian-Epithelial-Z000000Q7	12767682	-4.23244	-0.361748	-2.82432	-1.28204	0.951777	-1.95678	-140.979	-3.35465	-105.526	-21.2225	-17.6564	-88.9766
Bladder Epithelial	GSM5652342_Bladder-Epithelial-Z000000QM	12839329	-2.22435	-0.381036	-0.721882	-0.603549	0.415437	-0.78738	-27.3313	-3.31566	-7.77801	-5.57395	-4.20339	-15.7879
Pancreas Alpha	GSM5652254_Pancreas-Alpha-Z00000456	12881375	-2.88752	-0.474527	-1.66057	-0.935553	0.649878	-1.06075	-55.4941	-3.033	-37.4324	-10.6152	-8.55509	-26.4287
Blood T EffMem CD4	GSM5652292_Blood-T-EffMem-CD4-Z0000041C	12888402	-2.75077	-0.641251	-1.33741	-0.729021	0.538141	-0.97155	-37.9084	-3.53282	-26.9725	-7.35871	-8.23675	-20.0633
Blood NK	GSM5652299_Blood-NK-Z000000TM	12736374	-4.9928	-1.03447	-3.08835	-1.35392	1.23431	-2.12788	-178.599	-9.59318	-144.552	-25.8827	-35.3498	-92.1474
Gallbladder Epithelial	GSM5652358_Gallbladder-Epithelial-Z00000432	12734193	-3.43891	-0.268981	-2.27158	-1.04794	0.963409	-1.86471	-96.977	-3.95373	-68.0353	-13.8304	-19.7961	-79.3797
Pancreas Islet Endothel	GSM5652197_Pancreas-Islet-Endothel-Z0000042Y	12690950	-3.69818	-0.395758	-1.97327	-1.18439	0.664653	-1.41694	-91.1957	-3.16658	-47.2366	-18.0839	-10.2293	-47.4595
Colon Macrophages	GSM5652306_Colon-Macrophages-Z00000446	12897071	-4.28384	-0.232328	-2.35637	-1.35306	1.00066	-2.12417	-129.226	-4.31562	-81.8478	-26.5106	-22.625	-93.8614
Small int Epithelial	GSM5652378_Small-int-Epithelial-Z0000042V	12786104	-2.69579	-0.39423	-0.539695	-1.11258	0.241588	-1.01185	-44.5793	-3.24783	-5.17717	-16.2752	-3.06924	-23.9233
Kidney Glomerular Podocytes	GSM5652261_Kidney-Glomerular-Podocytes-Z0000042W	12637976	-3.68871	-0.464597	-2.18131	-1.20005	0.744867	-1.80859	-102.817	-3.03318	-58.3476	-17.934	-13.8002	-72.1268
Prostate Epithelial	GSM5652339_Prostate-Epithelial-Z000000S3	12853377	-3.7237	-0.724637	-2.37512	-0.880903	0.835971	-1.41988	-100.534	-4.47679	-71.3668	-10.3844	-15.9898	-49.2382
Blood T CenMem CD4	GSM5652285_Blood-T-CenMem-CD4-Z00000417	12861320	-3.55677	-0.567443	-2.11872	-1.03477	0.685105	-1.44125	-70.6974	-3.22213	-68.8325	-14.3538	-12.2234	-44.6477
Tongue Epithelial	GSM5652328_Tongue-Epithelial-Z00000449	12922092	-3.17025	-0.356111	-1.60441	-1.13306	0.776911	-1.28969	-65.973	-3.48369	-34.1792	-16.6199	-13.8052	-38.1017
Kidney Glomerular Epithelial	GSM5652257_Kidney-Glomerular-Epithelial-Z0000045L	12875348	-3.91722	-0.379969	-2.60458	-1.18108	1.00067	-1.8837	-123.56	-3.15931	-87.8033	-17.3967	-23.4788	-81.8808
Kidney Glomerular Epithelial	GSM5652256_Kidney-Glomerular-Epithelial-Z0000045K	12895294	-4.36845	-0.590887	-3.05376	-0.916548	1.14892	-2.05434	-164.778	-3.37932	-120.437	-10.4442	-28.3304	-98.6649
Lung Interstitial Macrophages	GSM5652311_Lung-Interstitial-Macrophages-Z0000044D	12935557	-5.39216	-0.177291	-3.14582	-1.64126	1.42509	-2.8905	-234.856	-4.86677	-147.952	-38.9099	-45.693	-164.52
Aorta Smooth Muscle	GSM5652207_Aorta-Smooth-Muscle-Z0000041U	12958300	-2.1269	-0.594319	-1.11551	-0.630634	0.511383	-0.451271	-25.0301	-3.24857	-16.6197	-5.84588	-5.68997	-6.69065
Blood T Naive CD8	GSM5652298_Blood-T-Naive-CD8-Z0000041H	12776669	-6.15598	-0.536867	-4.00225	-2.019	1.52457	-3.88196	-350.148	-3.11639	-261.765	-61.7295	-46.6116	-272.797
Cortex Neuron	GSM5652229_Cortex-Neuron-Z0000042P	12854309	-5.17375	-0.574812	-3.32757	-1.77192	0.989069	-2.8592	-272.877	-3.35334	-166.309	-43.6929	-17.2872	-153.868
Esophagus Epithelial	GSM5652332_Esophagus-Epithelial-Z000000PZ	12873278	-3.52969	-0.37394	-2.23196	-0.932713	0.885143	-1.51464	-89.455	-3.19024	-67.6812	-11.3871	-19.5851	-57.1558
Pancreas Beta	GSM5652251_Pancreas-Beta-Z00000455	12820077	-3.42763	-0.548026	-2.16024	-1.01067	0.727976	-1.36041	-78.5041	-3.0666	-62.4227	-12.8711	-11.1992	-42.1617
Small int Epithelial	GSM5652379_Small-int-Epithelial-Z000000RT	12915039	-4.06379	-0.751247	-2.36439	-0.991937	0.859784	-1.39072	-114.492	-4.2427	-74.2821	-13.0391	-12.6943	-49.0492
Bone marrow Erythrocyte progenitors	GSM5652275_Bone_marrow-Erythrocyte_progenitors-Z000000RH	13000912	-2.39966	-0.949447	-1.5661	-0.221691	0.713338	-0.514944	-31.8574	-6.49758	-35.626	-3.05446	-7.42617	-7.9633
Breast Luminal Epithelial	GSM5652347_Breast-Luminal-Epithelial-Z000000V2	12769943	-4.86106	-0.740549	-3.47353	-1.18889	1.3506	-2.33266	-196.538	-4.35983	-164.74	-18.099	-36.1326	-116.961
Colon Fibroblasts	GSM5652199_Colon-Fibroblasts-Z0000042C	12957945	-2.5786	-0.597977	-1.21313	-0.774587	0.409301	-0.688622	-34.8415	-3.40688	-19.5801	-7.98964	-4.62717	-13.2531
Gastric fundus Epithelial	GSM5652360_Gastric-fundus-Epithelial-Z000000SK	12843862	-2.63005	-0.597144	-1.41766	-0.812862	0.632787	-0.844594	-42.0874	-3.21551	-26.8405	-8.77397	-6.74645	-17.6841

## Sheet: THIRD-LOW
	MAX	8867912	3.6526	0.449799	3.43189	1.67346	1.10398	4.40869	-8.50112	-2.98028	-3.23377	-3.02927	-3.04276	-3.11378
	MIN	8522742	0.0853665	-0.981157	-0.30957	-0.486366	-1.38608	0.171772	-204.815	-9.21756	-123.346	-32.2968	-24.7071	-111.393
	AVG	8.64827e+06	0.969751	-0.403515	0.988922	0.28811	-0.22065	1.17291	-35.1035	-3.37606	-19.1702	-6.14631	-4.89572	-11.9724
	STD	53983.6	0.604981	0.244544	0.526701	0.321902	0.269108	0.620464	26.6364	0.724573	16.0897	4.23643	2.47549	12.4023
CELL	ID	TOTAL	ACGA-TCGT	ACGC-GCGT	ACGG-CCGT	CCGA-TCGG	CCGC-GCGG	GCGA-TCGC	log10(pACGA-TCGT)	log10(pACGC-GCGT)	log10(pACGG-CCGT)	log10(pCCGA-TCGG)	log10(pCCGC-GCGG)	log10(pGCGA-TCGC)
Liver Hepatocytes	GSM5652234_Liver-Hepatocytes-Z000000T3	8643520	0.353632	-0.327571	0.800059	-0.103562	-0.140112	0.647394	-13.6292	-3.09473	-12.0965	-3.15063	-4.08207	-5.04476
Kidney Tubular Endothel	GSM5652187_Kidney-Tubular-Endothel-Z000000PX	8649884	0.864891	-0.23517	0.886736	0.3773	-0.0862677	0.902845	-29.2932	-3.37472	-14.5012	-5.93904	-3.61039	-7.04503
Larynx Epithelial	GSM5652331_Larynx-Epithelial-Z000000QB	8658884	0.516355	-0.981157	0.655746	0.0192773	-0.0623463	0.683869	-17.4643	-4.35817	-10.1073	-3.44724	-3.73222	-5.48425
Bone marrow Erythrocyte progenitors	GSM5652274_Bone_marrow-Erythrocyte_progenitors-Z000000RF	8736510	1.02571	0.449799	1.49319	-0.239487	0.00268601	0.683253	-39.0241	-9.21756	-28.6155	-3.02927	-4.20337	-5.51349
Blood B	GSM5652317_Blood-B-Z000000UB	8676735	1.05746	-0.0573254	1.08294	0.187884	-0.51496	1.44931	-40.0335	-4.00163	-17.3398	-4.37866	-5.85185	-14.1005
Blood T CD8	GSM5652283_Blood-T-CD8-Z000000U5	8672955	0.498935	-0.00477776	0.463708	0.0419148	-0.31129	0.827976	-21.1732	-4.40185	-6.23052	-3.64176	-4.6127	-6.71833
Blood Monocytes	GSM5652302_Blood-Monocytes-Z000000TP	8630951	2.13239	-0.156739	2.1269	0.670131	-0.793414	2.06333	-86.9557	-3.57641	-54.2302	-9.70978	-10.7011	-24.6139
Blood T CD8	GSM5652282_Blood-T-CD8-Z000000TR	8598060	0.441934	0.0332268	0.411642	0.0417361	-0.363124	0.822092	-19.3429	-4.19135	-5.75071	-3.58577	-4.34486	-6.20529
Saphenous Vein Endothel	GSM5652181_Saphenous-Vein-Endothel-Z000000RM	8686248	0.568467	-0.474921	0.80324	0.155395	0.0332793	0.731699	-18.6482	-2.9848	-12.8134	-4.28207	-3.29274	-5.43902
Skeletal Muscle	GSM5652206_Skeletal-Muscle-Z00000429	8626087	0.860302	-0.452736	0.71889	0.280138	-0.141787	1.06602	-26.4398	-2.99085	-11.2863	-5.17023	-3.87145	-7.88217
Saphenous Vein Endothel	GSM5652182_Saphenous-Vein-Endothel-Z000000S7	8668357	1.1308	-0.281376	1.45318	0.211132	-0.191725	1.06633	-38.227	-3.20641	-29.5292	-4.58316	-4.35547	-8.83983
Cortex Neuron	GSM5652226_Cortex-Neuron-Z0000042H	8677951	2.46466	-0.645357	1.88325	1.04879	-0.307126	2.2854	-89.5704	-3.16386	-45.1525	-17.6845	-5.63712	-31.61
Saphenous Vein Endothel	GSM5652183_Saphenous-Vein-Endothel-Z000000SB	8670075	1.18554	-0.118083	1.28894	0.357236	0.0211301	1.01401	-39.8206	-3.80949	-25.4979	-5.82622	-3.50376	-7.7006
Lung Bronchus Smooth Muscle	GSM5652211_Lung-Bronchus-Smooth-Muscle-Z00000421	8618495	0.670938	-0.242084	0.914841	0.113586	-0.290897	0.614777	-23.1788	-3.30079	-13.975	-4.01073	-4.34464	-4.86452
Kidney Tubular Epithelial	GSM5652258_Kidney-Tubular-Epithelial-Z000000QH	8641844	1.17523	-0.619647	1.04146	0.159488	-0.0363499	1.32672	-33.7329	-3.06833	-19.6359	-4.50438	-3.60276	-11.142
Prostate Smooth Muscle	GSM5652210_Prostate-Smooth-Muscle-Z0000041Y	8591486	0.369651	-0.382293	0.787519	0.0863992	0.0311629	0.468288	-13.9462	-3.07429	-12.5448	-3.8667	-3.12448	-3.93932
Blood Granulocytes	GSM5652313_Blood-Granulocytes-Z000000TZ	8604443	1.88386	0.0127103	1.97424	0.375389	-0.467177	1.63699	-74.7668	-4.46656	-47.9305	-5.88432	-6.2343	-16.5528
Tonsil Palatine Epithelial	GSM5652322_Tonsil-Palatine-Epithelial-Z000000QF	8667331	0.349572	-0.614214	0.440918	0.00448718	-0.19563	0.578767	-13.5805	-3.06339	-6.85642	-3.52856	-4.27924	-4.54765
Lung Interstitial Macrophages	GSM5652310_Lung-Interstitial-Macrophages-Z00000447	8644963	1.71779	-0.589631	1.56585	0.58039	-0.429277	2.06862	-71.9225	-3.08298	-30.6801	-8.35163	-5.56494	-25.7455
Lung Alveolar Endothel	GSM5652192_Lung-Alveolar-Endothel-Z000000QK	8688592	0.816138	-0.449658	0.823279	0.103403	-0.0480201	0.73575	-25.9857	-3.00938	-13.3765	-3.90108	-3.5167	-5.79638
Cortex Neuron	GSM5652227_Cortex-Neuron-Z0000042J	8611371	2.42098	-0.626	2.22406	1.06029	-0.518299	2.30052	-88.2434	-3.11103	-60.489	-17.8975	-7.48694	-31.406
Pancreas Alpha	GSM5652253_Pancreas-Alpha-Z00000453	8642744	0.743139	-0.401643	0.683659	0.357895	-0.000757067	1.06111	-24.0458	-3.04938	-10.3326	-6.25002	-3.50233	-8.50685
Colon Left Epithelial	GSM5652376_Colon-Left-Epithelial-Z0000043B	8685362	0.817468	-0.590711	0.668072	0.342312	-0.171903	1.38489	-27.2089	-3.09029	-10.5153	-5.67131	-4.10541	-11.9195
Kidney Tubular Endothel	GSM5652188_Kidney-Tubular-Endothel-Z000000Q3	8780074	0.973118	-0.570061	1.02411	0.368916	-0.187195	1.39567	-32.2687	-3.02444	-18.4431	-6.03234	-4.15314	-12.3733
Blood T CD3	GSM5652277_Blood-T-CD3-Z000000TV	8651576	0.709452	0.0900986	0.994433	0.209111	-0.413218	1.21943	-27.8667	-4.7237	-14.4274	-4.56944	-4.97824	-10.3023
Cortex Neuron	GSM5652232_Cortex-Neuron-Z000000TD	8695189	1.56393	-0.661127	1.22651	0.496839	-0.140672	1.09486	-50.8532	-3.17493	-24.1145	-7.76234	-4.19585	-9.0587
Blood T EffMem CD8	GSM5652294_Blood-T-EffMem-CD8-Z0000041A	8598458	0.411862	-0.349761	0.641772	0.405893	-0.494103	0.838017	-17.9084	-3.0977	-8.643	-6.26664	-5.29529	-6.51805
Bladder Epithelial	GSM5652346_Bladder-Epithelial-Z00000450	8597857	0.194963	-0.351271	0.314071	-0.0240705	-0.237375	0.660732	-10.2527	-3.09013	-5.36624	-3.39244	-4.09373	-5.42332
Pancreas Endothel	GSM5652196_Pancreas-Endothel-Z00000430	8595363	0.750812	-0.708324	0.762722	0.214425	-0.093254	1.06553	-24.0821	-3.23666	-12.1117	-4.54094	-3.49235	-8.10198
Heart Fibroblasts	GSM5652201_Heart-Fibroblasts-Z0000041V	8640268	0.520528	-0.515322	0.821252	0.103564	-0.18971	0.605784	-18.5988	-2.98374	-13.0199	-3.94307	-4.32928	-5.27776
Pancreas Delta	GSM5652248_Pancreas-Delta-Z00000454	8682154	0.903773	-0.501828	1.07442	0.287689	-0.0731757	1.20146	-29.4316	-2.98028	-19.5877	-5.55388	-3.71831	-9.8388
Lung Bronchus Epithelial	GSM5652335_Lung-Bronchus-Epithelial-Z000000QD	8651160	1.03623	-0.436395	0.851087	0.0774589	-0.229583	1.20369	-31.1238	-3.00096	-14.5494	-3.85	-4.49278	-9.51384
Lung Pleura	GSM5652357_Lung-Pleura-Z0000042B	8599856	0.851677	-0.546764	0.838811	0.16124	-0.16194	0.882507	-27.763	-3.00313	-13.3305	-4.30256	-3.83755	-6.57961
Lung Alveolar Endothel	GSM5652191_Lung-Alveolar-Endothel-Z000000Q1	8627184	0.513285	-0.347424	0.794395	0.154374	-0.301747	0.808426	-18.1974	-3.15696	-12.0789	-4.1647	-4.61723	-6.23325
Blood T EffMem CD4	GSM5652291_Blood-T-EffMem-CD4-Z00000416	8582757	0.414145	-0.257227	0.568334	0.250142	-0.236832	1.08844	-18.0916	-3.20326	-7.51609	-4.80489	-4.09101	-9.08833
Kidney Glomerular Endothel	GSM5652186_Kidney-Glomerular-Endothel-Z0000045J	8626208	0.697495	-0.490984	0.842048	0.232082	-0.104128	0.969126	-21.783	-2.98051	-14.3758	-4.71403	-3.73647	-7.30805
Bladder Smooth Muscle	GSM5652209_Bladder-Smooth-Muscle-Z0000041Z	8634678	0.443999	-0.180263	0.617152	0.0566287	-0.549591	0.473618	-16.3936	-3.52787	-9.16899	-3.68614	-7.07111	-4.40227
Adipocytes	GSM5652177_Adipocytes-Z000000T9	8642468	0.502695	-0.315742	0.492538	0.366031	0.192747	0.535725	-17.0108	-3.19783	-7.54558	-5.8688	-3.08449	-4.39367
Blood T CD4	GSM5652279_Blood-T-CD4-Z000000TT	8614925	1.11156	0.046229	1.49461	0.262256	-0.435822	1.38608	-45.2531	-4.40232	-27.1919	-4.88543	-5.45461	-12.6461
Blood T CenMem CD4	GSM5652286_Blood-T-CenMem-CD4-Z0000041D	8798027	0.736609	-0.340455	0.866782	0.351227	-0.534793	1.59164	-30.2013	-3.10297	-12.6958	-5.82971	-5.91944	-16.6164
Lung Alveolar Epithelial	GSM5652354_Lung-Alveolar-Epithelial-Z000000T1	8688362	0.999802	-0.24143	0.858487	0.141332	-0.0269822	0.834839	-30.6567	-3.27862	-14.0511	-4.15046	-3.53908	-6.20331
Colon Right Epithelial	GSM5652371_Colon-Right-Epithelial-Z000000V8	8621837	0.618151	-0.358535	0.778399	0.233134	0.0505107	1.02566	-20.4053	-3.12109	-12.1617	-4.68129	-3.17846	-7.83986
Colon Macrophages	GSM5652305_Colon-Macrophages-Z00000444	8867912	0.946988	-0.724928	0.799692	0.597319	-0.234475	1.8237	-35.9828	-3.31323	-12.1825	-8.51369	-4.74429	-20.6304
Kidney Tubular Epithelial	GSM5652259_Kidney-Tubular-Epithelial-Z0000043Z	8661874	1.07373	-0.544718	1.08652	0.105037	-0.276356	1.37953	-31.9608	-3.01034	-20.4617	-4.0175	-4.69825	-12.1106
Lung Alveolar Macrophages	GSM5652308_Lung-Alveolar-Macrophages-Z00000448	8582975	2.09238	-0.75043	1.90265	0.876346	-0.826124	2.55745	-85.1784	-3.48825	-44.7689	-13.1198	-10.8867	-37.2843
Heart Cardiomyocyte	GSM5652216_Heart-Cardiomyocyte-Z0000044Q	8744543	1.09083	-0.555896	1.01849	0.413085	-0.263857	1.68498	-34.9363	-2.99608	-18.5353	-6.38818	-4.89869	-17.4954
Pancreas Endothel	GSM5652195_Pancreas-Endothel-Z0000042X	8609103	1.02769	-0.579184	0.932764	0.29883	-0.121255	1.12782	-32.225	-3.0186	-16.087	-5.32489	-3.72186	-8.79644
Pancreas Delta	GSM5652247_Pancreas-Delta-Z00000451	8587582	0.76643	-0.366173	0.935301	0.411975	-0.206883	1.13449	-24.2617	-3.07114	-15.5851	-6.70018	-4.13232	-8.76466
Kidney Glomerular Endothel	GSM5652184_Kidney-Glomerular-Endothel-Z000000Q5	8686978	0.876665	-0.369178	0.843407	0.201805	-0.052888	0.802193	-28.1386	-3.03453	-14.1302	-4.40773	-3.63346	-5.90132
Bladder Epithelial	GSM5652343_Bladder-Epithelial-Z000000QP	8624086	0.0853665	-0.445993	0.372911	-0.038721	-0.0714846	0.705535	-8.50112	-2.9939	-5.90831	-3.29787	-3.6681	-5.54263
Coronary Artery Smooth Muscle	GSM5652208_Coronary-Artery-Smooth-Muscle-Z00000420	8639143	0.494126	-0.327471	0.405605	0.081831	-0.173785	0.560397	-17.9099	-3.13551	-6.05395	-3.81996	-3.87708	-4.64804
Endometrium Epithelial	GSM5652271_Endometrium-Epithelial-Z00000434	8596551	0.548222	-0.505976	0.734592	-0.0112775	-0.308227	0.91603	-17.5626	-2.98396	-11.8106	-3.37743	-4.57356	-7.06462
Blood B Mem	GSM5652319_Blood-B-Mem-Z0000041J	8547540	0.453986	-0.209849	0.513257	0.250941	-0.322045	0.920468	-19.0534	-3.35001	-7.16821	-4.78259	-4.15142	-7.16784
Adipocytes	GSM5652178_Adipocytes-Z000000T5	8663270	0.921017	-0.133076	0.770103	0.282236	-0.0134187	0.580497	-30.255	-3.7225	-12.6246	-5.15384	-3.58196	-4.27852
Blood T EffMem CD8	GSM5652295_Blood-T-EffMem-CD8-Z0000041G	8629921	0.428072	-0.135234	0.499526	0.224356	-0.41661	0.875952	-18.9235	-3.62314	-6.72915	-4.60948	-5.044	-7.45695
Heart Fibroblasts	GSM5652202_Heart-Fibroblasts-Z0000041W	8700667	0.404634	-0.480341	0.804084	-0.0558072	-0.0790434	0.517856	-15.6717	-2.98408	-12.6588	-3.30279	-3.83647	-4.4592
Lung Alveolar Macrophages	GSM5652309_Lung-Alveolar-Macrophages-Z0000044C	8658814	2.11023	-0.864264	1.51673	0.861766	-0.576915	2.2812	-89.8578	-3.93526	-30.4632	-12.5343	-8.039	-30.3598
Blood B	GSM5652316_Blood-B-Z000000TX	8753692	0.844452	0.0742487	0.987388	0.0525727	-0.255371	0.972047	-31.9336	-4.77428	-15.4431	-3.63776	-4.18606	-7.73459
Gastric antrum Epithelial	GSM5652366_Gastric-antrum-Epithelial-Z000000SP	8638686	0.606922	-0.45534	0.548613	-0.00528258	0.0946413	0.774311	-19.7717	-2.99157	-8.14257	-3.42264	-3.32054	-6.22931
Liver Endothelium	GSM5652190_Liver-Endothelium-Z000000RB	8674400	0.71562	0.0740236	0.825196	0.0522439	0.168903	0.714513	-26.0234	-4.83345	-12.1175	-3.6222	-3.07811	-5.54521
Breast Basal Epithelial	GSM5652351_Breast-Basal-Epithelial-Z000000VG	8578324	1.47511	-0.362843	1.46518	0.175831	-0.403635	1.76444	-47.0016	-3.06954	-30.4765	-4.45173	-5.87493	-17.9399
Tonsil Pharyngeal Epithelial	GSM5652326_Tonsil-Pharyngeal-Epithelial-Z000000S1	8632211	0.628303	-0.266071	0.937779	-0.0476109	0.00351333	0.726204	-19.3642	-3.26303	-16.1868	-3.33233	-3.41404	-5.26912
Fallopian Epithelial	GSM5652268_Fallopian-Epithelial-Z000000S9	8605306	0.913124	-0.397243	0.819109	0.260723	-0.166575	1.08055	-27.9631	-3.00561	-12.8102	-5.07026	-3.88636	-8.76808
Colon Left Epithelial	GSM5652377_Colon-Left-Epithelial-Z0000043C	8612013	0.999334	-0.47476	0.90353	0.364637	-0.314893	1.23503	-33.8112	-2.98587	-14.9829	-5.92297	-4.7446	-9.9661
Blood B Mem	GSM5652320_Blood-B-Mem-Z0000041K	8661177	0.517105	0.120005	0.499804	0.134203	-0.247461	0.914098	-20.4828	-5.12703	-6.79589	-3.9792	-3.90833	-7.41423
Pancreas Acinar	GSM5652244_Pancreas-Acinar-Z0000043W	8613896	0.214411	-0.632152	0.646993	-0.0869613	-0.179202	0.523612	-11.9644	-3.06921	-9.44556	-3.1517	-4.05563	-4.27346
Aorta Endothel	GSM5652179_Aorta-Endothel-Z00000422	8625004	0.723204	-0.321228	0.705559	0.227792	-0.148029	0.957035	-24.9082	-3.15071	-10.0538	-4.71212	-3.82803	-7.63174
Blood Granulocytes	GSM5652314_Blood-Granulocytes-Z000000UD	8657707	2.09058	-0.185158	2.16545	0.559339	-0.291323	2.15963	-85.5931	-3.61974	-57.1777	-7.9721	-5.71526	-28.0293
Colon Right Epithelial	GSM5652370_Colon-Right-Epithelial-Z000000V0	8696650	0.776175	-0.29857	1.02871	0.29624	-0.0642491	1.21936	-25.5971	-3.16438	-18.094	-5.18425	-3.60382	-9.47269
Pancreas Endothel	GSM5652194_Pancreas-Endothel-Z0000042D	8647909	0.968401	-0.55296	0.736854	0.473524	-0.226717	0.961493	-31.8438	-3.02521	-11.9371	-7.29076	-4.34018	-7.04524
Bone Osteoblasts	GSM5652218_Bone-Osteoblasts-Z0000042Z	8654998	0.501122	-0.381685	0.728903	-0.128605	-0.173722	0.590771	-18.3305	-3.08135	-10.9774	-3.11601	-4.2503	-4.75153
Pancreas Duct	GSM5652239_Pancreas-Duct-Z0000043T	8644739	1.13183	-0.709441	1.3107	0.433878	-0.548472	1.52333	-36.1362	-3.19416	-26.8264	-6.88237	-7.47725	-14.5595
Esophagus Epithelial	GSM5652333_Esophagus-Epithelial-Z00000426	8671350	0.763124	-0.617118	0.97816	0.348784	-0.478849	1.50203	-23.8333	-3.10381	-16.3663	-6.03552	-6.19096	-13.6069
Gastric fundus Epithelial	GSM5652359_Gastric-fundus-Epithelial-Z000000RX	8619648	0.557979	-0.359114	0.686024	-0.0975162	-0.0113706	0.828324	-18.431	-3.11073	-10.0874	-3.14777	-3.54766	-6.42025
Oligodendrocytes	GSM5652220_Oligodendrocytes-Z0000042E	8664468	1.76076	-0.379649	1.63585	0.656293	-0.416006	1.75406	-62.6043	-3.05303	-38.4668	-9.95849	-6.47059	-18.3706
Colon Left Endocrine	GSM5652375_Colon-Left-Endocrine-Z0000044T	8593599	0.64254	-0.412134	0.716672	0.402174	-0.180592	1.24486	-20.2306	-3.07735	-11.1354	-6.27733	-4.19717	-10.0603
Ovary Epithelial	GSM5652270_Ovary-Epithelial-Z000000QT	8522742	0.316117	-0.558615	0.670285	-0.0717971	-0.446274	0.746726	-11.2697	-3.04433	-9.83223	-3.25808	-5.44335	-5.66718
Gastric body Epithelial	GSM5652362_Gastric-body-Epithelial-Z000000SD	8659949	0.566445	-0.403741	0.837166	0.0376019	-0.0610263	0.70028	-18.5427	-3.03001	-13.0482	-3.60241	-3.59622	-5.37316
Thyroid Epithelial	GSM5652265_Thyroid-Epithelial-Z0000042T	8632818	2.10125	-0.745451	1.55216	0.612098	-0.596284	2.21776	-75.9527	-3.35183	-35.4307	-9.43869	-8.12848	-26.919
Small int Endocrine	GSM5652382_Small-int-Endocrine-Z00000436	8598302	0.680981	-0.566492	0.192003	0.335695	-0.014286	1.11673	-22.3121	-3.02708	-4.27121	-5.54838	-3.36138	-8.55674
Lung Bronchus Epithelial	GSM5652336_Lung-Bronchus-Epithelial-Z000000RZ	8638375	0.784282	-0.459045	0.855269	0.0445745	0.100208	0.806393	-23.6118	-3.00106	-13.7749	-3.63764	-3.27984	-6.12008
Lung Alveolar Epithelial	GSM5652355_Lung-Alveolar-Epithelial-Z000000VC	8659742	1.05076	-0.1048	0.969287	0.416044	-0.160539	0.874003	-32.8194	-3.73952	-16.6714	-6.56855	-4.19082	-6.3627
Oligodendrocytes	GSM5652219_Oligodendrocytes-Z000000TK	8640858	0.243837	-0.138024	0.165987	0.388871	0.366492	0.171772	-10.2036	-3.61542	-4.37306	-6.3963	-3.19238	-3.11378
Liver Hepatocytes	GSM5652233_Liver-Hepatocytes-Z000000R3	8649457	0.650474	-0.424823	0.831343	0.0310711	-0.0920008	0.581309	-21.6462	-2.99294	-13.0093	-3.59388	-3.94441	-4.71787
Heart Fibroblasts	GSM5652203_Heart-Fibroblasts-Z0000041X	8645957	0.512935	-0.31513	0.826581	0.0237703	-0.124631	0.352909	-18.2799	-3.13705	-12.6617	-3.54492	-3.82001	-3.8154
Heart Cardiomyocyte	GSM5652217_Heart-Cardiomyocyte-Z0000044R	8666857	1.35469	-0.668123	0.938761	0.325837	-0.220246	1.32773	-45.7298	-3.21699	-16.0481	-5.64158	-4.42686	-11.9646
Tongue base Epithelial	GSM5652330_Tongue_base-Epithelial-Z0000044B	8584892	0.42125	-0.722665	0.407778	0.050058	-0.318602	0.491453	-14.923	-3.28925	-6.19305	-3.73477	-4.83858	-4.15978
Gastric body Epithelial	GSM5652363_Gastric-body-Epithelial-Z000000SM	8605196	0.503831	-0.510988	0.578384	-0.0619665	-0.0384364	0.818071	-17.213	-2.98756	-8.54978	-3.24382	-3.71317	-6.24941
Blood T Naive CD4	GSM5652296_Blood-T-Naive-CD4-Z0000041E	8686357	2.51905	-0.12797	2.6159	1.39286	-1.14881	3.51673	-117.823	-3.74578	-75.1414	-24.0104	-16.7916	-71.1275
Pharynx Epithelial	GSM5652334_Pharynx-Epithelial-Z0000044A	8572491	0.420397	-0.675403	0.510322	0.227997	-0.1653	0.848874	-14.6684	-3.21378	-7.54535	-4.83226	-3.9451	-6.66896
Kidney Glomerular Endothel	GSM5652185_Kidney-Glomerular-Endothel-Z00000443	8647653	1.09695	-0.507318	1.04508	0.356996	0.0459714	1.34254	-36.6802	-2.98446	-18.3263	-5.76777	-3.20824	-11.5356
Blood T CD4	GSM5652280_Blood-T-CD4-Z000000U7	8567953	1.01261	-0.195592	1.19603	0.0660993	-0.454153	1.35418	-39.8222	-3.42996	-19.1438	-3.73126	-5.48763	-12.319
Blood NK	GSM5652300_Blood-NK-Z000000U1	8659110	0.704272	-0.043939	0.802474	-0.0324116	-0.0949219	0.983538	-26.5342	-4.10891	-11.3163	-3.33741	-3.64426	-8.51311
Breast Basal Epithelial	GSM5652350_Breast-Basal-Epithelial-Z000000V6	8631978	1.65782	-0.333363	1.84789	0.456853	-0.599164	2.07709	-55.8304	-3.06916	-46.258	-7.14557	-7.68636	-22.6036
Skeletal Muscle	GSM5652205_Skeletal-Muscle-Z00000427	8618722	1.0134	-0.528028	0.732284	0.174838	-0.0118083	0.791871	-32.1702	-2.98912	-11.8398	-4.39261	-3.34753	-5.60302
Pancreas Duct	GSM5652240_Pancreas-Duct-Z0000043U	8627263	0.90746	-0.848597	0.937829	0.517736	-0.286218	1.29355	-28.1177	-3.71365	-15.6251	-8.02306	-4.66099	-10.9131
Liver Macrophages	GSM5652307_Liver-Macrophages-Z0000043P	8651516	1.72557	-0.330101	1.19853	0.564702	-0.0575145	1.70977	-68.0492	-3.10077	-21.4141	-7.94741	-3.71137	-18.0522
Endometrium Epithelial	GSM5652272_Endometrium-Epithelial-Z00000435	8589070	0.54064	-0.611573	0.632625	0.16556	-0.175016	0.767687	-17.6108	-3.1302	-9.70385	-4.37286	-3.93091	-5.68755
Colon Left Epithelial	GSM5652373_Colon-Left-Epithelial-Z000000VA	8586375	0.961962	-0.195653	1.05552	0.298404	-0.370108	1.51478	-31.6993	-3.40821	-18.2017	-5.21316	-5.20278	-12.8735
Dermal Fibroblasts	GSM5652204_Dermal-Fibroblasts-Z00000423	8628344	0.511859	-0.708597	0.806478	0.0532761	-0.224156	0.757831	-17.8651	-3.24618	-12.623	-3.69369	-4.09119	-6.09871
Colon Right Endocrine	GSM5652372_Colon-Right-Endocrine-Z0000044S	8644467	0.81877	-0.77301	0.916395	0.390993	0.0134302	1.1803	-26.1713	-3.472	-15.0463	-6.24113	-3.38055	-9.59969
Blood T Eff CD8	GSM5652289_Blood-T-Eff-CD8-Z0000041F	8762514	0.437768	-0.253733	0.51456	0.23896	-0.442283	0.944856	-19.5831	-3.27039	-6.83784	-4.86708	-5.04393	-7.99758
Tonsil Pharyngeal Epithelial	GSM5652325_Tonsil-Pharyngeal-Epithelial-Z000000Q9	8662328	0.387014	-0.591587	0.598276	-0.0955916	0.00807431	0.528339	-14.1601	-3.0306	-8.76769	-3.14794	-3.46935	-4.50383
Pancreas Beta	GSM5652250_Pancreas-Beta-Z00000452	8625437	1.06606	-0.479817	1.26993	0.365018	-0.219031	1.36645	-35.7846	-2.98367	-24.2958	-6.14354	-4.20381	-11.312
Blood Monocytes	GSM5652303_Blood-Monocytes-Z000000U3	8568148	2.47254	0.00169556	2.41012	0.656087	-0.859498	2.40539	-108.444	-4.46326	-67.4048	-9.46722	-11.5381	-34.0396
Tonsil Palatine Epithelial	GSM5652323_Tonsil-Palatine-Epithelial-Z000000RP	8738583	0.636169	-0.565697	0.721217	0.103198	-0.0668507	0.488798	-20.6267	-3.04713	-11.3491	-3.94697	-3.92444	-4.03315
Neuron	GSM5652224_Neuron-Z000000TH	8620330	0.705983	0.00233896	-0.30957	1.03486	1.10398	0.436558	-18.4026	-4.47441	-3.23377	-16.8854	-10.1704	-3.86507
Cortex Neuron	GSM5652230_Cortex-Neuron-Z0000042K	8655580	2.42321	-0.576252	2.14937	1.211	-0.279372	2.39067	-87.925	-3.03775	-57.2449	-21.5659	-5.34261	-35.0765
Blood T CD3	GSM5652278_Blood-T-CD3-Z000000UP	8625981	1.1525	0.0294679	1.50454	0.339004	-0.46669	1.66878	-46.5436	-4.30183	-27.5416	-5.49483	-5.58588	-16.9891
Kidney Glomerular Podocytes	GSM5652262_Kidney-Glomerular-Podocytes-Z00000441	8662739	1.11011	-0.477598	1.00377	0.240141	-0.146218	1.15935	-32.4645	-2.98277	-17.9011	-4.96258	-4.18976	-9.38439
Thyroid Epithelial	GSM5652264_Thyroid-Epithelial-Z0000042S	8648875	1.95873	-0.671107	1.60096	0.538047	-0.531555	1.83366	-68.7761	-3.18945	-36.9891	-8.35682	-7.25348	-19.7479
Breast Luminal Epithelial	GSM5652348_Breast-Luminal-Epithelial-Z000000VJ	8560914	0.817263	-0.367338	1.04975	-0.0965582	-0.235156	1.35277	-24.4897	-3.05719	-17.4454	-3.16411	-4.30985	-11.6687
Gastric antrum Epithelial	GSM5652365_Gastric-antrum-Epithelial-Z000000SF	8637688	0.718163	-0.34141	0.917385	0.239813	0.0418606	0.892425	-22.566	-3.10828	-14.6209	-4.80141	-3.29243	-6.70188
Cortex Neuron	GSM5652225_Cortex-Neuron-Z0000042F	8757009	2.31072	-0.619371	1.68357	1.03059	-0.138355	2.41608	-82.7772	-3.0938	-38.8914	-17.1829	-4.53708	-35.235
Prostate Epithelial	GSM5652338_Prostate-Epithelial-Z000000RV	8651309	0.850178	-0.32024	0.976725	0.0196671	-0.064209	0.977012	-26.0524	-3.12094	-16.7236	-3.47129	-3.76973	-7.41079
Colon Fibroblasts	GSM5652198_Colon-Fibroblasts-Z0000042A	8749829	0.859473	-0.312103	0.710901	0.38762	-0.113613	1.07713	-29.7013	-3.18074	-11.369	-6.27833	-3.94908	-8.73968
Cortex Neuron	GSM5652228_Cortex-Neuron-Z0000042M	8636520	2.27622	-0.709324	1.9945	0.955742	-0.460371	2.23877	-80.0771	-3.35339	-49.8934	-15.6461	-6.75009	-31.3659
Cerebellum Neuron	GSM5652231_Cerebellum-Neuron-Z000000TB	8640607	1.37392	-0.270691	1.09171	0.601012	-0.0354993	1.29875	-41.8532	-3.25208	-20.1409	-9.10774	-3.60737	-11.0694
Pancreas Acinar	GSM5652243_Pancreas-Acinar-Z000000QX	8680424	0.135402	-0.584426	0.414185	-0.260272	0.157794	0.498261	-10.0996	-3.0119	-6.14136	-3.04509	-3.14302	-3.91327
Aorta Endothel	GSM5652180_Aorta-Endothel-Z0000043G	8609399	0.812361	-0.58758	0.907312	0.0753722	-0.290802	1.07391	-26.7325	-3.06184	-14.8472	-3.81051	-4.86278	-8.3589
Cortex Neuron	GSM5652223_Cortex-Neuron-Z000000TF	8653121	0.898342	-0.152306	1.01892	0.340722	0.124551	0.891615	-26.7682	-3.6188	-17.7481	-5.83659	-3.09228	-6.77346
Blood T Eff CD8	GSM5652288_Blood-T-Eff-CD8-Z00000419	8594820	0.389572	-0.181689	0.534455	0.408885	-0.349859	0.828462	-16.7832	-3.42973	-7.17017	-6.36718	-4.57061	-6.38357
Heart Fibroblasts	GSM5652200_Heart-Fibroblasts-Z0000043R	8530416	0.500462	-0.506566	0.605188	-0.131291	-0.31241	0.418489	-17.7061	-2.98305	-8.7068	-3.13028	-4.45775	-4.06212
Epidermal Keratinocytes	GSM5652321_Epidermal-Keratinocytes-Z00000424	8612730	1.21936	-0.565218	1.10198	0.116309	-0.314007	1.13706	-42.921	-3.0254	-18.5005	-4.02135	-5.05647	-9.4634
Tongue Epithelial	GSM5652327_Tongue-Epithelial-Z000000QV	8648955	0.75205	-0.756822	0.848015	0.229174	-0.407505	0.933304	-22.6639	-3.4602	-13.5462	-4.78053	-5.84275	-7.5352
Adipocytes	GSM5652176_Adipocytes-Z000000T7	8654988	0.52841	-0.403168	0.309206	0.507953	0.246972	0.501316	-17.5934	-3.07221	-5.5532	-7.46003	-3.04276	-4.2241
Kidney Tubular Endothel	GSM5652189_Kidney-Tubular-Endothel-Z0000042R	8736317	1.07394	-0.286411	1.17207	0.491009	-0.174953	1.55672	-36.2394	-3.24354	-22.3175	-7.37542	-4.01708	-14.2169
Fallopian Epithelial	GSM5652267_Fallopian-Epithelial-Z000000Q7	8662371	1.00157	-0.679434	0.906773	0.279736	0.030621	1.17781	-30.0481	-3.21409	-15.1102	-5.20317	-3.31793	-9.40762
Bladder Epithelial	GSM5652342_Bladder-Epithelial-Z000000QM	8622482	0.289303	-0.697902	0.0322372	-0.147462	-0.0160196	0.741203	-12.3112	-3.22282	-3.41759	-3.06356	-3.47388	-5.72638
Pancreas Alpha	GSM5652254_Pancreas-Alpha-Z00000456	8644811	0.59779	-0.642839	0.773856	0.332073	-0.13441	0.815721	-19.6866	-3.13238	-12.0268	-5.97056	-3.98199	-6.28141
Blood T EffMem CD4	GSM5652292_Blood-T-EffMem-CD4-Z0000041C	8608046	0.442496	-0.104103	0.685913	0.235941	-0.18793	0.89023	-19.2864	-3.8171	-9.20453	-4.73401	-3.7899	-7.45849
Blood NK	GSM5652299_Blood-NK-Z000000TM	8842725	2.06979	0.286518	2.03534	0.77166	-0.57664	2.37693	-96.5443	-6.46836	-49.4056	-11.144	-7.44286	-32.6734
Gallbladder Epithelial	GSM5652358_Gallbladder-Epithelial-Z00000432	8643788	0.925936	-0.595702	0.848185	0.172663	-0.274385	1.25145	-25.7597	-3.06462	-14.0244	-4.4184	-4.60557	-10.2761
Pancreas Islet Endothel	GSM5652197_Pancreas-Islet-Endothel-Z0000042Y	8628543	0.91055	-0.564114	0.757164	0.314553	-0.112421	1.04409	-29.1497	-3.02492	-12.0078	-5.44873	-3.67261	-8.1194
Colon Macrophages	GSM5652306_Colon-Macrophages-Z00000446	8854872	1.75113	-0.586019	1.56449	0.738634	-0.520703	2.30612	-74.712	-3.05365	-32.6928	-10.5345	-7.04652	-31.3485
Small int Epithelial	GSM5652378_Small-int-Epithelial-Z0000042V	8650794	0.502055	-0.64035	0.109122	0.241622	0.146988	0.893607	-17.3163	-3.11054	-3.79816	-4.84187	-3.09981	-7.00311
Kidney Glomerular Podocytes	GSM5652261_Kidney-Glomerular-Podocytes-Z0000042W	8606812	1.2959	-0.522649	1.0374	0.326987	-0.417448	1.47006	-39.7519	-2.99285	-19.1378	-5.75027	-5.36884	-13.3831
Prostate Epithelial	GSM5652339_Prostate-Epithelial-Z000000S3	8605303	0.810478	-0.430314	0.779861	0.18261	-0.158002	0.989075	-24.1529	-2.98951	-12.8087	-4.41455	-3.88405	-7.5663
Blood T CenMem CD4	GSM5652285_Blood-T-CenMem-CD4-Z00000417	8624411	0.628885	-0.26239	0.931496	0.337684	-0.389525	1.45165	-24.9029	-3.2323	-13.2796	-5.53931	-5.13473	-13.7169
Tongue Epithelial	GSM5652328_Tongue-Epithelial-Z00000449	8632766	0.453044	-0.746882	0.522066	0.212232	-0.224946	0.762885	-15.3298	-3.34403	-7.78324	-4.63257	-4.36797	-6.17763
Kidney Glomerular Epithelial	GSM5652257_Kidney-Glomerular-Epithelial-Z0000045L	8634286	1.17981	-0.610651	1.27259	0.353408	-0.435284	1.33896	-35.3328	-3.1169	-25.9569	-6.15431	-5.81902	-11.5642
Kidney Glomerular Epithelial	GSM5652256_Kidney-Glomerular-Epithelial-Z0000045K	8658173	1.48646	-0.327859	1.37538	0.169915	-0.457484	1.44186	-46.0826	-3.08983	-29.5489	-4.51437	-6.56928	-12.7187
Lung Interstitial Macrophages	GSM5652311_Lung-Interstitial-Macrophages-Z0000044D	8672702	2.28145	-0.456279	1.9235	0.967013	-0.716532	2.43232	-101.145	-2.98927	-45.3284	-14.6778	-9.65444	-34.9032
Aorta Smooth Muscle	GSM5652207_Aorta-Smooth-Muscle-Z0000041U	8649332	0.674632	-0.25764	0.715383	0.0890537	-0.10527	0.604386	-23.2443	-3.3134	-10.9239	-3.85896	-3.82423	-4.96005
Blood T Naive CD8	GSM5652298_Blood-T-Naive-CD8-Z0000041H	8689047	3.6526	-0.279728	3.43189	1.67346	-1.38608	4.40869	-204.815	-3.21852	-123.346	-32.2968	-24.7071	-111.393
Cortex Neuron	GSM5652229_Cortex-Neuron-Z0000042P	8734025	2.40428	-0.715388	2.1085	1.07725	-0.584517	2.28768	-88.6351	-3.46872	-56.2535	-18.4736	-8.98534	-32.5537
Esophagus Epithelial	GSM5652332_Esophagus-Epithelial-Z000000PZ	8696916	0.87199	-0.638563	0.834526	0.183756	-0.266333	0.817753	-27.3537	-3.17811	-13.238	-4.48045	-4.32102	-6.01325
Pancreas Beta	GSM5652251_Pancreas-Beta-Z00000455	8644143	1.02394	-0.435548	1.11768	0.120415	-0.209662	1.07158	-34.4067	-3.01532	-20.0913	-4.08714	-4.34318	-8.5508
Small int Epithelial	GSM5652379_Small-int-Epithelial-Z000000RT	8619858	0.748053	-0.387208	0.827413	0.369625	0.150645	0.84274	-24.6063	-3.07314	-13.1881	-5.9721	-3.19672	-6.14409
Bone marrow Erythrocyte progenitors	GSM5652275_Bone_marrow-Erythrocyte_progenitors-Z000000RH	8682840	0.883609	0.155221	1.5079	-0.486366	-0.26091	0.705934	-32.5833	-5.95029	-29.4387	-3.64186	-5.74864	-5.66114
Breast Luminal Epithelial	GSM5652347_Breast-Luminal-Epithelial-Z000000V2	8664364	1.2923	-0.513256	1.26119	0.0333546	-0.196534	1.50212	-40.9214	-2.98516	-24.4701	-3.63149	-4.51727	-14.1144
Colon Fibroblasts	GSM5652199_Colon-Fibroblasts-Z0000042C	8663108	0.585342	-0.252652	0.710366	0.227531	-0.199912	0.771163	-21.9325	-3.2404	-10.7231	-4.79202	-4.18449	-5.83327
Gastric fundus Epithelial	GSM5652360_Gastric-fundus-Epithelial-Z000000SK	8638243	0.494534	-0.466189	0.797054	-0.160528	0.0335345	0.7847	-16.9218	-2.99561	-12.0431	-3.06233	-3.52465	-6.16232

## Sheet: THIRD-MID
	MAX	8643278	2.9272	1.31057	3.13501	1.77999	1.91863	6.06317	-3.06557	-3.00989	-3.42755	-3.03245	-3.19387	-3.73108
	MIN	8137010	-1.18645	-1.52122	-0.789338	-0.205351	-2.70088	0.271062	-104.2	-29.6724	-108.865	-38.6482	-71.5805	-259.73
	AVG	8.46241e+06	0.997556	-0.428059	1.55011	0.822623	-1.23477	2.93714	-28.699	-4.60721	-37.5138	-14.5505	-22.6374	-73.0627
	STD	108508	0.787471	0.437061	0.716509	0.338127	0.76345	1.0739	22.664	2.89404	22.2867	6.7831	14.1011	45.1573
CELL	ID	TOTAL	ACGA-TCGT	ACGC-GCGT	ACGG-CCGT	CCGA-TCGG	CCGC-GCGG	GCGA-TCGC	log10(pACGA-TCGT)	log10(pACGC-GCGT)	log10(pACGG-CCGT)	log10(pCCGA-TCGG)	log10(pCCGC-GCGG)	log10(pGCGA-TCGC)
Liver Hepatocytes	GSM5652234_Liver-Hepatocytes-Z000000T3	8557962	2.29004	0.615434	2.46112	0.741716	-1.24818	3.19633	-67.0055	-12.8084	-74.159	-11.9404	-21.0945	-77.8923
Kidney Tubular Endothel	GSM5652187_Kidney-Tubular-Endothel-Z000000PX	8518509	1.41311	-0.668484	1.97912	0.937981	-2.1438	3.71203	-35.779	-3.26934	-52.3763	-16.4403	-42.8838	-100.189
Larynx Epithelial	GSM5652331_Larynx-Epithelial-Z000000QB	8554708	1.07195	-0.259015	1.73992	0.687316	-1.51584	3.03518	-27.6504	-3.5227	-43.1431	-11.261	-23.705	-67.0144
Bone marrow Erythrocyte progenitors	GSM5652274_Bone_marrow-Erythrocyte_progenitors-Z000000RF	8628054	-1.18645	-0.630534	-0.362182	-0.205351	-0.13486	0.661172	-6.08744	-3.1441	-3.51286	-3.03245	-5.21137	-6.50762
Blood B	GSM5652317_Blood-B-Z000000UB	8438117	0.900022	-0.261239	2.40876	0.978929	-1.79679	2.889	-18.9569	-3.38548	-71.4183	-17.1508	-31.1916	-64.8723
Blood T CD8	GSM5652283_Blood-T-CD8-Z000000U5	8448975	0.0669402	-0.0607708	1.37552	0.45042	-0.755677	1.45533	-5.94604	-4.74071	-28.1628	-7.72172	-9.4759	-18.8526
Blood Monocytes	GSM5652302_Blood-Monocytes-Z000000TP	8322293	0.395894	-0.0780754	1.39964	0.584239	-0.984073	1.92513	-10.2346	-4.2588	-25.7245	-9.03684	-13.1377	-28.3232
Blood T CD8	GSM5652282_Blood-T-CD8-Z000000TR	8578205	0.747723	-0.177101	2.12225	0.574503	-1.69129	2.18503	-16.1632	-3.58187	-61.409	-9.73128	-26.6367	-37.1007
Saphenous Vein Endothel	GSM5652181_Saphenous-Vein-Endothel-Z000000RM	8536382	0.77513	-0.0301493	1.15818	0.658693	-1.40085	2.0543	-18.8959	-4.85481	-20.8968	-10.8689	-21.8878	-32.2824
Skeletal Muscle	GSM5652206_Skeletal-Muscle-Z00000429	8574867	0.559732	-0.613203	0.925707	0.642223	-0.689473	2.3189	-15.4047	-3.12843	-15.1257	-10.5421	-8.10412	-38.9846
Saphenous Vein Endothel	GSM5652182_Saphenous-Vein-Endothel-Z000000S7	8438957	1.54716	0.0437124	1.91752	0.893596	-2.03425	3.42764	-40.1845	-5.2539	-47.1796	-15.2547	-39.81	-86.7307
Cortex Neuron	GSM5652226_Cortex-Neuron-Z0000042H	8211591	2.67922	0.422693	2.14426	1.48091	-0.731853	3.73213	-85.6791	-9.44744	-49.0504	-27.6005	-10.2	-103.13
Saphenous Vein Endothel	GSM5652183_Saphenous-Vein-Endothel-Z000000SB	8582871	1.30108	-0.0752305	2.01052	0.725541	-1.68378	3.25487	-33.7783	-4.49966	-52.5972	-11.9449	-31.0893	-78.0059
Lung Bronchus Smooth Muscle	GSM5652211_Lung-Bronchus-Smooth-Muscle-Z00000421	8519817	0.0149708	-0.680596	0.629995	0.239798	-0.451525	1.17686	-5.6815	-3.39547	-9.58061	-5.16528	-5.62893	-12.6057
Kidney Tubular Epithelial	GSM5652258_Kidney-Tubular-Epithelial-Z000000QH	8608157	1.40942	-0.817612	1.57961	0.959793	-1.82149	4.35984	-38.9434	-3.88282	-33.6312	-16.8547	-35.2078	-139.691
Prostate Smooth Muscle	GSM5652210_Prostate-Smooth-Muscle-Z0000041Y	8527657	1.82683	-0.871959	2.34637	0.956424	-1.74339	3.14014	-50.596	-4.19948	-63.2701	-16.4589	-31.4134	-80.8253
Blood Granulocytes	GSM5652313_Blood-Granulocytes-Z000000TZ	8480068	0.822137	-0.166327	1.7171	1.14485	-1.76136	3.00314	-18.5195	-3.8302	-38.0779	-20.6371	-32.6335	-67.7829
Tonsil Palatine Epithelial	GSM5652322_Tonsil-Palatine-Epithelial-Z000000QF	8571178	0.717564	-0.792981	1.10728	0.504232	-1.36854	3.01578	-18.6506	-3.75111	-20.7351	-8.7024	-19.5862	-64.4777
Lung Interstitial Macrophages	GSM5652310_Lung-Interstitial-Macrophages-Z00000447	8524181	0.402377	-0.59229	1.9033	0.932826	-1.93655	3.40985	-10.4265	-3.16632	-46.428	-16.2048	-36.4286	-90.7741
Lung Alveolar Endothel	GSM5652192_Lung-Alveolar-Endothel-Z000000QK	8437445	1.18737	-0.464014	2.14449	0.4662	-1.85449	3.975	-29.7689	-3.03712	-58.1973	-7.713	-32.2925	-111.814
Cortex Neuron	GSM5652227_Cortex-Neuron-Z0000042J	8250417	2.74246	0.0888965	1.98645	1.67195	-0.749568	3.55915	-90.6413	-5.64812	-43.6569	-33.8871	-9.76109	-94.6612
Pancreas Alpha	GSM5652253_Pancreas-Alpha-Z00000453	8527268	1.4373	-0.839325	1.83359	0.860511	-1.41832	3.00871	-36.1385	-3.9124	-42.505	-14.6606	-25.0472	-70.7532
Colon Left Epithelial	GSM5652376_Colon-Left-Epithelial-Z0000043B	8415264	1.51176	-0.907487	1.59333	0.986223	-1.26331	3.92256	-37.7891	-4.68989	-33.8841	-16.9864	-19.7088	-114.703
Kidney Tubular Endothel	GSM5652188_Kidney-Tubular-Endothel-Z000000Q3	8249027	1.06558	-0.615307	1.65423	0.821101	-1.40889	3.31502	-24.0773	-3.14729	-35.012	-13.1247	-21.687	-78.8849
Blood T CD3	GSM5652277_Blood-T-CD3-Z000000TV	8414642	0.79634	-0.0616431	2.44667	0.708781	-2.04209	2.97511	-16.8051	-4.40813	-75.2054	-11.9015	-37.0032	-65.6734
Cortex Neuron	GSM5652232_Cortex-Neuron-Z000000TD	8468259	1.38202	-0.187766	1.81323	1.17415	-1.36671	4.60025	-36.4857	-3.7265	-40.519	-20.9178	-22.1667	-158.81
Blood T EffMem CD8	GSM5652294_Blood-T-EffMem-CD8-Z0000041A	8253438	0.397498	-0.604234	1.31302	0.396708	-0.974677	2.14172	-9.43176	-3.12027	-25.9883	-6.8413	-11.2714	-34.9417
Bladder Epithelial	GSM5652346_Bladder-Epithelial-Z00000450	8387767	0.934444	-1.13376	1.40718	0.715516	-1.11723	3.08844	-21.2266	-6.57146	-28.1979	-11.2935	-15.5142	-70.4818
Pancreas Endothel	GSM5652196_Pancreas-Endothel-Z00000430	8289951	0.760784	-0.883487	0.929396	0.663035	-1.21112	2.92616	-17.8315	-4.23852	-14.6108	-10.2158	-16.2082	-61.0295
Heart Fibroblasts	GSM5652201_Heart-Fibroblasts-Z0000041V	8588582	-0.0594177	-0.663387	0.387331	0.29337	-0.233284	1.10435	-5.20748	-3.20068	-6.53056	-5.6973	-4.59557	-12.7447
Pancreas Delta	GSM5652248_Pancreas-Delta-Z00000454	8425218	0.632917	-0.64676	1.14487	0.742776	-0.987438	3.24321	-15.2625	-3.20785	-19.4496	-12.2976	-14.1557	-79.4266
Lung Bronchus Epithelial	GSM5652335_Lung-Bronchus-Epithelial-Z000000QD	8529598	1.76682	-0.609654	2.04503	0.945973	-2.12293	4.78403	-52.4724	-3.14711	-53.0522	-16.5288	-42.8065	-160.092
Lung Pleura	GSM5652357_Lung-Pleura-Z0000042B	8586198	1.2437	-0.657787	1.60799	1.06682	-1.58274	3.62341	-31.1309	-3.26763	-35.5617	-19.3656	-26.4716	-99.1041
Lung Alveolar Endothel	GSM5652191_Lung-Alveolar-Endothel-Z000000Q1	8550406	0.514376	-0.767235	1.169	0.463837	-1.01569	2.26383	-12.4886	-3.53368	-22.2562	-7.73417	-13.1562	-39.115
Blood T EffMem CD4	GSM5652291_Blood-T-EffMem-CD4-Z00000416	8495432	0.175094	-0.662333	1.21779	0.352655	-1.45849	2.15686	-7.02124	-3.40341	-23.6861	-6.42062	-22.8632	-37.3612
Kidney Glomerular Endothel	GSM5652186_Kidney-Glomerular-Endothel-Z0000045J	8571612	0.993919	-0.564	1.34207	0.693406	-1.40223	3.17098	-24.6396	-3.07603	-27.459	-11.4214	-21.3168	-72.8985
Bladder Smooth Muscle	GSM5652209_Bladder-Smooth-Muscle-Z0000041Z	8525818	-0.477015	-0.52539	0.203731	0.0686186	0.426119	0.271062	-3.06557	-3.03515	-4.53666	-3.8202	-3.51625	-3.73108
Adipocytes	GSM5652177_Adipocytes-Z000000T9	8444720	0.274075	0.0332245	0.222329	0.520547	0.432337	1.83356	-9.48506	-5.49678	-4.5275	-8.46402	-3.20082	-26.1287
Blood T CD4	GSM5652279_Blood-T-CD4-Z000000TT	8501869	1.10979	-0.0976924	2.60362	0.890739	-2.29704	3.07129	-24.5793	-4.11416	-84.3703	-15.4665	-48.5752	-72.6781
Blood T CenMem CD4	GSM5652286_Blood-T-CenMem-CD4-Z0000041D	8306026	0.499289	-0.491376	1.8321	0.862154	-1.40924	2.52981	-11.1735	-3.01419	-44.5783	-14.7202	-19.9894	-49.2267
Lung Alveolar Epithelial	GSM5652354_Lung-Alveolar-Epithelial-Z000000T1	8498682	1.87256	0.0245623	2.72105	1.16103	-2.22091	4.32226	-58.2976	-5.005	-89.1593	-21.8601	-44.1782	-127.144
Colon Right Epithelial	GSM5652371_Colon-Right-Epithelial-Z000000V8	8511029	1.90819	-0.0913105	2.43667	0.737377	-2.20407	3.68406	-55.6439	-4.51949	-72.3196	-11.9405	-45.4049	-100.133
Colon Macrophages	GSM5652305_Colon-Macrophages-Z00000444	8322557	-0.0730302	-1.03361	0.945558	0.549556	-1.60585	3.03072	-4.82528	-5.54006	-15.919	-8.78111	-26.9959	-67.1886
Kidney Tubular Epithelial	GSM5652259_Kidney-Tubular-Epithelial-Z0000043Z	8425288	2.11282	-1.02819	1.86417	1.51504	-2.34148	5.11452	-66.8625	-5.54288	-42.9566	-31.1755	-50.3098	-186.561
Lung Alveolar Macrophages	GSM5652308_Lung-Alveolar-Macrophages-Z00000448	8438957	0.655569	-0.726614	1.46454	1.0091	-1.78829	3.54336	-14.5859	-3.58905	-28.5337	-17.3558	-34.0126	-96.9345
Heart Cardiomyocyte	GSM5652216_Heart-Cardiomyocyte-Z0000044Q	8345634	0.984195	-0.984734	1.10483	1.07107	-1.18018	3.40204	-22.738	-4.8525	-18.246	-18.1718	-18.1146	-87.8295
Pancreas Endothel	GSM5652195_Pancreas-Endothel-Z0000042X	8416367	0.720932	-0.893099	1.51294	0.800033	-1.57826	3.55792	-17.4536	-4.33435	-31.475	-13.2665	-24.1977	-89.3129
Pancreas Delta	GSM5652247_Pancreas-Delta-Z00000451	8426107	0.415069	-0.586686	1.01673	0.359229	-0.720037	2.30801	-10.7864	-3.08623	-16.1738	-6.30195	-9.28726	-41.4705
Kidney Glomerular Endothel	GSM5652184_Kidney-Glomerular-Endothel-Z000000Q5	8534902	1.29736	-0.615035	1.63112	1.09466	-1.15228	3.52943	-33.5605	-3.20316	-36.7549	-19.9687	-16.5732	-89.0822
Bladder Epithelial	GSM5652343_Bladder-Epithelial-Z000000QP	8595312	0.440943	-0.453758	0.921264	0.646565	-0.258797	1.47798	-11.7687	-3.02533	-15.5228	-10.5865	-4.70351	-19.4561
Coronary Artery Smooth Muscle	GSM5652208_Coronary-Artery-Smooth-Muscle-Z00000420	8570085	0.422614	-0.807333	1.21932	0.238921	-0.959886	1.91611	-10.632	-3.92426	-22.3099	-5.11554	-13.2071	-31.0837
Endometrium Epithelial	GSM5652271_Endometrium-Epithelial-Z00000434	8465179	2.16755	-0.894487	1.88514	1.39344	-2.103	4.44071	-65.8737	-4.3584	-46.1771	-27.9465	-41.2261	-142.362
Blood B Mem	GSM5652319_Blood-B-Mem-Z0000041J	8330349	0.504827	-0.45819	1.54185	0.397088	-1.51056	2.4265	-11.9116	-3.01261	-34.4631	-6.8341	-21.4078	-43.5722
Adipocytes	GSM5652178_Adipocytes-Z000000T5	8545963	0.348257	0.19308	0.653681	0.77138	-0.310865	1.71371	-10.9616	-7.07858	-10.344	-13.0414	-5.09137	-21.9272
Blood T EffMem CD8	GSM5652295_Blood-T-EffMem-CD8-Z0000041G	8408032	0.0853297	-0.712176	1.23978	0.383582	-1.01972	1.65101	-6.06195	-3.56419	-24.6256	-6.76798	-12.4929	-23.8891
Heart Fibroblasts	GSM5652202_Heart-Fibroblasts-Z0000041W	8513060	-0.0973504	-0.83717	0.231788	0.47828	-0.290602	1.04595	-4.8933	-4.11231	-4.73235	-8.05509	-5.1685	-10.8985
Lung Alveolar Macrophages	GSM5652309_Lung-Alveolar-Macrophages-Z0000044C	8542151	1.15975	-1.24503	2.15776	1.23916	-2.47912	4.63883	-27.7753	-8.25371	-56.3357	-23.3205	-59.756	-164.093
Blood B	GSM5652316_Blood-B-Z000000TX	8219417	0.702405	-0.0794325	1.78754	0.793111	-1.35651	2.51865	-14.9525	-4.26567	-41.7493	-12.7449	-19.2879	-46.1784
Gastric antrum Epithelial	GSM5652366_Gastric-antrum-Epithelial-Z000000SP	8535529	0.760003	-0.145987	1.37207	1.03772	-1.20023	2.30981	-18.7567	-3.98739	-27.3796	-18.9784	-19.0591	-42.505
Liver Endothelium	GSM5652190_Liver-Endothelium-Z000000RB	8569968	0.00369844	-0.372157	1.04556	0.562638	-1.08999	1.48646	-5.73838	-3.14346	-19.2733	-9.37329	-15.0666	-18.7133
Breast Basal Epithelial	GSM5652351_Breast-Basal-Epithelial-Z000000VG	8493713	2.04902	-0.104076	2.50221	1.32051	-1.89457	4.04734	-61.2466	-4.24955	-70.7348	-25.2667	-37.3977	-124.925
Tonsil Pharyngeal Epithelial	GSM5652326_Tonsil-Pharyngeal-Epithelial-Z000000S1	8540178	1.19051	-0.103566	1.48998	0.581244	-1.41747	2.90359	-30.5692	-4.21826	-32.1678	-9.67962	-22.2657	-60.5142
Fallopian Epithelial	GSM5652268_Fallopian-Epithelial-Z000000S9	8480465	2.2364	0.363638	3.13501	1.19125	-1.91576	3.86756	-69.9401	-8.56984	-108.865	-21.8219	-37.5196	-111.973
Colon Left Epithelial	GSM5652377_Colon-Left-Epithelial-Z0000043C	8523871	1.46837	-0.617558	2.19835	1.08486	-1.71965	4.00824	-37.3703	-3.18459	-60.7123	-20.0614	-29.9723	-119.078
Blood B Mem	GSM5652320_Blood-B-Mem-Z0000041K	8214247	0.305826	-0.535519	1.33409	0.732885	-1.15635	2.12826	-8.57118	-3.04116	-26.1709	-11.6468	-14.1629	-33.959
Pancreas Acinar	GSM5652244_Pancreas-Acinar-Z0000043W	8553827	0.227736	-0.606165	0.873639	0.622742	-0.639052	1.99559	-8.32843	-3.09751	-14.485	-9.92362	-8.23731	-32.2614
Aorta Endothel	GSM5652179_Aorta-Endothel-Z00000422	8433994	0.399723	-0.758076	1.33835	0.686687	-0.920665	2.18035	-10.2564	-3.63432	-26.4612	-11.1076	-12.1337	-35.9802
Blood Granulocytes	GSM5652314_Blood-Granulocytes-Z000000UD	8527214	1.20777	0.0106801	2.20137	0.798516	-1.59642	2.99932	-29.1123	-5.31415	-59.1622	-12.9051	-30.4445	-70.04
Colon Right Epithelial	GSM5652370_Colon-Right-Epithelial-Z000000V0	8393469	1.75478	0.355027	2.53903	0.622354	-1.54766	3.12878	-48.7024	-8.77593	-75.1804	-9.58737	-25.753	-71.6525
Pancreas Endothel	GSM5652194_Pancreas-Endothel-Z0000042D	8331764	0.546434	-0.757589	0.934489	0.68157	-1.05986	2.66722	-13.4017	-3.7226	-15.0232	-10.9172	-14.2522	-51.4665
Bone Osteoblasts	GSM5652218_Bone-Osteoblasts-Z0000042Z	8586740	-0.15944	-0.655778	0.420085	0.44099	-0.33585	1.39257	-4.4241	-3.19046	-6.71034	-7.74442	-5.296	-16.7974
Pancreas Duct	GSM5652239_Pancreas-Duct-Z0000043T	8461369	2.44299	-0.640837	2.30808	1.32178	-1.69104	4.28034	-75.1899	-3.13824	-60.8531	-25.3653	-33.1139	-142.028
Esophagus Epithelial	GSM5652333_Esophagus-Epithelial-Z00000426	8232904	0.903668	-1.23668	1.25313	0.92241	-1.09807	2.97969	-20.4963	-7.78635	-21.5626	-15.0793	-14.7333	-65.3782
Gastric fundus Epithelial	GSM5652359_Gastric-fundus-Epithelial-Z000000RX	8594875	1.05344	0.0987365	1.37463	0.641853	-0.969767	1.84796	-25.7728	-6.16413	-28.2628	-10.557	-13.9324	-27.5179
Oligodendrocytes	GSM5652220_Oligodendrocytes-Z0000042E	8437766	2.1315	-0.253904	1.9939	1.60615	-1.40538	4.68753	-62.2975	-3.48788	-46.8803	-33.4783	-24.5224	-166.018
Colon Left Endocrine	GSM5652375_Colon-Left-Endocrine-Z0000044T	8491102	1.24187	-0.842968	1.45822	0.859469	-1.31595	3.41425	-30.8261	-3.8511	-28.8897	-14.175	-20.9994	-89.0487
Ovary Epithelial	GSM5652270_Ovary-Epithelial-Z000000QT	8427443	1.23791	-0.492798	1.39879	0.577638	-1.19945	2.71653	-29.8906	-3.01802	-26.6233	-9.13183	-16.3114	-55.298
Gastric body Epithelial	GSM5652362_Gastric-body-Epithelial-Z000000SD	8585139	1.35517	0.0375518	1.83744	0.825424	-1.64826	2.87292	-35.2643	-5.40885	-45.657	-14.2044	-28.3579	-60.9722
Thyroid Epithelial	GSM5652265_Thyroid-Epithelial-Z0000042T	8353418	1.95096	-0.729786	2.05513	1.26112	-1.86867	4.62285	-54.9319	-3.45974	-48.6053	-23.0882	-36.5853	-155.927
Small int Endocrine	GSM5652382_Small-int-Endocrine-Z00000436	8526897	0.68972	-0.554279	1.01782	0.95443	-0.129844	2.37804	-16.1075	-3.05635	-16.9029	-16.444	-3.852	-44.1357
Lung Bronchus Epithelial	GSM5652336_Lung-Bronchus-Epithelial-Z000000RZ	8600614	1.37161	0.012548	2.25442	0.921295	-1.49202	3.31642	-37.3226	-5.35041	-65.4806	-16.3609	-25.2529	-77.7592
Lung Alveolar Epithelial	GSM5652355_Lung-Alveolar-Epithelial-Z000000VC	8560466	1.97629	-0.098333	2.44839	1.11329	-2.47661	4.30659	-63.1008	-4.13554	-73.8377	-20.6977	-54.5949	-129.705
Oligodendrocytes	GSM5652219_Oligodendrocytes-Z000000TK	8236104	-0.143077	0.592368	-0.727418	0.631777	1.37289	0.590938	-4.41106	-12.0415	-5.67319	-9.47929	-13.5683	-5.5627
Liver Hepatocytes	GSM5652233_Liver-Hepatocytes-Z000000R3	8450808	1.82198	0.505396	2.63184	0.915902	-1.64685	3.09451	-48.3552	-10.6639	-83.5202	-15.8329	-31.0204	-70.8268
Heart Fibroblasts	GSM5652203_Heart-Fibroblasts-Z0000041X	8458351	0.136616	-0.651309	0.647798	0.305865	-0.353724	1.45359	-6.99712	-3.2756	-9.99918	-5.79254	-5.2465	-18.497
Heart Cardiomyocyte	GSM5652217_Heart-Cardiomyocyte-Z0000044R	8325986	0.942005	-0.400863	1.42669	1.36763	-0.993195	3.53067	-21.6582	-3.05638	-26.9274	-26.4274	-13.7503	-92.8468
Tongue base Epithelial	GSM5652330_Tongue_base-Epithelial-Z0000044B	8372089	0.556525	-0.49425	1.11232	0.809676	-1.06948	2.67255	-13.8581	-3.00989	-19.1753	-13.6486	-13.9042	-52.3945
Gastric body Epithelial	GSM5652363_Gastric-body-Epithelial-Z000000SM	8461023	0.574838	-0.187623	0.999441	0.848295	-0.319989	1.59411	-14.4052	-3.86322	-17.1073	-14.3574	-5.42804	-20.7965
Blood T Naive CD4	GSM5652296_Blood-T-Naive-CD4-Z0000041E	8343202	0.764279	-0.586569	1.68921	0.456088	-0.912649	2.28486	-15.7468	-3.11186	-34.3985	-7.18839	-11.876	-43.1026
Pharynx Epithelial	GSM5652334_Pharynx-Epithelial-Z0000044A	8375664	0.809958	-0.814635	1.04175	0.581937	-1.0316	2.60506	-18.75	-3.97765	-16.8207	-9.05944	-14.4079	-53.3031
Kidney Glomerular Endothel	GSM5652185_Kidney-Glomerular-Endothel-Z00000443	8604031	1.58098	-0.897777	2.05178	1.14159	-2.62794	4.43768	-42.8297	-4.53608	-54.6985	-21.6346	-63.2092	-144.092
Blood T CD4	GSM5652280_Blood-T-CD4-Z000000U7	8340180	0.19585	-0.118528	1.98373	0.938874	-1.42539	2.33502	-7.15719	-4.11924	-49.8835	-16.2385	-21.8015	-42.6161
Blood NK	GSM5652300_Blood-NK-Z000000U1	8537208	0.546923	-0.11437	1.75776	0.694603	-1.54913	2.18391	-12.5312	-4.23565	-43.1632	-11.6194	-25.965	-39.64
Breast Basal Epithelial	GSM5652350_Breast-Basal-Epithelial-Z000000V6	8384183	2.09934	-0.204624	2.55509	0.876526	-2.17769	4.19524	-61.369	-3.53444	-71.8208	-14.1434	-45.8455	-129.179
Skeletal Muscle	GSM5652205_Skeletal-Muscle-Z00000427	8475439	0.495948	-0.700052	0.984806	0.785628	-1.38883	3.19942	-13.8585	-3.40619	-16.6326	-13.0208	-19.6598	-70.526
Pancreas Duct	GSM5652240_Pancreas-Duct-Z0000043U	8421298	1.47647	-1.52122	1.65045	1.35671	-1.54637	3.9604	-37.9486	-11.6711	-33.8086	-26.9734	-26.0454	-115.49
Liver Macrophages	GSM5652307_Liver-Macrophages-Z0000043P	8423036	1.11026	-0.518344	1.85913	1.35137	-1.50545	3.42891	-26.2224	-3.03222	-44.283	-26.3572	-25.3501	-87.8825
Endometrium Epithelial	GSM5652272_Endometrium-Epithelial-Z00000435	8266816	1.08218	-0.247471	1.01927	0.899926	-0.699931	2.56396	-25.4959	-3.34804	-16.6122	-14.8273	-8.53317	-47.0345
Colon Left Epithelial	GSM5652373_Colon-Left-Epithelial-Z000000VA	8372057	1.88685	-0.326185	2.27801	1.10329	-1.57225	3.72137	-51.214	-3.14833	-59.9175	-19.4425	-26.672	-101.503
Dermal Fibroblasts	GSM5652204_Dermal-Fibroblasts-Z00000423	8509695	0.374933	-0.676139	0.999389	0.429339	-0.940619	2.00745	-10.5341	-3.29605	-17.5014	-7.355	-11.4831	-32.6717
Colon Right Endocrine	GSM5652372_Colon-Right-Endocrine-Z0000044S	8501128	1.80904	-0.685089	1.89136	1.24591	-1.84546	4.31972	-51.601	-3.32525	-45.4803	-23.9362	-35.4465	-138.633
Blood T Eff CD8	GSM5652289_Blood-T-Eff-CD8-Z0000041F	8425147	0.558866	-0.365575	1.94048	0.742203	-1.78298	2.46423	-12.0969	-3.11937	-50.4565	-12.701	-29.8245	-47.7748
Tonsil Pharyngeal Epithelial	GSM5652325_Tonsil-Pharyngeal-Epithelial-Z000000Q9	8570920	0.644736	-0.617922	1.00164	0.705807	-0.931089	2.50684	-15.6456	-3.12946	-17.9933	-11.8124	-12.4228	-46.4888
Pancreas Beta	GSM5652250_Pancreas-Beta-Z00000452	8350974	0.835343	-0.797071	1.59965	0.927845	-1.38052	3.18149	-19.0321	-3.80634	-32.2426	-15.473	-21.5154	-74.855
Blood Monocytes	GSM5652303_Blood-Monocytes-Z000000U3	8444715	0.523045	-0.117142	1.73186	0.555139	-1.53836	2.14907	-12.3019	-4.18296	-36.9043	-8.78825	-26.2959	-37.977
Tonsil Palatine Epithelial	GSM5652323_Tonsil-Palatine-Epithelial-Z000000RP	8473733	0.972956	0.292473	1.69573	0.736083	-1.3866	2.61307	-25.0405	-7.90916	-39.6155	-12.3085	-20.9472	-47.9505
Neuron	GSM5652224_Neuron-Z000000TH	8552197	-0.00687337	1.31057	-0.789338	0.773097	1.91863	0.441551	-5.66414	-29.6724	-6.59414	-11.8636	-26.8696	-4.25409
Cortex Neuron	GSM5652230_Cortex-Neuron-Z0000042K	8482795	2.9272	-0.186835	2.13228	1.77999	-0.749798	3.67493	-104.2	-3.78571	-50.9239	-38.6482	-10.8327	-107.355
Blood T CD3	GSM5652278_Blood-T-CD3-Z000000UP	8377309	0.788293	0.0183506	2.23453	1.03138	-1.93052	2.91745	-16.6485	-4.89093	-61.4292	-18.0983	-35.7195	-64.4384
Kidney Glomerular Podocytes	GSM5652262_Kidney-Glomerular-Podocytes-Z00000441	8568135	2.3213	-1.48124	2.4196	1.2615	-2.70088	6.06317	-80.0678	-11.1751	-70.2026	-24.3393	-66.3961	-259.73
Thyroid Epithelial	GSM5652264_Thyroid-Epithelial-Z0000042S	8363440	1.72423	-0.618116	2.04604	0.886403	-1.34652	4.21243	-46.4584	-3.15672	-47.5226	-14.2631	-21.4886	-131.923
Breast Luminal Epithelial	GSM5652348_Breast-Luminal-Epithelial-Z000000VJ	8493053	1.81726	0.0346439	2.58195	1.25097	-1.84949	3.71476	-50.6357	-5.28267	-75.6187	-23.522	-35.1908	-103.329
Gastric antrum Epithelial	GSM5652365_Gastric-antrum-Epithelial-Z000000SF	8534274	0.976436	-0.177588	1.57849	0.423105	-1.12072	2.36993	-23.7604	-3.80542	-34.3471	-7.23631	-16.1623	-42.0705
Cortex Neuron	GSM5652225_Cortex-Neuron-Z0000042F	8344192	2.78421	0.192785	2.00556	1.65274	-0.897645	3.86535	-93.2397	-6.85148	-45.0167	-33.1021	-14.0271	-113.647
Prostate Epithelial	GSM5652338_Prostate-Epithelial-Z000000RV	8520431	1.84462	-0.124343	2.4766	1.15247	-1.98033	3.96515	-54.2442	-4.03071	-72.8488	-20.9028	-40.0323	-114.736
Colon Fibroblasts	GSM5652198_Colon-Fibroblasts-Z0000042A	8536177	0.0243759	-0.413261	0.740973	0.49455	-0.264678	2.08846	-6.19844	-3.07746	-11.6691	-8.45885	-4.60881	-35.1872
Cortex Neuron	GSM5652228_Cortex-Neuron-Z0000042M	8199971	2.70304	0.198035	2.05194	1.29802	-0.503058	3.93902	-87.9613	-6.51886	-45.8058	-22.8602	-6.53292	-115.847
Cerebellum Neuron	GSM5652231_Cerebellum-Neuron-Z000000TB	8532941	1.58479	-0.125018	1.48418	0.83682	-0.794469	3.48954	-43.5416	-4.10432	-28.7959	-13.3112	-11.2264	-93.6413
Pancreas Acinar	GSM5652243_Pancreas-Acinar-Z000000QX	8629898	0.454829	-1.14072	0.767793	0.604986	-1.17967	2.57316	-11.4988	-6.5201	-12.2257	-9.93288	-18.7788	-50.3516
Aorta Endothel	GSM5652180_Aorta-Endothel-Z0000043G	8509151	0.61326	-0.820382	1.26192	0.820276	-1.01167	2.485	-14.8997	-4.05908	-24.1569	-13.869	-13.7598	-46.8612
Cortex Neuron	GSM5652223_Cortex-Neuron-Z000000TF	8388663	0.612142	0.710835	0.6167	0.577342	1.16876	1.52813	-14.8701	-14.5292	-8.83458	-8.9356	-10.375	-19.2927
Blood T Eff CD8	GSM5652288_Blood-T-Eff-CD8-Z00000419	8527699	0.470021	-0.787512	1.38012	0.636691	-1.50832	2.32899	-10.6636	-3.99597	-28.8398	-10.8144	-24.1191	-42.6086
Heart Fibroblasts	GSM5652200_Heart-Fibroblasts-Z0000043R	8464486	-0.27316	-0.612923	0.197357	0.425556	-0.0841147	0.674193	-3.68332	-3.09741	-4.3683	-7.28691	-3.40005	-6.64181
Epidermal Keratinocytes	GSM5652321_Epidermal-Keratinocytes-Z00000424	8582638	0.349541	-0.39077	1.71447	0.955865	-1.27321	2.8099	-10.6083	-3.08959	-39.5587	-17.1536	-18.2843	-61.693
Tongue Epithelial	GSM5652327_Tongue-Epithelial-Z000000QV	8510209	1.56937	-0.506142	2.09697	0.676021	-1.85016	4.00667	-43.776	-3.01905	-54.2535	-10.8222	-33.3766	-119.182
Adipocytes	GSM5652176_Adipocytes-Z000000T7	8622857	0.322795	0.135651	0.464085	0.864128	0.427535	2.11489	-10.8158	-6.88516	-7.39711	-15.2123	-3.19387	-34.0674
Kidney Tubular Endothel	GSM5652189_Kidney-Tubular-Endothel-Z0000042R	8137010	1.2158	-0.712155	1.55747	0.846032	-1.01452	3.34138	-26.8765	-3.38396	-30.8457	-13.3995	-13.718	-78.1446
Fallopian Epithelial	GSM5652267_Fallopian-Epithelial-Z000000Q7	8585112	2.33088	-0.734644	2.55549	1.27569	-1.88034	4.98653	-75.5805	-3.52386	-77.4346	-24.7798	-37.7996	-182.492
Bladder Epithelial	GSM5652342_Bladder-Epithelial-Z000000QM	8564548	0.36751	-0.648256	0.648403	0.875998	-0.272042	1.91904	-10.5074	-3.2099	-9.97288	-14.9307	-4.85087	-29.9337
Pancreas Alpha	GSM5652254_Pancreas-Alpha-Z00000456	8552454	1.031	-0.523977	1.4868	0.396449	-0.748865	2.6168	-23.9616	-3.02262	-29.9568	-6.83577	-10.5324	-54.9828
Blood T EffMem CD4	GSM5652292_Blood-T-EffMem-CD4-Z0000041C	8523810	0.182747	-0.739645	1.42801	0.486748	-1.43319	1.92235	-7.15496	-3.6139	-31.5581	-8.34183	-21.3556	-31.4059
Blood NK	GSM5652299_Blood-NK-Z000000TM	8236614	0.43923	-0.140701	2.0221	0.767456	-2.12099	2.64816	-10.4774	-3.81535	-48.365	-11.882	-42.4536	-52.2794
Gallbladder Epithelial	GSM5652358_Gallbladder-Epithelial-Z00000432	8292342	1.69441	-0.854257	2.00985	0.912346	-1.32708	3.75257	-44.8734	-4.11883	-47.0608	-14.7025	-19.9423	-99.2971
Pancreas Islet Endothel	GSM5652197_Pancreas-Islet-Endothel-Z0000042Y	8421092	0.996365	-0.744727	1.53245	0.967476	-1.49604	3.61492	-24.4062	-3.62488	-32.0903	-16.8434	-22.431	-92.9372
Colon Macrophages	GSM5652306_Colon-Macrophages-Z00000446	8254364	0.124773	-0.930763	1.61802	0.791012	-1.91134	3.47845	-6.62241	-4.69433	-33.7519	-12.2552	-35.2589	-87.3043
Small int Epithelial	GSM5652378_Small-int-Epithelial-Z0000042V	8423447	0.439323	-0.503684	0.141501	0.835967	0.654747	2.04582	-11.2593	-3.01282	-3.95144	-13.8912	-4.33147	-34.4227
Kidney Glomerular Podocytes	GSM5652261_Kidney-Glomerular-Podocytes-Z0000042W	8439423	0.993051	-0.864391	1.27013	0.862597	-1.35095	3.34608	-24.0902	-4.26476	-23.4183	-14.0032	-19.1618	-83.2313
Prostate Epithelial	GSM5652339_Prostate-Epithelial-Z000000S3	8579195	1.65214	0.033073	2.29672	0.866695	-2.31791	3.87879	-48.3564	-5.11895	-64.9311	-14.5525	-48.8792	-109.711
Blood T CenMem CD4	GSM5652285_Blood-T-CenMem-CD4-Z00000417	8476080	1.02433	-0.556649	2.11544	0.741217	-1.37857	2.75058	-21.8386	-3.08003	-58.8929	-12.5807	-20.6682	-58.0775
Tongue Epithelial	GSM5652328_Tongue-Epithelial-Z00000449	8524285	1.30309	-0.639041	1.80401	1.22143	-1.82744	3.70925	-34.6571	-3.17146	-43.3282	-23.796	-31.7737	-101.003
Kidney Glomerular Epithelial	GSM5652257_Kidney-Glomerular-Epithelial-Z0000045L	8460583	1.43324	-0.660591	1.44142	0.85147	-2.01021	3.94117	-38.5691	-3.35496	-27.7675	-13.8725	-38.5116	-115.297
Kidney Glomerular Epithelial	GSM5652256_Kidney-Glomerular-Epithelial-Z0000045K	8498900	1.88861	-0.5269	2.22154	0.510885	-1.57318	4.52455	-56.0019	-3.04389	-57.7889	-8.16267	-27.1348	-150.339
Lung Interstitial Macrophages	GSM5652311_Lung-Interstitial-Macrophages-Z0000044D	8448926	1.31939	-1.02365	2.38087	1.30167	-2.25351	4.41137	-31.895	-5.57296	-65.6927	-24.874	-49.0293	-148.554
Aorta Smooth Muscle	GSM5652207_Aorta-Smooth-Muscle-Z0000041U	8570044	-0.464256	-0.72555	0.334553	0.184349	-0.113697	0.69709	-3.07873	-3.49978	-5.81824	-4.67852	-3.86512	-6.74282
Blood T Naive CD8	GSM5652298_Blood-T-Naive-CD8-Z0000041H	8457230	0.63465	-0.526314	1.84879	0.896049	-0.662747	2.82531	-14.0137	-3.03917	-40.2417	-14.5761	-8.63758	-64.551
Cortex Neuron	GSM5652229_Cortex-Neuron-Z0000042P	8421708	2.18956	-0.119162	2.02124	1.25251	-0.638682	3.47578	-66.1718	-3.89323	-46.4057	-22.2889	-8.73944	-94.2049
Esophagus Epithelial	GSM5652332_Esophagus-Epithelial-Z000000PZ	8390412	1.35205	-0.560937	2.23472	0.60598	-1.85509	3.93965	-34.2754	-3.09402	-59.1749	-9.63792	-32.1531	-109.993
Pancreas Beta	GSM5652251_Pancreas-Beta-Z00000455	8420753	0.61948	-0.564569	1.59316	0.779733	-1.066	2.92746	-14.5207	-3.03985	-32.8592	-12.6531	-15.237	-66.2829
Small int Epithelial	GSM5652379_Small-int-Epithelial-Z000000RT	8595306	1.78022	0.0811176	2.09935	0.832906	-1.777	3.46001	-50.7907	-6.07773	-55.9687	-14.2282	-35.7047	-90.05
Bone marrow Erythrocyte progenitors	GSM5652275_Bone_marrow-Erythrocyte_progenitors-Z000000RH	8643278	-1.11699	-0.491708	-0.351101	0.140855	-0.161263	0.328852	-5.40096	-3.02502	-3.42755	-4.20806	-5.03761	-3.9052
Breast Luminal Epithelial	GSM5652347_Breast-Luminal-Epithelial-Z000000V2	8364390	2.72728	0.243592	3.1219	1.42299	-2.68375	4.51279	-90.5199	-7.34668	-104.67	-27.9861	-71.5805	-149.129
Colon Fibroblasts	GSM5652199_Colon-Fibroblasts-Z0000042C	8583526	-0.2361	-0.538965	0.589785	0.421213	-0.119437	1.55444	-3.9534	-3.06783	-9.48557	-7.65542	-3.6789	-20.4564
Gastric fundus Epithelial	GSM5652360_Gastric-fundus-Epithelial-Z000000SK	8612042	0.821822	-0.271803	1.27865	0.742583	-0.977682	2.03936	-20.0839	-3.47366	-25.7669	-12.6985	-14.6042	-32.2947

## Sheet: THIRD-HIG
	MAX	8980022	-2.31382	0.593481	0.64342	-0.180035	2.59623	-0.59102	-20.8773	-3.02074	-3.22611	-3.03317	-3.10991	-6.54783
	MIN	8505037	-8.60777	-2.48166	-5.93749	-3.77111	-1.91346	-5.80023	-416.548	-41.527	-300.057	-110.098	-83.5031	-300.869
	AVG	8.70545e+06	-5.78346	-0.59221	-3.67041	-1.90203	1.37159	-3.01065	-144.759	-5.38027	-106.19	-28.9043	-29.1051	-110.653
	STD	79133.1	1.35596	0.471405	1.17651	0.546603	0.584816	1.09155	84.5074	4.0195	61.0883	17.5375	17.0165	68.2764
CELL	ID	TOTAL	ACGA-TCGT	ACGC-GCGT	ACGG-CCGT	CCGA-TCGG	CCGC-GCGG	GCGA-TCGC	log10(pACGA-TCGT)	log10(pACGC-GCGT)	log10(pACGG-CCGT)	log10(pCCGA-TCGG)	log10(pCCGC-GCGG)	log10(pGCGA-TCGC)
Liver Hepatocytes	GSM5652234_Liver-Hepatocytes-Z000000T3	8683455	-6.29235	-1.5087	-4.49538	-1.43521	1.5006	-3.01354	-164.099	-14.2517	-147.317	-14.8073	-26.7059	-94.991
Kidney Tubular Endothel	GSM5652187_Kidney-Tubular-Endothel-Z000000PX	8776710	-6.64402	-0.518634	-4.43065	-2.14871	1.75006	-3.27312	-166.621	-3.03089	-129.231	-33.3214	-42.961	-123.96
Larynx Epithelial	GSM5652331_Larynx-Epithelial-Z000000QB	8727136	-5.76636	-0.386742	-3.85181	-1.55323	1.37238	-2.61334	-114.992	-3.16252	-97.105	-16.678	-25.3691	-80.8522
Bone marrow Erythrocyte progenitors	GSM5652274_Bone_marrow-Erythrocyte_progenitors-Z000000RF	8725859	-3.22526	-1.21634	-1.7684	-0.180035	0.967156	-1.05711	-32.0959	-7.1316	-23.4319	-3.03317	-8.423	-13.5721
Blood B	GSM5652317_Blood-B-Z000000UB	8568784	-6.32585	-0.963653	-4.54256	-1.90747	1.74052	-3.4124	-146.815	-5.37335	-158.712	-27.6987	-43.6595	-114.63
Blood T CD8	GSM5652283_Blood-T-CD8-Z000000U5	8621268	-4.3993	-1.27234	-2.62178	-1.29873	0.990432	-1.78849	-58.4667	-8.7676	-52.9605	-12.2194	-14.5766	-33.8044
Blood Monocytes	GSM5652302_Blood-Monocytes-Z000000TP	8621399	-6.36767	-1.05409	-4.39018	-1.88286	1.67885	-2.95741	-182.481	-6.32117	-152.5	-27.8662	-33.8281	-86.4294
Blood T CD8	GSM5652282_Blood-T-CD8-Z000000TR	8589974	-5.64474	-0.992954	-3.60784	-1.44509	1.36451	-2.26268	-95.3866	-6.09991	-98.0597	-14.9348	-31.8082	-55.0505
Saphenous Vein Endothel	GSM5652181_Saphenous-Vein-Endothel-Z000000RM	8611615	-5.0177	-0.922335	-3.29734	-1.68449	1.30681	-1.91225	-90.9964	-4.89717	-68.0233	-19.5295	-21.8853	-44.5789
Skeletal Muscle	GSM5652206_Skeletal-Muscle-Z00000429	8656115	-5.53065	-0.425622	-2.99379	-1.7956	0.863207	-2.12978	-105.547	-3.07922	-53.2249	-22.0859	-10.9224	-58.7086
Saphenous Vein Endothel	GSM5652182_Saphenous-Vein-Endothel-Z000000S7	8826649	-7.05203	-1.049	-4.83937	-1.90725	1.84161	-3.23486	-198.955	-6.5406	-161.453	-26.5068	-44.9053	-117.718
Cortex Neuron	GSM5652226_Cortex-Neuron-Z0000042H	8950992	-7.81728	-1.12575	-4.67545	-3.14669	1.39215	-4.64538	-368.319	-7.25627	-182.832	-79.3262	-19.7936	-211.662
Saphenous Vein Endothel	GSM5652183_Saphenous-Vein-Endothel-Z000000SB	8658567	-6.93971	-1.1214	-5.06412	-1.90716	1.63863	-3.00655	-188.483	-7.09592	-166.3	-25.8854	-32.0894	-104.387
Lung Bronchus Smooth Muscle	GSM5652211_Lung-Bronchus-Smooth-Muscle-Z00000421	8685944	-4.04408	-0.442092	-2.45908	-1.11305	0.748632	-1.27987	-56.4429	-3.03003	-41.8544	-9.33472	-9.23934	-20.3206
Kidney Tubular Epithelial	GSM5652258_Kidney-Tubular-Epithelial-Z000000QH	8669890	-6.20655	-0.138078	-4.18297	-2.1043	1.76214	-4.05038	-171.179	-4.39812	-111.717	-29.3702	-37.3552	-186.069
Prostate Smooth Muscle	GSM5652210_Prostate-Smooth-Muscle-Z0000041Y	8637305	-6.12686	-0.250655	-4.18566	-1.84364	1.47398	-3.02799	-143.543	-3.65514	-129.772	-24.7863	-29.5982	-92.8415
Blood Granulocytes	GSM5652313_Blood-Granulocytes-Z000000TZ	8650743	-6.88829	-1.13256	-4.81403	-2.16894	1.95885	-3.55933	-204.568	-7.12612	-174.789	-37.414	-47.8566	-126.147
Tonsil Palatine Epithelial	GSM5652322_Tonsil-Palatine-Epithelial-Z000000QF	8634702	-4.87978	-0.152024	-2.76627	-1.4196	1.30568	-2.46067	-79.0516	-4.23117	-48.2029	-13.5064	-23.902	-73.7181
Lung Interstitial Macrophages	GSM5652310_Lung-Interstitial-Macrophages-Z00000447	8672648	-6.87234	-0.245863	-4.46173	-2.26524	1.8623	-4.29484	-177.575	-3.474	-153.132	-38.7366	-48.0586	-180.306
Lung Alveolar Endothel	GSM5652192_Lung-Alveolar-Endothel-Z000000QK	8829496	-6.17209	-0.610883	-4.62056	-1.32295	1.52419	-3.28835	-142.211	-3.11708	-137.032	-13.0345	-32.1526	-127.896
Cortex Neuron	GSM5652227_Cortex-Neuron-Z0000042J	8910117	-8.04845	-0.877103	-4.93432	-3.3824	1.45502	-4.52237	-381.195	-4.57161	-202.529	-91.0612	-23.1681	-199.87
Pancreas Alpha	GSM5652253_Pancreas-Alpha-Z00000453	8751848	-5.95539	-0.297611	-3.60401	-2.21455	1.50585	-3.03738	-143.358	-3.49214	-92.4776	-32.4825	-27.1363	-100.813
Colon Left Epithelial	GSM5652376_Colon-Left-Epithelial-Z0000043B	8677216	-6.35907	0.0438862	-3.4248	-2.08503	1.39761	-3.78674	-159.69	-5.48983	-80.3112	-32.496	-24.7715	-161.106
Kidney Tubular Endothel	GSM5652188_Kidney-Tubular-Endothel-Z000000Q3	8784692	-5.78532	-0.318523	-3.9781	-1.94368	1.4231	-3.23865	-135.153	-3.32182	-107.418	-27.8426	-26.5791	-120.333
Blood T CD3	GSM5652277_Blood-T-CD3-Z000000TV	8768400	-6.02668	-1.20969	-4.40893	-1.69901	1.66272	-3.11768	-117.681	-8.6271	-153.396	-21.3443	-44.4842	-102.697
Cortex Neuron	GSM5652232_Cortex-Neuron-Z000000TD	8750423	-6.8034	-0.609926	-4.42317	-2.50367	1.54269	-4.34968	-207.663	-3.20318	-133.61	-45.5442	-27.869	-200.912
Blood T EffMem CD8	GSM5652294_Blood-T-EffMem-CD8-Z0000041A	8811673	-4.53566	-0.490065	-2.68273	-1.5284	1.0142	-2.20988	-64.3767	-3.02131	-56.8289	-17.3502	-18.1128	-52.8702
Bladder Epithelial	GSM5652346_Bladder-Epithelial-Z00000450	8555685	-4.17213	0.0101937	-2.65301	-1.46741	1.23923	-2.89805	-65.85	-5.41396	-50.146	-15.6111	-20.6005	-87.2694
Pancreas Endothel	GSM5652196_Pancreas-Endothel-Z00000430	8817070	-5.05969	-0.0281602	-2.73308	-1.57384	1.11586	-2.66697	-98.5802	-5.36499	-50.1884	-18.7236	-17.8846	-85.3839
Heart Fibroblasts	GSM5652201_Heart-Fibroblasts-Z0000041V	8685829	-3.73756	-0.385049	-2.2093	-1.17422	0.755823	-1.38109	-45.8142	-3.19851	-32.0408	-10.1421	-7.70114	-21.41
Pancreas Delta	GSM5652248_Pancreas-Delta-Z00000454	8744528	-5.17809	-0.355356	-3.38888	-1.96016	1.18608	-3.15208	-103.59	-3.22813	-78.1441	-25.9627	-17.3133	-113.313
Lung Bronchus Epithelial	GSM5652335_Lung-Bronchus-Epithelial-Z000000QD	8684438	-6.91313	-0.405121	-4.51333	-1.88731	1.94448	-4.08436	-202.032	-3.08365	-131.272	-25.1612	-49.2452	-197.568
Lung Pleura	GSM5652357_Lung-Pleura-Z0000042B	8607088	-6.24429	-0.288667	-3.69732	-2.11091	1.49351	-3.31695	-148.541	-3.41498	-93.2372	-31.4031	-30.1963	-123.135
Lung Alveolar Endothel	GSM5652191_Lung-Alveolar-Endothel-Z000000Q1	8678666	-4.57534	-0.420042	-3.21302	-1.40193	1.13836	-2.19334	-72.2976	-3.12888	-67.1288	-14.1561	-18.9031	-55.4555
Blood T EffMem CD4	GSM5652291_Blood-T-EffMem-CD4-Z00000416	8657045	-4.35549	-0.396156	-2.57147	-1.35289	1.34922	-2.51154	-56.8196	-3.05477	-50.6857	-13.4913	-27.2043	-64.6571
Kidney Glomerular Endothel	GSM5652186_Kidney-Glomerular-Endothel-Z0000045J	8674890	-5.54947	-0.396212	-3.75284	-1.74421	1.33955	-2.83259	-114.904	-3.09611	-86.2627	-21.6585	-23.9909	-95.7528
Bladder Smooth Muscle	GSM5652209_Bladder-Smooth-Muscle-Z0000041Z	8655760	-2.71974	-0.64632	-1.62178	-0.826612	0.486529	-0.64591	-24.4871	-3.30691	-18.3864	-6.02508	-4.45575	-6.59514
Adipocytes	GSM5652177_Adipocytes-Z000000T9	8811818	-4.21243	-1.10674	-1.57249	-1.67446	0.225175	-1.61485	-59.7768	-6.82348	-16.3439	-20.0042	-3.10991	-33.3058
Blood T CD4	GSM5652279_Blood-T-CD4-Z000000TT	8724326	-7.46135	-1.12186	-5.17596	-1.90875	1.98787	-3.42887	-189.423	-7.51697	-210.023	-27.4937	-58.9103	-119.887
Blood T CenMem CD4	GSM5652286_Blood-T-CenMem-CD4-Z0000041D	8655899	-5.68352	-0.574104	-3.63628	-2.00925	1.3786	-3.14989	-102.708	-3.10479	-100.946	-29.6691	-30.2372	-99.719
Lung Alveolar Epithelial	GSM5652354_Lung-Alveolar-Epithelial-Z000000T1	8773004	-7.54217	-1.04452	-5.39511	-2.17579	1.78556	-3.4354	-224.834	-6.5208	-189.612	-33.849	-42.6596	-144.749
Colon Right Epithelial	GSM5652371_Colon-Right-Epithelial-Z000000V8	8680576	-7.01753	-1.0111	-4.65972	-1.71919	1.73411	-3.3362	-184.996	-5.43848	-149.192	-21.9102	-41.1791	-128.317
Colon Macrophages	GSM5652305_Colon-Macrophages-Z00000444	8780395	-4.9197	0.176158	-2.679	-1.84871	1.57237	-3.52092	-79.5279	-7.41127	-51.2331	-25.7433	-33.3796	-131.603
Kidney Tubular Epithelial	GSM5652259_Kidney-Tubular-Epithelial-Z0000043Z	8781555	-7.06051	0.0427794	-4.42923	-2.54658	2.08856	-4.58185	-226.434	-5.88615	-130.068	-45.2134	-57.7984	-238.937
Lung Alveolar Macrophages	GSM5652308_Lung-Alveolar-Macrophages-Z00000448	8699811	-6.5683	-0.014761	-4.25725	-2.56275	2.29415	-4.72794	-198.672	-4.99074	-142.337	-51.2274	-64.2629	-216.573
Heart Cardiomyocyte	GSM5652216_Heart-Cardiomyocyte-Z0000044Q	8723763	-5.57203	-0.0674134	-3.22721	-2.15798	1.49668	-3.71455	-132.758	-5.02479	-72.0015	-35.9996	-26.4515	-147.914
Pancreas Endothel	GSM5652195_Pancreas-Endothel-Z0000042X	8798616	-5.64597	-0.0992142	-3.94346	-1.90178	1.36293	-3.10903	-120.707	-4.6996	-98.2909	-26.1669	-26.2054	-117.859
Pancreas Delta	GSM5652247_Pancreas-Delta-Z00000451	8714645	-4.38052	-0.492767	-2.90894	-1.59619	1.01523	-2.4044	-75.0414	-3.02388	-60.0855	-17.7158	-13.6206	-66.4192
Kidney Glomerular Endothel	GSM5652184_Kidney-Glomerular-Endothel-Z000000Q5	8706511	-6.48279	-0.40019	-4.07618	-2.14259	1.21332	-2.97486	-158.295	-3.07117	-103.304	-32.8998	-18.9063	-106.49
Bladder Epithelial	GSM5652343_Bladder-Epithelial-Z000000QP	8621038	-3.65603	-0.55098	-2.24044	-1.40261	0.687412	-1.63486	-43.2044	-3.05969	-34.1827	-14.3719	-6.62805	-30.6191
Coronary Artery Smooth Muscle	GSM5652208_Coronary-Artery-Smooth-Muscle-Z00000420	8667754	-4.32507	-0.302811	-2.4618	-1.06735	1.10737	-2.00328	-64.8596	-3.36137	-44.2668	-8.74881	-17.0266	-42.2426
Endometrium Epithelial	GSM5652271_Endometrium-Epithelial-Z00000434	8719323	-6.63118	-0.131719	-3.97639	-2.22743	1.85123	-3.8995	-182.247	-4.36635	-106.419	-35.9215	-48.201	-169.687
Blood B Mem	GSM5652319_Blood-B-Mem-Z0000041J	8756909	-4.81402	-0.636983	-2.97931	-1.33424	1.23273	-2.4399	-74.8764	-3.33154	-66.326	-13.8088	-25.7101	-64.8843
Adipocytes	GSM5652178_Adipocytes-Z000000T5	8667077	-5.48283	-1.34687	-2.69775	-1.9057	0.714892	-1.42545	-100.127	-10.5877	-43.9497	-25.6409	-6.79642	-28.4971
Blood T EffMem CD8	GSM5652295_Blood-T-EffMem-CD8-Z0000041G	8793409	-4.31333	-0.466076	-2.55525	-1.35988	1.05588	-2.00974	-54.7991	-3.02074	-49.6359	-13.6353	-18.7952	-41.9443
Heart Fibroblasts	GSM5652202_Heart-Fibroblasts-Z0000041W	8627751	-3.45088	-0.154302	-1.9938	-1.26796	0.772649	-1.16076	-38.2799	-4.08403	-25.7454	-11.2811	-7.56927	-16.9042
Lung Alveolar Macrophages	GSM5652309_Lung-Alveolar-Macrophages-Z0000044C	8740412	-8.02455	0.534767	-4.85814	-2.79182	2.55924	-5.31731	-274.855	-12.9509	-175.218	-60.9589	-83.5031	-285.621
Blood B	GSM5652316_Blood-B-Z000000TX	8756689	-5.69999	-1.2059	-3.68868	-1.53878	1.27438	-2.55438	-114.715	-8.44541	-104.303	-18.3766	-23.9954	-70.2094
Gastric antrum Epithelial	GSM5652366_Gastric-antrum-Epithelial-Z000000SP	8684545	-5.0646	-0.812786	-3.0422	-1.86417	1.31372	-2.30937	-93.3696	-4.08556	-62.3537	-25.4355	-19.6184	-59.2967
Liver Endothelium	GSM5652190_Liver-Endothelium-Z000000RB	8775836	-4.77763	-0.990839	-3.00395	-1.41656	0.996353	-1.5477	-69.1509	-5.53441	-60.3518	-14.5478	-13.3305	-29.3311
Breast Basal Epithelial	GSM5652351_Breast-Basal-Epithelial-Z000000VG	8651928	-7.28801	-0.911377	-5.29724	-2.29367	2.0864	-4.30811	-252.216	-4.86501	-203.264	-38.8868	-52.1946	-196.358
Tonsil Pharyngeal Epithelial	GSM5652326_Tonsil-Pharyngeal-Epithelial-Z000000S1	8600694	-5.64953	-0.981785	-3.91339	-1.37435	1.36123	-2.53324	-121.357	-5.4799	-98.4301	-13.4194	-23.1368	-75.0571
Fallopian Epithelial	GSM5652268_Fallopian-Epithelial-Z000000S9	8662876	-6.92093	-1.2214	-5.25227	-2.26969	1.85421	-3.70111	-217.628	-8.91514	-200.798	-37.5244	-42.5753	-147.624
Colon Left Epithelial	GSM5652377_Colon-Left-Epithelial-Z0000043C	8663598	-6.99694	-0.349244	-4.54197	-2.28803	1.64328	-3.73799	-185.273	-3.17923	-141.447	-38.2915	-37.5735	-158.584
Blood B Mem	GSM5652320_Blood-B-Mem-Z0000041K	8788307	-4.53212	-0.848594	-2.6313	-1.54142	1.01394	-2.22201	-66.3803	-4.39667	-52.4107	-18.5352	-17.3854	-53.8254
Pancreas Acinar	GSM5652244_Pancreas-Acinar-Z0000043W	8654154	-3.97555	-0.334924	-2.52331	-1.33614	0.899959	-1.83849	-46.4313	-3.32742	-43.0333	-12.7087	-11.6043	-40.3323
Aorta Endothel	GSM5652179_Aorta-Endothel-Z00000422	8770694	-4.64826	-0.363226	-3.03677	-1.68359	1.05522	-2.25378	-78.4443	-3.18005	-65.6496	-20.7801	-15.4585	-56.8635
Blood Granulocytes	GSM5652314_Blood-Granulocytes-Z000000UD	8719281	-7.88433	-1.22626	-5.74235	-1.99756	1.94819	-3.96751	-268.915	-8.02668	-244.257	-31.46	-43.0275	-155.924
Colon Right Epithelial	GSM5652370_Colon-Right-Epithelial-Z000000V0	8697865	-6.9056	-1.35671	-5.00829	-1.61301	1.46517	-2.94729	-184.295	-10.6123	-174.977	-19.6585	-27.7507	-102.929
Pancreas Endothel	GSM5652194_Pancreas-Endothel-Z0000042D	8694532	-5.19008	-0.150947	-2.76119	-1.94888	1.2186	-2.45561	-103.267	-4.04744	-50.6179	-27.4792	-19.5511	-71.7917
Bone Osteoblasts	GSM5652218_Bone-Osteoblasts-Z0000042Z	8681282	-3.695	-0.47521	-2.1792	-1.17288	0.783302	-1.40228	-42.3869	-3.03971	-29.8912	-9.73804	-8.43028	-24.6225
Pancreas Duct	GSM5652239_Pancreas-Duct-Z0000043T	8708092	-7.18844	-0.285344	-4.94623	-2.66533	2.11837	-4.42559	-246.907	-3.6057	-174.912	-50.3463	-53.339	-205.569
Esophagus Epithelial	GSM5652333_Esophagus-Epithelial-Z00000426	8581866	-4.92888	0.31349	-3.1225	-2.04849	1.41363	-3.19977	-100.51	-9.07278	-71.7737	-30.7036	-25.75	-110.251
Gastric fundus Epithelial	GSM5652359_Gastric-fundus-Epithelial-Z000000RX	8626505	-5.48433	-1.17362	-3.22917	-1.3405	1.15795	-1.9215	-109.172	-7.35095	-70.5641	-13.2193	-16.1503	-42.6737
Oligodendrocytes	GSM5652220_Oligodendrocytes-Z0000042E	8747844	-7.81973	-0.769764	-5.04149	-3.13301	1.85504	-4.81453	-293.88	-3.85642	-179.643	-72.143	-39.4641	-245.822
Colon Left Endocrine	GSM5652375_Colon-Left-Endocrine-Z0000044T	8652014	-5.54328	-0.328484	-3.22191	-2.02187	1.46395	-3.35118	-121.124	-3.40851	-72.9344	-30.2321	-26.5918	-125.954
Ovary Epithelial	GSM5652270_Ovary-Epithelial-Z000000QT	8553860	-4.35777	-0.356235	-2.91706	-1.28819	1.41338	-2.63944	-82.0699	-3.12285	-63.1878	-12.0942	-26.2687	-73.1975
Gastric body Epithelial	GSM5652362_Gastric-body-Epithelial-Z000000SD	8625850	-5.94025	-1.04237	-4.06077	-1.70511	1.525	-2.56921	-131.45	-5.97668	-111.12	-20.8201	-30.1106	-75.8052
Thyroid Epithelial	GSM5652265_Thyroid-Epithelial-Z0000042T	8857551	-7.50622	-0.134269	-4.88043	-2.74181	2.19312	-4.9272	-292.96	-4.4462	-172.782	-54.271	-58.7988	-260.653
Small int Endocrine	GSM5652382_Small-int-Endocrine-Z00000436	8590125	-4.9891	-0.35676	-2.06919	-2.08764	0.541436	-2.45691	-91.6574	-3.1739	-29.5113	-31.7991	-4.8906	-69.1256
Lung Bronchus Epithelial	GSM5652336_Lung-Bronchus-Epithelial-Z000000RZ	8640842	-6.30648	-1.02054	-4.88173	-1.8801	1.43497	-2.79313	-152.451	-5.62162	-151.961	-24.3015	-24.5478	-94.6811
Lung Alveolar Epithelial	GSM5652355_Lung-Alveolar-Epithelial-Z000000VC	8652512	-7.88199	-1.03583	-5.17927	-2.43404	2.07756	-3.57127	-244.455	-6.37662	-174.858	-42.0735	-57.3963	-150.886
Oligodendrocytes	GSM5652219_Oligodendrocytes-Z000000TK	8876069	-2.31382	-1.55069	-0.0248656	-1.74551	-0.688584	-0.59102	-20.8773	-15.9422	-3.22611	-22.5602	-14.4377	-6.54783
Liver Hepatocytes	GSM5652233_Liver-Hepatocytes-Z000000R3	8791408	-6.34329	-1.30637	-4.83596	-1.8142	1.69471	-2.75678	-162.775	-10.6129	-166.867	-23.0305	-35.1983	-83.5143
Heart Fibroblasts	GSM5652203_Heart-Fibroblasts-Z0000041X	8778495	-3.96095	-0.430481	-2.47622	-1.09035	0.716569	-1.41747	-52.9278	-3.04438	-40.9635	-9.02392	-7.58182	-23.3472
Heart Cardiomyocyte	GSM5652217_Heart-Cardiomyocyte-Z0000044R	8812779	-6.04002	-0.398821	-3.46467	-2.4041	1.2524	-3.50622	-155.513	-3.07791	-83.7939	-44.784	-19.6008	-135.823
Tongue base Epithelial	GSM5652330_Tongue_base-Epithelial-Z0000044B	8724248	-4.29095	-0.337593	-2.39321	-1.73232	1.20374	-2.26508	-65.7242	-3.27695	-40.4939	-20.8539	-20.3388	-60.0441
Gastric body Epithelial	GSM5652363_Gastric-body-Epithelial-Z000000SM	8703328	-4.43529	-0.788724	-2.55478	-1.57988	0.798543	-1.68604	-72.1942	-3.80961	-44.9678	-18.3838	-7.67397	-33.8857
Blood T Naive CD4	GSM5652296_Blood-T-Naive-CD4-Z0000041E	8747829	-7.29418	-0.634887	-4.87784	-2.36708	1.8855	-4.54281	-256.508	-3.26558	-203.815	-45.4682	-42.9957	-190.549
Pharynx Epithelial	GSM5652334_Pharynx-Epithelial-Z0000044A	8544858	-4.34571	-0.0243814	-2.31388	-1.56725	1.2405	-2.71453	-73.5725	-5.00915	-39.74	-17.9116	-18.9178	-75.2854
Kidney Glomerular Endothel	GSM5652185_Kidney-Glomerular-Endothel-Z00000443	8676636	-7.2074	-0.0862396	-4.78411	-2.36589	2.06418	-4.10476	-204.161	-4.62349	-148.231	-40.5148	-57.2439	-191.636
Blood T CD4	GSM5652280_Blood-T-CD4-Z000000U7	8726165	-5.35827	-0.996447	-3.92781	-1.76835	1.47099	-2.80612	-99.4175	-5.72736	-125.381	-23.5136	-31.4683	-80.1347
Blood NK	GSM5652300_Blood-NK-Z000000U1	8662413	-5.48791	-1.14856	-3.53713	-1.47736	1.42354	-2.55319	-98.1079	-7.30679	-94.699	-15.8673	-28.0612	-65.4666
Breast Basal Epithelial	GSM5652350_Breast-Basal-Epithelial-Z000000V6	8734297	-7.44797	-0.757739	-5.76003	-2.07275	2.3334	-4.44272	-271.185	-3.96909	-244.596	-32.1478	-68.1868	-215.143
Skeletal Muscle	GSM5652205_Skeletal-Muscle-Z00000427	8754382	-5.60638	-0.269964	-3.0754	-1.83669	1.17161	-2.54483	-111.82	-3.52004	-57.1628	-23.199	-19.5799	-84.1575
Pancreas Duct	GSM5652240_Pancreas-Duct-Z0000043U	8774079	-5.97418	0.593481	-3.70269	-2.82728	1.61879	-3.75314	-153.976	-15.9622	-95.9496	-56.6526	-33.9872	-158.316
Liver Macrophages	GSM5652307_Liver-Macrophages-Z0000043P	8845588	-7.54492	-0.525108	-4.18122	-2.61548	1.50406	-3.77037	-229.971	-3.05547	-128.368	-53.3316	-28.0325	-151.255
Endometrium Epithelial	GSM5652272_Endometrium-Epithelial-Z00000435	8813059	-4.88067	-0.518687	-2.59814	-1.83886	0.925645	-2.267	-96.7804	-3.06889	-46.9257	-24.7425	-11.9433	-61.4692
Colon Left Epithelial	GSM5652373_Colon-Left-Epithelial-Z000000VA	8746235	-6.88789	-0.767648	-4.45364	-2.08815	1.6652	-3.62863	-199.126	-3.95739	-145.674	-33.8197	-36.6031	-150.07
Dermal Fibroblasts	GSM5652204_Dermal-Fibroblasts-Z00000423	8725580	-4.39049	-0.188962	-2.99508	-1.28903	1.00401	-2.05051	-65.5161	-3.99427	-58.5194	-11.9481	-15.3518	-47.4835
Colon Right Endocrine	GSM5652372_Colon-Right-Endocrine-Z0000044S	8729868	-6.98637	-0.111481	-4.03697	-2.48157	1.66301	-3.9435	-191.908	-4.44732	-114.466	-45.1496	-35.1939	-177.33
Blood T Eff CD8	GSM5652289_Blood-T-Eff-CD8-Z0000041F	8624297	-5.11275	-0.734488	-3.38364	-1.84706	1.52682	-2.722	-79.8986	-3.67801	-87.8045	-24.0414	-37.9204	-74.1922
Tonsil Pharyngeal Epithelial	GSM5652325_Tonsil-Pharyngeal-Epithelial-Z000000Q9	8664359	-4.70729	-0.33526	-2.82327	-1.47595	1.03257	-2.15577	-73.1863	-3.30395	-50.0694	-15.09	-13.801	-55.2164
Pancreas Beta	GSM5652250_Pancreas-Beta-Z00000452	8831277	-5.64661	-0.222806	-3.92027	-2.11263	1.42342	-3.16806	-128.358	-3.74678	-112.656	-32.1098	-26.9905	-114.241
Blood Monocytes	GSM5652303_Blood-Monocytes-Z000000U3	8657890	-6.96719	-1.19438	-5.06288	-1.86494	2.15769	-3.5706	-226.554	-7.82631	-204.222	-27.0158	-55.7259	-119.898
Tonsil Palatine Epithelial	GSM5652323_Tonsil-Palatine-Epithelial-Z000000RP	8699976	-5.83357	-1.07722	-3.90871	-1.73114	1.36035	-2.05672	-118.269	-6.77001	-97.4247	-20.4299	-23.6105	-53.8643
Neuron	GSM5652224_Neuron-Z000000TH	8602705	-2.89587	-2.48166	0.64342	-2.54917	-1.91346	-0.62499	-37.8678	-41.527	-8.62985	-48.8124	-56.1513	-6.88243
Cortex Neuron	GSM5652230_Cortex-Neuron-Z0000042K	8635686	-8.51517	-0.705896	-5.21469	-3.77111	1.43458	-5.07798	-416.548	-3.45594	-216.922	-110.098	-20.2635	-232.96
Blood T CD3	GSM5652278_Blood-T-CD3-Z000000UP	8758077	-6.62281	-1.20235	-4.54977	-2.07005	1.78843	-3.46053	-156.465	-8.74806	-168.095	-33.1184	-46.8939	-121.694
Kidney Glomerular Podocytes	GSM5652262_Kidney-Glomerular-Podocytes-Z00000441	8737702	-7.7557	0.340343	-5.19504	-2.50298	2.31077	-5.09895	-264.058	-10.4803	-174.163	-42.2986	-69.2315	-300.415
Thyroid Epithelial	GSM5652264_Thyroid-Epithelial-Z0000042S	8818014	-7.08484	-0.246832	-4.93432	-2.27498	1.76666	-4.44223	-256.74	-3.63567	-175.584	-36.6556	-37.8364	-210.021
Breast Luminal Epithelial	GSM5652348_Breast-Luminal-Epithelial-Z000000VJ	8605994	-6.3033	-1.0198	-4.8201	-1.97414	1.83955	-3.76868	-171.948	-5.98608	-169.937	-28.1301	-42.3431	-150.602
Gastric antrum Epithelial	GSM5652365_Gastric-antrum-Epithelial-Z000000SF	8717678	-5.48208	-0.865823	-3.72824	-1.41258	1.15743	-2.25598	-113.604	-4.45729	-95.2928	-14.7969	-16.7864	-60.2306
Cortex Neuron	GSM5652225_Cortex-Neuron-Z0000042F	8683125	-8.17953	-1.01047	-4.58859	-3.39377	1.52529	-5.03697	-381.945	-5.61187	-165.951	-89.502	-21.8511	-238.798
Prostate Epithelial	GSM5652338_Prostate-Epithelial-Z000000RV	8682393	-6.89288	-0.885564	-4.99665	-1.93808	1.86517	-3.56526	-193.555	-4.77288	-169.331	-27.9604	-42.612	-143.198
Colon Fibroblasts	GSM5652198_Colon-Fibroblasts-Z0000042A	8649368	-5.08948	-0.701821	-2.67106	-1.74358	0.693079	-2.22419	-79.618	-3.44413	-43.9478	-21.0428	-6.91974	-57.6364
Cortex Neuron	GSM5652228_Cortex-Neuron-Z0000042M	8980022	-7.75221	-0.859579	-4.70029	-2.88553	1.19771	-4.85105	-355.272	-4.56748	-185.408	-66.271	-16.1854	-227.95
Cerebellum Neuron	GSM5652231_Cerebellum-Neuron-Z000000TB	8638453	-6.63797	-0.946909	-3.78718	-2.25524	1.13244	-3.64253	-201.365	-5.2398	-98.8271	-36.5747	-14.2931	-138.755
Pancreas Acinar	GSM5652243_Pancreas-Acinar-Z000000QX	8697688	-4.19663	0.113943	-2.06454	-1.18376	1.1855	-2.145	-51.4664	-7.01075	-29.3377	-9.9606	-17.6532	-57.2603
Aorta Endothel	GSM5652180_Aorta-Endothel-Z0000043G	8696704	-5.16346	-0.0801847	-3.40927	-1.74071	1.24262	-2.49793	-98.7154	-4.59798	-77.3788	-21.4631	-20.4689	-71.6076
Cortex Neuron	GSM5652223_Cortex-Neuron-Z000000TF	8724333	-4.64864	-1.71547	-2.54083	-1.65026	-0.420298	-1.71089	-90.5361	-19.0813	-46.1089	-20.1928	-8.25351	-33.9778
Blood T Eff CD8	GSM5652288_Blood-T-Eff-CD8-Z00000419	8612434	-4.56773	-0.34022	-2.7095	-1.86618	1.43154	-2.46387	-65.7587	-3.1564	-56.9782	-25.039	-30.9095	-62.6441
Heart Fibroblasts	GSM5652200_Heart-Fibroblasts-Z0000043R	8505037	-3.14463	-0.423293	-1.52955	-1.10824	0.555891	-0.923167	-33.396	-3.09615	-16.9058	-9.03754	-5.74224	-10.6614
Epidermal Keratinocytes	GSM5652321_Epidermal-Keratinocytes-Z00000424	8636388	-6.06952	-0.509994	-3.95678	-1.95202	1.38108	-2.97317	-126.287	-3.02788	-112.982	-26.9778	-25.8148	-94.2602
Tongue Epithelial	GSM5652327_Tongue-Epithelial-Z000000QV	8666431	-6.31607	-0.252481	-4.30585	-1.72087	1.83369	-3.61922	-159.75	-3.52966	-126.438	-20.943	-45.0856	-146.762
Adipocytes	GSM5652176_Adipocytes-Z000000T7	8642773	-4.57975	-1.21565	-1.82402	-2.29761	0.191318	-1.80613	-68.0596	-7.86751	-19.8395	-36.5465	-3.17547	-40.9733
Kidney Tubular Endothel	GSM5652189_Kidney-Tubular-Endothel-Z0000042R	8819887	-5.86956	-0.456623	-3.86644	-2.03603	1.1797	-3.31346	-147.379	-3.04024	-106.303	-31.4429	-18.058	-125.704
Fallopian Epithelial	GSM5652267_Fallopian-Epithelial-Z000000Q7	8643787	-7.42247	-0.130786	-4.94643	-2.44276	1.7836	-4.51556	-243.294	-4.31261	-168.79	-42.7629	-37.8426	-226.005
Bladder Epithelial	GSM5652342_Bladder-Epithelial-Z000000QM	8651339	-3.90915	-0.216762	-1.45962	-1.53233	0.677036	-1.9519	-50.8299	-3.80282	-15.0948	-17.1714	-6.36498	-43.515
Pancreas Alpha	GSM5652254_Pancreas-Alpha-Z00000456	8654756	-5.10095	-0.343878	-3.31825	-1.63599	1.09768	-2.63164	-101.911	-3.23587	-77.6464	-17.6854	-14.6443	-74.9442
Blood T EffMem CD4	GSM5652292_Blood-T-EffMem-CD4-Z0000041C	8678759	-4.64596	-0.506123	-3.06756	-1.53373	1.23083	-2.26194	-62.2751	-3.02467	-69.878	-16.761	-24.0037	-52.0374
Blood NK	GSM5652299_Blood-NK-Z000000TM	8760046	-7.35749	-1.29878	-4.96992	-2.13956	2.13323	-3.68183	-217.128	-9.9166	-196.246	-36.4166	-61.2456	-138.135
Gallbladder Epithelial	GSM5652358_Gallbladder-Epithelial-Z00000432	8803201	-5.48761	-0.0893147	-3.89454	-1.87308	1.50401	-3.49722	-149.337	-4.64435	-110.523	-25.0929	-27.7114	-137.926
Pancreas Islet Endothel	GSM5652197_Pancreas-Islet-Endothel-Z0000042Y	8798359	-5.95234	-0.182453	-3.67083	-2.09703	1.31377	-3.15085	-134.253	-3.93107	-86.1894	-31.9777	-24.3891	-119.403
Colon Macrophages	GSM5652306_Colon-Macrophages-Z00000446	8756604	-6.37784	-0.00284705	-4.19096	-2.14465	1.95263	-4.27454	-155.723	-5.29329	-132.904	-36.2297	-51.2763	-186.626
Small int Epithelial	GSM5652378_Small-int-Epithelial-Z0000042V	8696277	-4.23432	-0.389698	-0.878021	-1.87062	0.0386386	-2.15646	-64.1317	-3.13577	-6.77287	-25.4466	-3.70314	-52.4628
Kidney Glomerular Podocytes	GSM5652261_Kidney-Glomerular-Podocytes-Z0000042W	8696361	-5.89378	-0.110761	-3.61047	-2.02021	1.43672	-3.43445	-149.171	-4.43295	-86.4837	-28.8686	-28.618	-130.271
Prostate Epithelial	GSM5652339_Prostate-Epithelial-Z000000S3	8597867	-6.7549	-0.933899	-4.73779	-1.85708	1.96125	-3.48726	-178.923	-5.2502	-144.771	-24.8957	-51.3647	-137.892
Blood T CenMem CD4	GSM5652285_Blood-T-CenMem-CD4-Z00000417	8748943	-6.25592	-0.536387	-4.04232	-1.86351	1.37789	-3.1567	-126.146	-3.06462	-125.88	-25.5634	-28.557	-103.548
Tongue Epithelial	GSM5652328_Tongue-Epithelial-Z00000449	8692797	-5.76148	-0.209413	-3.5905	-2.40236	1.62281	-3.25109	-120.586	-3.90027	-86.6114	-39.7433	-36.7026	-120.147
Kidney Glomerular Epithelial	GSM5652257_Kidney-Glomerular-Epithelial-Z0000045L	8675011	-6.28591	-0.180282	-4.09675	-2.10012	1.98079	-3.82195	-174.626	-3.83841	-112.483	-30.2871	-51.6242	-161.297
Kidney Glomerular Epithelial	GSM5652256_Kidney-Glomerular-Epithelial-Z0000045K	8690847	-7.11172	-0.50232	-5.2442	-1.52302	1.84751	-4.29528	-238.875	-3.04029	-184.188	-15.971	-42.0655	-205.089
Lung Interstitial Macrophages	GSM5652311_Lung-Interstitial-Macrophages-Z0000044D	8786556	-8.41518	0.00441519	-5.45578	-2.91414	2.43768	-5.32824	-309.952	-5.32826	-227.462	-67.8227	-76.9295	-280.053
Aorta Smooth Muscle	GSM5652207_Aorta-Smooth-Muscle-Z0000041U	8711149	-3.42254	-0.440967	-2.00911	-1.02142	0.614966	-0.963302	-37.1581	-3.04786	-26.3179	-8.09841	-5.68344	-12.4313
Blood T Naive CD8	GSM5652298_Blood-T-Naive-CD8-Z0000041H	8639114	-8.60777	-0.564133	-5.93749	-3.10725	2.09769	-5.80023	-378.209	-3.10174	-300.057	-78.7094	-48.4936	-300.869
Cortex Neuron	GSM5652229_Cortex-Neuron-Z0000042P	8634691	-7.76232	-0.534332	-5.10564	-3.09464	1.5664	-4.74125	-335.969	-3.09297	-205.869	-73.1374	-24.8001	-206.418
Esophagus Epithelial	GSM5652332_Esophagus-Epithelial-Z000000PZ	8677909	-6.12975	-0.244638	-4.33798	-1.58183	1.63787	-3.33001	-150.704	-3.49085	-131.419	-17.9438	-37.7035	-129.236
Pancreas Beta	GSM5652251_Pancreas-Beta-Z00000455	8774171	-5.50642	-0.506054	-3.86555	-1.72187	1.26097	-2.92108	-114.832	-3.02324	-105.611	-20.9849	-20.6483	-94.9733
Small int Epithelial	GSM5652379_Small-int-Epithelial-Z000000RT	8631107	-7.11596	-1.15388	-4.39144	-2.04359	1.6927	-3.07562	-190.146	-7.03842	-129.22	-29.8868	-33.545	-110.257
Bone marrow Erythrocyte progenitors	GSM5652275_Bone_marrow-Erythrocyte_progenitors-Z000000RH	8704412	-2.95043	-1.10085	-1.82748	-0.319159	1.03532	-0.787539	-26.9722	-5.93221	-24.8321	-3.129	-10.7796	-8.77527
Breast Luminal Epithelial	GSM5652347_Breast-Luminal-Epithelial-Z000000V2	8849547	-7.75443	-1.08184	-5.62434	-2.2283	2.59623	-4.40612	-292.568	-6.82927	-236.627	-37.0601	-80.3503	-210.124
Colon Fibroblasts	GSM5652199_Colon-Fibroblasts-Z0000042C	8669582	-4.15726	-0.542302	-2.38676	-1.51227	0.584148	-1.6204	-49.3261	-3.0807	-36.2661	-15.8397	-5.85347	-32.1514
Gastric fundus Epithelial	GSM5652360_Gastric-fundus-Epithelial-Z000000SK	8655424	-5.01166	-0.742729	-3.29676	-1.43736	1.20612	-2.01508	-89.7002	-3.58198	-72.6431	-14.7748	-16.6095	-47.1803

## Sheet: ZEROPLUS
	MAX	8930459	6.45013	0.787329	8.0369	1.25056	0.605316	4.66475	-3.4096	-2.73678	-2.96155	-2.76543	-2.99062	-2.77407
	MIN	1595496	-0.131588	-1.35022	-0.0605686	-2.50379	-7.2322	-0.132289	-118.6	-4.86982	-81.8263	-16.3152	-144.285	-54.007
	AVG	4.47893e+06	0.965368	-0.563308	0.975235	-0.106628	-0.598286	0.759303	-12.3034	-3.14572	-9.39683	-3.63052	-10.0485	-4.98459
	STD	1.5027e+06	0.966908	0.366597	1.30077	0.46456	1.31285	0.695108	12.8006	0.401645	12.8735	1.58782	21.7045	5.05982
CELL	ID	TOTAL	ACGA-TCGT	ACGC-GCGT	ACGG-CCGT	CCGA-TCGG	CCGC-GCGG	GCGA-TCGC	log10(pACGA-TCGT)	log10(pACGC-GCGT)	log10(pACGG-CCGT)	log10(pCCGA-TCGG)	log10(pCCGC-GCGG)	log10(pGCGA-TCGC)
Liver Hepatocytes	GSM5652234_Liver-Hepatocytes-Z000000T3	3826109	0.92069	-0.636702	0.575441	-0.228051	-0.160935	0.313869	-9.45126	-2.88959	-4.43155	-2.88787	-3.63111	-2.9947
Kidney Tubular Endothel	GSM5652187_Kidney-Tubular-Endothel-Z000000PX	3219139	0.615055	-0.942037	0.363829	0.0478072	-0.310127	0.0987437	-5.47745	-3.13203	-3.50764	-3.01601	-3.99787	-2.81818
Larynx Epithelial	GSM5652331_Larynx-Epithelial-Z000000QB	2160336	5.42231	0.15765	6.42257	-1.46149	-6.14929	4.05868	-39.5401	-3.24793	-67.0824	-5.1956	-120.093	-20.5295
Blood B	GSM5652317_Blood-B-Z000000UB	6216043	0.959153	-0.0679247	0.761198	-0.0150933	-0.264168	0.760996	-20.6665	-3.51188	-7.59252	-3.17722	-3.7509	-4.90624
Blood T CD8	GSM5652283_Blood-T-CD8-Z000000U5	4466940	0.941973	-0.324179	0.491791	-0.337488	-0.558422	0.804149	-14.6028	-2.91564	-4.18091	-2.9398	-5.21065	-4.28777
Blood Monocytes	GSM5652302_Blood-Monocytes-Z000000TP	7600967	2.02251	-0.173961	1.96653	0.530778	-0.618455	1.75559	-64.675	-3.39561	-39.1352	-6.93013	-7.49257	-15.7493
Blood T CD8	GSM5652282_Blood-T-CD8-Z000000TR	3868284	1.11679	0.138016	0.471655	0.159274	-0.5946	0.868443	-14.4512	-3.41535	-3.89357	-3.25351	-4.70035	-4.08851
Saphenous Vein Endothel	GSM5652181_Saphenous-Vein-Endothel-Z000000RM	3902210	0.823904	-0.588315	0.972698	-0.297772	-0.0563004	0.50971	-8.17433	-2.85634	-6.81235	-2.91134	-3.30658	-3.31144
Skeletal Muscle	GSM5652206_Skeletal-Muscle-Z00000429	2672242	0.443009	-1.03046	0.765943	-0.0959262	-0.607184	0.353203	-4.07102	-3.13877	-4.32959	-2.85755	-5.22515	-2.91774
Saphenous Vein Endothel	GSM5652182_Saphenous-Vein-Endothel-Z000000S7	3636559	0.810936	-0.480862	0.598977	0.0298419	-0.00254186	0.287083	-7.08181	-2.82731	-4.418	-3.04692	-3.18092	-3.02051
Cortex Neuron	GSM5652226_Cortex-Neuron-Z0000042H	6251577	0.753677	-1.10326	0.829844	0.20902	0.13442	0.562451	-12.1399	-4.54824	-8.85633	-4.0407	-3.05791	-4.08418
Saphenous Vein Endothel	GSM5652183_Saphenous-Vein-Endothel-Z000000SB	3604215	0.481377	-0.467456	0.553082	-0.0731164	0.0365099	0.342463	-5.24716	-2.82771	-4.28833	-2.9362	-3.20194	-3.02058
Lung Bronchus Smooth Muscle	GSM5652211_Lung-Bronchus-Smooth-Muscle-Z00000421	2627082	2.10873	-0.375077	1.84503	-0.202869	-2.00373	0.736348	-14.4532	-2.76418	-9.70715	-2.82134	-17.9854	-3.41334
Kidney Tubular Epithelial	GSM5652258_Kidney-Tubular-Epithelial-Z000000QH	4403511	-0.131588	-0.509531	0.38101	-0.348634	0.189153	0.619254	-3.4096	-2.86718	-4.09729	-2.96986	-2.99718	-3.73765
Prostate Smooth Muscle	GSM5652210_Prostate-Smooth-Muscle-Z0000041Y	4079256	0.891464	-0.833826	0.704137	-0.352213	-0.475319	-0.00065291	-9.82993	-3.07386	-5.58026	-2.95502	-4.66111	-2.8149
Blood Granulocytes	GSM5652313_Blood-Granulocytes-Z000000TZ	5620766	1.30515	-0.294236	0.88164	0.0411334	0.0327861	0.545345	-21.8307	-3.02185	-8.52073	-3.25802	-3.08726	-3.68848
Tonsil Palatine Epithelial	GSM5652322_Tonsil-Palatine-Epithelial-Z000000QF	2646569	1.75875	-0.535372	2.11149	-0.496758	-2.18282	1.42961	-10.1452	-2.77186	-12.4127	-2.95674	-22.8089	-5.45307
Lung Interstitial Macrophages	GSM5652310_Lung-Interstitial-Macrophages-Z00000447	4324518	1.11264	-0.459443	0.248261	0.133373	-0.0727687	0.624197	-11.9853	-2.86507	-3.47462	-3.3263	-3.20774	-3.81547
Lung Alveolar Endothel	GSM5652192_Lung-Alveolar-Endothel-Z000000QK	3170016	0.293538	-1.04488	0.772892	-0.195705	-0.243775	0.0566654	-4.08281	-3.25069	-4.81909	-2.85736	-3.76859	-2.80156
Cortex Neuron	GSM5652227_Cortex-Neuron-Z0000042J	6804274	1.44316	-1.13396	1.45997	0.513173	-0.205031	1.04921	-28.7868	-4.86982	-21.4062	-6.46059	-4.01914	-7.22378
Pancreas Alpha	GSM5652253_Pancreas-Alpha-Z00000453	3759213	0.336318	-0.664667	0.245239	-0.0448905	0.107203	0.335671	-4.9602	-2.88509	-3.36894	-2.98628	-3.05523	-3.06315
Colon Left Epithelial	GSM5652376_Colon-Left-Epithelial-Z0000043B	4733342	0.485864	-0.91439	0.534879	-0.0988947	0.015216	0.417807	-7.5452	-3.44537	-4.93531	-2.9771	-3.15409	-3.30371
Kidney Tubular Endothel	GSM5652188_Kidney-Tubular-Endothel-Z000000Q3	5018992	0.922502	-0.546959	0.584429	-0.0898149	0.0392938	0.577686	-12.5212	-2.89585	-5.4221	-3.00271	-3.10459	-3.73885
Blood T CD3	GSM5652277_Blood-T-CD3-Z000000TV	4234461	0.978566	-0.118785	0.338813	0.0066089	-0.387827	0.837379	-12.4451	-3.09618	-3.61496	-3.05902	-4.10676	-4.209
Cortex Neuron	GSM5652232_Cortex-Neuron-Z000000TD	4287827	-0.090825	-0.873686	0.321677	0.222914	0.197525	-0.0135308	-3.46615	-3.24672	-3.75098	-3.61492	-2.99492	-2.84311
Blood T EffMem CD8	GSM5652294_Blood-T-EffMem-CD8-Z0000041A	4571461	0.787848	-0.258768	0.506963	0.18109	-0.67577	0.882349	-12.8078	-2.98057	-4.39532	-3.43385	-5.4014	-4.50857
Bladder Epithelial	GSM5652346_Bladder-Epithelial-Z00000450	7632769	0.35014	-0.414541	0.252087	-0.107409	-0.284003	0.435297	-11.5653	-2.98766	-4.48074	-3.11662	-4.20364	-3.89962
Pancreas Endothel	GSM5652196_Pancreas-Endothel-Z00000430	5190015	0.831401	-0.553978	0.617917	0.142753	-0.0754574	0.508233	-12.1921	-2.90055	-5.83474	-3.45444	-3.26404	-3.51381
Pancreas Delta	GSM5652248_Pancreas-Delta-Z00000454	4577676	0.426552	-0.898191	0.341279	-0.119026	0.103004	0.72887	-6.54125	-3.28435	-3.92059	-2.97724	-3.05465	-4.15753
Lung Bronchus Epithelial	GSM5652335_Lung-Bronchus-Epithelial-Z000000QD	4270916	0.630491	-0.538336	0.430336	-0.157147	-0.251047	0.750874	-7.0423	-2.87441	-4.2307	-2.93377	-3.95671	-4.04716
Lung Pleura	GSM5652357_Lung-Pleura-Z0000042B	4450961	0.718713	-0.766703	0.408053	-0.10499	-0.2952	0.190577	-8.73964	-3.06181	-4.13986	-2.96811	-4.01287	-2.93165
Lung Alveolar Endothel	GSM5652191_Lung-Alveolar-Endothel-Z000000Q1	2998983	0.929775	-0.873862	0.756773	-0.0153373	-0.945336	0.795077	-6.8355	-2.97124	-4.60004	-2.93215	-7.59194	-3.73157
Blood T EffMem CD4	GSM5652291_Blood-T-EffMem-CD4-Z00000416	4248550	0.979169	-0.412559	0.561601	0.132557	-0.365067	0.770638	-13.9594	-2.84279	-4.41452	-3.25697	-4.11724	-4.04286
Kidney Glomerular Endothel	GSM5652186_Kidney-Glomerular-Endothel-Z0000045J	3916544	0.522077	-0.572352	0.557495	0.0269917	0.00505823	0.317413	-5.99645	-2.85686	-4.61075	-3.07029	-3.13607	-3.02925
Adipocytes	GSM5652177_Adipocytes-Z000000T9	3172113	0.966747	-0.869565	0.965846	-0.0771033	-0.0824845	0.0210445	-7.07445	-3.00796	-5.75025	-2.89976	-3.47887	-2.78569
Blood T CD4	GSM5652279_Blood-T-CD4-Z000000TT	4295181	1.07581	-0.183589	0.324569	0.0253589	-0.328748	0.831562	-13.4066	-3.01387	-3.64342	-3.08496	-4.03303	-4.30051
Blood T CenMem CD4	GSM5652286_Blood-T-CenMem-CD4-Z0000041D	4482812	0.960555	-0.57587	0.246028	0.303622	-0.360933	0.78625	-13.8933	-2.8761	-3.45819	-3.79458	-3.931	-4.25035
Lung Alveolar Epithelial	GSM5652354_Lung-Alveolar-Epithelial-Z000000T1	3371490	0.223081	-0.710115	0.424473	-0.589657	-0.144144	0.286265	-3.98754	-2.92982	-3.69028	-3.19896	-3.54591	-2.94699
Colon Right Epithelial	GSM5652371_Colon-Right-Epithelial-Z000000V8	4141987	0.605143	-0.968371	0.191532	-0.300791	-0.00338851	0.22662	-7.37186	-3.35791	-3.32081	-2.92209	-3.14682	-2.94758
Colon Macrophages	GSM5652305_Colon-Macrophages-Z00000444	2228863	0.664135	-0.877414	0.695914	-0.0499863	-0.777286	0.38411	-4.04917	-2.89216	-3.79816	-2.83286	-6.31263	-2.90825
Kidney Tubular Epithelial	GSM5652259_Kidney-Tubular-Epithelial-Z0000043Z	4801431	0.14589	-0.472031	0.399629	-0.425696	0.0328503	0.365133	-4.73412	-2.88221	-4.30961	-3.10696	-3.09248	-3.23562
Lung Alveolar Macrophages	GSM5652308_Lung-Alveolar-Macrophages-Z00000448	6120262	1.7213	-0.807063	1.15428	0.410133	-0.210642	1.05851	-35.7809	-3.3689	-13.0076	-5.0181	-3.77742	-6.74528
Heart Cardiomyocyte	GSM5652216_Heart-Cardiomyocyte-Z0000044Q	5498769	0.548574	-0.857925	0.381078	-0.110421	0.0711818	0.480662	-8.88863	-3.29268	-4.53782	-3.00287	-3.10756	-3.70697
Pancreas Endothel	GSM5652195_Pancreas-Endothel-Z0000042X	3961338	0.941914	-0.602612	0.570512	0.0638214	-0.0135989	0.213735	-8.91161	-2.86542	-4.62704	-3.14833	-3.13258	-2.92741
Pancreas Delta	GSM5652247_Pancreas-Delta-Z00000451	5773072	0.595931	-0.379195	0.660751	0.259922	-0.0753847	0.773337	-10.8035	-2.95233	-6.70555	-4.11709	-3.33624	-4.53603
Colon Left Endocrine	GSM5652374_Colon-Left-Endocrine-Z0000044J	8930459	0.442488	-0.530898	0.683774	0.391051	-0.313864	1.16387	-16.7221	-3.09736	-11.0836	-6.40822	-4.673	-9.16621
Kidney Glomerular Endothel	GSM5652184_Kidney-Glomerular-Endothel-Z000000Q5	3220750	0.568025	-0.33635	0.543454	0.201656	-0.107855	0.282883	-5.15908	-2.82664	-4.03346	-3.23971	-3.40847	-2.91829
Bladder Epithelial	GSM5652343_Bladder-Epithelial-Z000000QP	4273948	0.00418664	-0.90335	-0.0605686	-0.501467	-0.295572	0.353415	-4.04417	-3.2661	-2.96155	-3.16034	-4.21221	-3.14507
Coronary Artery Smooth Muscle	GSM5652208_Coronary-Artery-Smooth-Muscle-Z00000420	2381431	3.43736	-0.491081	3.93233	-0.688197	-4.11468	2.2751	-24.4944	-2.73678	-29.785	-3.16719	-58.1476	-8.61901
Endometrium Epithelial	GSM5652271_Endometrium-Epithelial-Z00000434	4678138	0.228888	-0.825151	0.346699	-0.0988896	-0.246529	0.693218	-5.37121	-3.17594	-4.07151	-2.97851	-3.70467	-4.02368
Blood B Mem	GSM5652319_Blood-B-Mem-Z0000041J	4921721	0.558885	-0.0707867	0.530027	0.108	-0.396826	0.79646	-10.4059	-3.27874	-4.79288	-3.31042	-4.01694	-4.36621
Adipocytes	GSM5652178_Adipocytes-Z000000T5	3417182	0.552003	-0.672138	1.07519	-0.189383	-0.078757	0.242426	-5.47352	-2.86958	-6.85681	-2.87243	-3.42456	-2.86427
Blood T EffMem CD8	GSM5652295_Blood-T-EffMem-CD8-Z0000041G	3025879	1.30104	-0.285878	0.654415	0.0797756	-0.992022	0.809619	-11.8245	-2.81708	-4.05727	-3.00591	-7.28091	-3.82367
Heart Fibroblasts	GSM5652202_Heart-Fibroblasts-Z0000041W	2167034	3.96108	0.285946	5.85627	-0.923123	-5.09324	3.13739	-25.6145	-3.35319	-55.5639	-3.5254	-84.1042	-13.1184
Lung Alveolar Macrophages	GSM5652309_Lung-Alveolar-Macrophages-Z0000044C	3370215	0.629471	-0.567587	0.122464	0.118627	0.0354721	0.195616	-5.48258	-2.83621	-3.04758	-3.14623	-3.07962	-2.91418
Blood B	GSM5652316_Blood-B-Z000000TX	4891264	0.91282	-0.0374122	0.655521	-0.138179	-0.168832	0.784086	-13.6624	-3.37456	-5.53732	-2.9498	-3.45269	-4.30699
Gastric antrum Epithelial	GSM5652366_Gastric-antrum-Epithelial-Z000000SP	3336590	0.356805	-0.78672	0.644776	-0.39048	-0.223569	0.409858	-4.47478	-2.99256	-4.45062	-2.93152	-4.06492	-3.17549
Liver Endothelium	GSM5652190_Liver-Endothelium-Z000000RB	1595496	3.69133	0.49129	5.55412	-2.50379	-5.86598	1.63123	-13.6225	-3.44268	-33.4953	-8.25775	-91.2095	-4.84637
Breast Basal Epithelial	GSM5652351_Breast-Basal-Epithelial-Z000000VG	7056720	0.915607	-0.550319	0.949328	-0.17527	-0.156343	1.21975	-19.0467	-2.96937	-12.174	-3.0181	-3.79168	-8.60374
Tonsil Pharyngeal Epithelial	GSM5652326_Tonsil-Pharyngeal-Epithelial-Z000000S1	4083836	0.509503	-0.938937	0.492251	-0.243437	-0.14906	0.733072	-6.06594	-3.35509	-4.43084	-2.9068	-3.63081	-3.84081
Fallopian Epithelial	GSM5652268_Fallopian-Epithelial-Z000000S9	5414982	0.173893	-0.490976	0.573997	-0.00525169	0.0243212	0.392709	-5.68939	-2.91401	-5.59429	-3.16438	-3.09539	-3.36331
Colon Left Epithelial	GSM5652377_Colon-Left-Epithelial-Z0000043C	3844218	0.610016	-0.915296	0.119703	0.0104547	-0.243111	0.402864	-6.8316	-3.24807	-3.15443	-3.0473	-3.67843	-3.1386
Blood B Mem	GSM5652320_Blood-B-Mem-Z0000041K	4832432	0.703551	0.285568	0.476985	0.314467	-0.460399	0.629458	-11.7443	-4.36291	-4.34866	-3.86565	-4.43528	-3.83677
Pancreas Acinar	GSM5652244_Pancreas-Acinar-Z0000043W	3055968	1.21298	-0.960705	1.2188	-0.584533	-1.10129	0.869514	-9.55987	-3.09943	-6.93815	-3.16027	-9.12708	-3.9142
Aorta Endothel	GSM5652179_Aorta-Endothel-Z00000422	3198324	1.19836	-0.820627	0.717267	0.0980582	-0.452234	0.599208	-9.33057	-2.97613	-4.54737	-3.09143	-4.53087	-3.35168
Blood Granulocytes	GSM5652314_Blood-Granulocytes-Z000000UD	3772438	0.365205	-0.874153	0.0765216	0.154621	0.336075	0.0637169	-4.7585	-3.14364	-3.06968	-3.28651	-3.01047	-2.84491
Colon Right Epithelial	GSM5652370_Colon-Right-Epithelial-Z000000V0	4147217	0.435991	-0.665261	0.315191	-0.0957944	-0.0290009	0.313595	-6.03944	-2.95557	-3.67844	-2.94447	-3.2367	-3.01699
Pancreas Endothel	GSM5652194_Pancreas-Endothel-Z0000042D	5672154	0.910519	-0.569094	0.355137	-0.00477642	-0.200853	0.447444	-15.1142	-2.94185	-4.48221	-3.19807	-3.82844	-3.39052
Bone Osteoblasts	GSM5652218_Bone-Osteoblasts-Z0000042Z	1841332	6.45013	0.769221	8.0369	-0.962075	-7.2322	4.66475	-44.2841	-4.19942	-81.8263	-3.42291	-144.285	-21.9515
Pancreas Duct	GSM5652239_Pancreas-Duct-Z0000043T	5480874	0.602022	-0.815745	0.568037	-0.0304974	-0.110726	0.449244	-9.83927	-3.18333	-5.80321	-3.11837	-3.50211	-3.57134
Esophagus Epithelial	GSM5652333_Esophagus-Epithelial-Z00000426	8230936	0.716391	-0.61326	0.847199	0.33178	-0.369335	1.40294	-20.7111	-3.08056	-12.5798	-5.62275	-5.05451	-11.5579
Gastric fundus Epithelial	GSM5652359_Gastric-fundus-Epithelial-Z000000RX	2799001	0.764572	-0.603927	1.26438	-0.507811	-1.2764	0.775049	-5.31491	-2.79906	-6.75412	-3.00035	-11.5731	-3.66612
Oligodendrocytes	GSM5652220_Oligodendrocytes-Z0000042E	5168011	0.560333	-0.659822	0.530016	0.109172	0.00743201	0.354287	-8.22701	-2.97353	-5.23245	-3.40997	-3.2466	-3.30849
Colon Left Endocrine	GSM5652375_Colon-Left-Endocrine-Z0000044T	4983550	0.40239	-0.977499	0.140563	0.105929	-0.0798342	0.299523	-6.922	-3.49833	-3.36359	-3.34752	-3.41785	-3.11542
Ovary Epithelial	GSM5652270_Ovary-Epithelial-Z000000QT	7997662	0.30516	-0.464148	0.618404	-0.187357	-0.457606	0.706269	-10.2067	-2.97404	-8.40074	-3.0359	-5.37898	-5.16051
Gastric body Epithelial	GSM5652362_Gastric-body-Epithelial-Z000000SD	3048026	0.418617	-0.722498	0.795939	-0.430983	-0.810472	0.244623	-4.39218	-2.89393	-4.82616	-2.94075	-7.07564	-2.88345
Thyroid Epithelial	GSM5652265_Thyroid-Epithelial-Z0000042T	5412612	1.05812	-0.846283	0.43794	0.424071	-0.00162088	1.01511	-14.2217	-3.30114	-4.87427	-4.87524	-3.18064	-5.79727
Small int Endocrine	GSM5652382_Small-int-Endocrine-Z00000436	4654917	0.46433	-0.607805	0.189538	0.00221053	-0.0697097	0.80874	-7.2624	-2.91887	-3.40325	-3.09153	-3.31652	-4.29649
Lung Bronchus Epithelial	GSM5652336_Lung-Bronchus-Epithelial-Z000000RZ	3396833	0.380811	-0.831357	0.897159	-0.120564	-0.215972	0.718121	-4.57798	-3.01588	-5.70361	-2.90006	-3.99282	-3.74347
Lung Alveolar Epithelial	GSM5652355_Lung-Alveolar-Epithelial-Z000000VC	4264302	0.812998	-0.596519	0.751957	-0.218537	-0.129462	0.385005	-8.55204	-2.9061	-5.82874	-2.9122	-3.574	-3.13335
Oligodendrocytes	GSM5652219_Oligodendrocytes-Z000000TK	6594974	0.279085	-0.305818	0.389287	-0.050738	0.0941965	0.00277219	-7.81667	-3.04106	-5.29777	-3.16551	-3.15599	-2.90515
Liver Hepatocytes	GSM5652233_Liver-Hepatocytes-Z000000R3	3651271	0.680154	-0.620227	0.503725	-0.317307	0.0244705	0.31634	-6.85634	-2.86684	-4.09417	-2.90133	-3.19022	-3.00797
Heart Fibroblasts	GSM5652203_Heart-Fibroblasts-Z0000041X	2088981	4.24985	0.495852	6.00634	-1.1127	-5.53417	2.92756	-26.847	-3.70514	-55.0485	-3.94979	-94.3443	-11.6827
Heart Cardiomyocyte	GSM5652217_Heart-Cardiomyocyte-Z0000044R	5350958	0.560156	-0.909128	0.309613	-0.211741	-0.151516	0.299837	-8.72465	-3.50642	-4.04925	-2.95124	-3.6778	-3.23344
Tongue base Epithelial	GSM5652330_Tongue_base-Epithelial-Z0000044B	5107021	0.294298	-0.818444	0.526497	0.0429536	-0.568941	0.446401	-6.43763	-3.19923	-5.02596	-3.26619	-5.80597	-3.39751
Gastric body Epithelial	GSM5652363_Gastric-body-Epithelial-Z000000SM	3911559	0.37536	-0.707382	0.3736	-0.125222	-0.151872	0.562565	-5.37602	-2.94036	-3.78677	-2.92461	-3.73104	-3.46384
Blood T Naive CD4	GSM5652296_Blood-T-Naive-CD4-Z0000041E	6568844	1.91952	-0.337152	1.69819	0.837475	-0.733876	2.06083	-49.6642	-3.0182	-23.8927	-8.84347	-7.6344	-18.6215
Pharynx Epithelial	GSM5652334_Pharynx-Epithelial-Z0000044A	8034474	0.368968	-0.634458	0.538519	0.137094	-0.177717	0.858906	-12.2743	-3.10289	-7.43949	-4.06	-3.94928	-6.40104
Kidney Glomerular Endothel	GSM5652185_Kidney-Glomerular-Endothel-Z00000443	3787119	0.644612	-0.8552	0.365186	-0.0160038	-0.00111821	0.263193	-6.5085	-3.11855	-3.68849	-3.00017	-3.15341	-2.97679
Blood T CD4	GSM5652280_Blood-T-CD4-Z000000U7	5941091	1.18841	-0.0519212	0.744272	0.079405	-0.267563	0.852352	-26.5263	-3.51039	-6.97945	-3.3971	-3.85677	-5.11815
Blood NK	GSM5652300_Blood-NK-Z000000U1	3772613	0.860148	-0.544156	0.405189	0.0246888	-0.0441646	0.635774	-8.52493	-2.84015	-3.76919	-3.05022	-3.23069	-3.73137
Breast Basal Epithelial	GSM5652350_Breast-Basal-Epithelial-Z000000V6	7194495	1.01539	-0.605203	1.09692	0.00888028	-0.216275	1.25536	-21.9904	-3.05652	-15.5089	-3.37981	-3.91672	-8.49298
Skeletal Muscle	GSM5652205_Skeletal-Muscle-Z00000427	2946327	0.85801	-0.65785	1.50621	-0.0992966	-0.457876	0.442483	-6.0604	-2.82338	-8.81083	-2.88107	-4.5401	-3.03769
Pancreas Duct	GSM5652240_Pancreas-Duct-Z0000043U	4894583	0.623044	-0.934062	0.253277	-0.0271974	0.108477	0.525988	-8.5995	-3.4216	-3.62597	-3.10035	-3.00718	-3.59319
Liver Macrophages	GSM5652307_Liver-Macrophages-Z0000043P	3006729	0.479228	-0.423562	0.342922	0.116253	-0.0549856	0.151546	-4.41521	-2.79615	-3.38303	-3.07711	-3.2951	-2.838
Endometrium Epithelial	GSM5652272_Endometrium-Epithelial-Z00000435	5733232	0.319187	-0.723026	0.562073	-0.0695453	0.00343649	0.698252	-7.49026	-3.16062	-5.86336	-3.08584	-3.13977	-4.25964
Colon Left Epithelial	GSM5652373_Colon-Left-Epithelial-Z000000VA	5753827	0.5075	-0.812341	0.455195	0.134424	-0.165358	0.830652	-9.73551	-3.38485	-4.97499	-3.52064	-3.60028	-4.67934
Dermal Fibroblasts	GSM5652204_Dermal-Fibroblasts-Z00000423	2712909	0.620151	-0.997493	0.792051	-0.0376821	-0.509981	0.452499	-4.8126	-3.10817	-4.51085	-2.90063	-4.49767	-3.10066
Colon Right Endocrine	GSM5652372_Colon-Right-Endocrine-Z0000044S	3454558	0.541776	-1.35022	0.19104	-0.0982164	-0.197836	0.553173	-5.51087	-4.23548	-3.19878	-2.91445	-3.7194	-3.40146
Blood T Eff CD8	GSM5652289_Blood-T-Eff-CD8-Z0000041F	3688240	0.987329	-0.238892	0.591962	-0.0025629	-0.503702	0.828233	-11.8005	-2.90802	-4.17503	-2.99586	-4.3278	-4.06321
Tonsil Pharyngeal Epithelial	GSM5652325_Tonsil-Pharyngeal-Epithelial-Z000000Q9	2382342	3.39042	-0.00278085	4.6699	-0.951432	-4.42349	2.03848	-21.4122	-3.0653	-40.6261	-3.71546	-71.737	-7.76754
Pancreas Beta	GSM5652250_Pancreas-Beta-Z00000452	5211088	0.715826	-0.363884	0.476138	0.0471271	-0.0386885	0.744875	-10.8176	-2.94097	-4.84517	-3.25956	-3.22224	-4.20292
Blood Monocytes	GSM5652303_Blood-Monocytes-Z000000U3	6445890	2.01425	-0.331371	1.77345	0.286296	-0.30197	1.39989	-48.44	-3.03508	-26.435	-4.42242	-4.28215	-10.0231
Tonsil Palatine Epithelial	GSM5652323_Tonsil-Palatine-Epithelial-Z000000RP	2445099	2.3335	-0.516842	3.06621	-1.27471	-3.20709	1.21326	-12.3124	-2.75864	-20.0036	-4.73939	-43.5691	-4.52549
Neuron	GSM5652224_Neuron-Z000000TH	7114638	0.436402	-0.522877	-0.0566765	0.48446	0.605316	0.299639	-9.89084	-2.9736	-3.1108	-6.23943	-4.01222	-3.23323
Cortex Neuron	GSM5652230_Cortex-Neuron-Z0000042K	6837099	0.92177	-0.906408	1.18008	0.479486	0.0136468	0.779613	-16.891	-3.76877	-15.6041	-6.13743	-3.308	-5.54689
Blood T CD3	GSM5652278_Blood-T-CD3-Z000000UP	5332012	1.28267	-0.304611	0.891293	0.111468	-0.340996	1.20972	-23.5134	-2.95098	-7.59354	-3.35823	-4.12148	-6.71189
Kidney Glomerular Podocytes	GSM5652262_Kidney-Glomerular-Podocytes-Z00000441	3394935	0.200822	-0.599073	0.408267	-0.283382	-0.00587978	0.522959	-3.8868	-2.83312	-3.67799	-2.88881	-3.19625	-3.30812
Thyroid Epithelial	GSM5652264_Thyroid-Epithelial-Z0000042S	5446039	0.79025	-0.952868	0.661766	0.0910489	-0.173143	0.427937	-10.9358	-3.61641	-6.4331	-3.41278	-3.69951	-3.4782
Breast Luminal Epithelial	GSM5652348_Breast-Luminal-Epithelial-Z000000VJ	7201262	0.682425	-0.519493	0.763416	-0.218407	-0.089417	0.98143	-15.6255	-2.95701	-9.24114	-3.00231	-3.45453	-6.5903
Gastric antrum Epithelial	GSM5652365_Gastric-antrum-Epithelial-Z000000SF	3103014	0.481193	-0.601668	0.906726	-0.537963	-0.399146	0.414394	-4.60239	-2.83001	-5.32708	-3.06726	-4.53818	-3.05742
Cortex Neuron	GSM5652225_Cortex-Neuron-Z0000042F	6522002	0.709919	-0.977785	0.976448	0.614382	0.222751	0.864572	-12.2178	-3.97164	-11.6019	-7.02323	-3.03185	-5.77263
Prostate Epithelial	GSM5652338_Prostate-Epithelial-Z000000RV	4764094	0.395495	-0.591486	0.706463	-0.346835	-0.0664622	0.57751	-6.33413	-2.92349	-6.03085	-2.99797	-3.47292	-3.64933
Colon Fibroblasts	GSM5652198_Colon-Fibroblasts-Z0000042A	1950729	1.52788	-0.883372	1.74619	-0.2801	-2.22188	1.32192	-5.9296	-2.8441	-6.99839	-2.76543	-20.5732	-4.58261
Cortex Neuron	GSM5652228_Cortex-Neuron-Z0000042M	6405372	0.887253	-1.02681	1.08562	0.319051	-0.0453979	0.617635	-14.9176	-4.27018	-12.8131	-4.7353	-3.31192	-4.54918
Cerebellum Neuron	GSM5652231_Cerebellum-Neuron-Z000000TB	5640697	0.399571	-0.639892	0.25614	0.208985	0.125525	0.262616	-7.07858	-2.99595	-3.91517	-3.86109	-3.06486	-3.08645
Pancreas Acinar	GSM5652243_Pancreas-Acinar-Z000000QX	2114772	3.77125	0.787329	5.76152	-2.40126	-5.30366	1.10042	-22.734	-4.53451	-50.4594	-9.8057	-90.0881	-3.89366
Aorta Endothel	GSM5652180_Aorta-Endothel-Z0000043G	3948952	0.925308	0.0602355	0.911697	0.220605	-0.274743	0.730156	-9.42099	-3.42779	-6.50205	-3.48272	-3.9718	-3.83633
Cortex Neuron	GSM5652223_Cortex-Neuron-Z000000TF	6046092	0.698331	-0.521623	0.955089	0.266561	0.0494887	0.223182	-12.0986	-2.93152	-10.3789	-4.23381	-3.16024	-3.0349
Blood T Eff CD8	GSM5652288_Blood-T-Eff-CD8-Z00000419	4968099	0.541907	-0.447086	0.0292595	0.288108	-0.488884	0.633641	-10.1631	-2.87331	-3.06545	-3.88811	-4.70764	-3.7942
Heart Fibroblasts	GSM5652200_Heart-Fibroblasts-Z0000043R	3247602	2.22329	-0.222505	2.62208	-0.469113	-2.00717	1.55175	-23.3836	-2.93085	-21.3586	-2.98698	-18.6505	-6.62721
Epidermal Keratinocytes	GSM5652321_Epidermal-Keratinocytes-Z00000424	2433376	2.11966	-0.262352	2.67526	-0.857888	-2.68941	1.91468	-10.8811	-2.81775	-15.9878	-3.51	-30.4967	-7.37486
Tongue Epithelial	GSM5652327_Tongue-Epithelial-Z000000QV	4257420	0.251378	-0.637875	0.657975	-0.00818565	-0.322817	0.502597	-4.85573	-2.92692	-5.21651	-3.06257	-4.22674	-3.53326
Adipocytes	GSM5652176_Adipocytes-Z000000T7	2834699	1.01248	-1.0241	0.862896	0.0215141	-0.194309	-0.122428	-6.3462	-3.12649	-4.92092	-2.95524	-3.79753	-2.77407
Kidney Tubular Endothel	GSM5652189_Kidney-Tubular-Endothel-Z0000042R	5930018	0.682159	-0.513213	0.644873	0.102285	0.0151979	0.779375	-12.4938	-2.91638	-6.70919	-3.46394	-3.15115	-4.57515
Fallopian Epithelial	GSM5652267_Fallopian-Epithelial-Z000000Q7	4529227	0.367006	-0.756564	0.422096	0.061657	0.207529	0.680097	-5.67413	-3.07054	-4.2475	-3.20206	-2.99421	-3.90052
Bladder Epithelial	GSM5652342_Bladder-Epithelial-Z000000QM	4123826	0.185525	-1.02024	0.100553	-0.587311	-0.229958	0.585171	-4.71257	-3.47401	-3.1456	-3.32194	-3.92141	-3.57488
Pancreas Alpha	GSM5652254_Pancreas-Alpha-Z00000456	4587850	0.70079	-0.883947	0.228788	-0.112986	-0.0570912	0.529761	-9.13574	-3.27602	-3.52354	-2.97506	-3.34829	-3.53248
Blood T EffMem CD4	GSM5652292_Blood-T-EffMem-CD4-Z0000041C	3071026	1.4019	-0.28171	0.455038	-0.173859	-0.703835	0.928937	-12.5763	-2.83548	-3.5642	-2.84101	-5.54838	-4.14719
Blood NK	GSM5652299_Blood-NK-Z000000TM	5021434	1.04849	-0.0272933	0.592659	0.125035	-0.0857666	0.825393	-14.6391	-3.40387	-5.20336	-3.36753	-3.30729	-4.57452
Gallbladder Epithelial	GSM5652358_Gallbladder-Epithelial-Z00000432	6156824	0.613162	-0.75709	0.294493	0.193616	-0.082543	0.589725	-10.4176	-3.22493	-4.28762	-3.89844	-3.36536	-3.9701
Pancreas Islet Endothel	GSM5652197_Pancreas-Islet-Endothel-Z0000042Y	3849847	0.985584	-0.496257	0.452487	0.0492899	-0.326183	-0.132289	-9.12358	-2.83669	-4.03033	-3.10651	-4.11053	-2.82568
Colon Macrophages	GSM5652306_Colon-Macrophages-Z00000446	3717522	0.429207	-0.831876	0.237725	0.0948415	-0.0255614	0.459026	-5.08474	-3.09091	-3.33875	-3.13283	-3.16582	-3.22721
Small int Epithelial	GSM5652378_Small-int-Epithelial-Z0000042V	4111093	0.642481	-0.901566	0.105885	-0.0906928	-0.0983307	0.691821	-7.65483	-3.22758	-3.14994	-2.95748	-3.49341	-3.91053
Kidney Glomerular Podocytes	GSM5652261_Kidney-Glomerular-Podocytes-Z0000042W	5369209	0.59137	-0.311412	0.716503	-0.122243	-0.235714	0.60283	-8.71139	-2.98476	-7.04125	-3.00541	-3.69426	-3.93365
Prostate Epithelial	GSM5652339_Prostate-Epithelial-Z000000S3	4581432	0.434958	-0.529857	0.521658	-0.428427	-0.0925925	0.601209	-6.36102	-2.88723	-4.8654	-3.08091	-3.3179	-3.69846
Blood T CenMem CD4	GSM5652285_Blood-T-CenMem-CD4-Z00000417	3627976	0.846778	-0.31154	0.332249	0.0699331	-0.364286	0.715284	-9.03377	-2.86089	-3.43933	-3.08198	-4.07935	-3.70592
Tongue Epithelial	GSM5652328_Tongue-Epithelial-Z00000449	3165143	0.98638	-1.1487	0.799714	-0.104968	-1.13176	0.850077	-7.13584	-3.52605	-5.00718	-2.89395	-9.89193	-4.13399
Kidney Glomerular Epithelial	GSM5652257_Kidney-Glomerular-Epithelial-Z0000045L	5216146	0.186804	-0.435355	0.603918	-0.320498	-0.11808	0.623502	-5.22861	-2.89808	-5.8686	-2.99625	-3.38015	-3.98498
Kidney Glomerular Epithelial	GSM5652256_Kidney-Glomerular-Epithelial-Z0000045K	5063273	0.243078	-0.428966	0.669945	-0.249686	0.0587245	0.817426	-5.30061	-2.89638	-6.20141	-2.95298	-3.08795	-4.63112
Lung Interstitial Macrophages	GSM5652311_Lung-Interstitial-Macrophages-Z0000044D	4091687	0.674991	-0.534952	0.0832165	0.206797	0.170357	0.253794	-6.99433	-2.86611	-3.07766	-3.47459	-2.99062	-3.04296
Blood T Naive CD8	GSM5652298_Blood-T-Naive-CD8-Z0000041H	7235534	3.13321	-0.27082	2.8367	1.25056	-1.09669	3.47619	-118.6	-3.14677	-65.8348	-16.3152	-14.5857	-54.007
Cortex Neuron	GSM5652229_Cortex-Neuron-Z0000042P	7011728	1.1411	-1.07221	1.26538	0.640965	-0.238691	1.0813	-22.3346	-4.8596	-17.8832	-7.92223	-4.45643	-7.94182
Esophagus Epithelial	GSM5652332_Esophagus-Epithelial-Z000000PZ	4780106	0.312244	-0.74865	0.547319	0.0531642	-0.243166	0.684438	-5.88779	-3.11426	-4.92727	-3.22281	-3.72483	-3.94191
Pancreas Beta	GSM5652251_Pancreas-Beta-Z00000455	4331333	0.617059	-0.205444	0.59505	-0.0901328	-0.023263	0.285251	-7.58059	-3.08152	-4.95767	-2.97322	-3.22406	-3.05411
Small int Epithelial	GSM5652379_Small-int-Epithelial-Z000000RT	3896028	0.469103	-0.909228	0.24332	-0.101681	0.166829	0.326143	-5.96878	-3.19587	-3.39429	-2.93803	-3.04583	-3.03128
Breast Luminal Epithelial	GSM5652347_Breast-Luminal-Epithelial-Z000000V2	5545037	0.250215	-0.969217	0.542024	-0.301086	0.288461	0.593456	-6.03555	-3.67195	-5.55232	-2.98196	-3.04529	-3.96909
Colon Fibroblasts	GSM5652199_Colon-Fibroblasts-Z0000042C	2103443	0.951092	-0.645147	0.907996	-0.220428	-1.03049	0.723533	-4.64012	-2.7456	-4.21453	-2.77691	-7.65182	-3.30919
Gastric fundus Epithelial	GSM5652360_Gastric-fundus-Epithelial-Z000000SK	2597265	1.89288	-0.284887	2.90928	-1.34786	-2.92586	1.38242	-10.557	-2.8354	-19.5261	-5.1252	-38.9959	-5.35785
