# Supplementary material for: Study of the Patterns of DNA Methylation in Human Cells Through the Prism of Intra-Strand DNA Symmetry
Source: Int J Mol Sci. 2025 Sep 28;26(19):9504. doi: 10.3390/ijms26199504 (PMC12524719; doi:10.3390/ijms26199504)
Supplement: Supplementary file 1 [file ijms-26-09504-s001.zip › Table S2 - ENCODE.xlsx]

## Sheet: ALL
	MAX	1989310	1.25655	-0.895522	-1.15555	0.388414	-0.858813	0.0671152
	MIN	938201	-1.93641	-2.31409	-3.06134	-0.948921	-1.58434	-1.42723
	AVG	1.21336e+06	-0.246763	-1.5879	-1.97258	-0.217215	-1.21388	-0.751513
	STD	144722	0.582511	0.250321	0.315539	0.236359	0.138628	0.268726
CELL	ID	TOTAL	ACGA-TCGT	ACGC-GCGT	ACGG-CCGT	CCGA-TCGG	CCGC-GCGG	GCGA-TCGC
Pericardium BC H12529N	wgEncodeHaibMethylRrbsBcpericardiumh12529nBiochainSitesRep1	1269465	0.126258	-1.63895	-1.93153	-0.0838856	-1.20431	-0.994207
Pericardium BC H12529N	wgEncodeHaibMethylRrbsBcpericardiumh12529nBiochainSitesRep2	1392143	-1.32349	-1.59124	-1.7546	-0.48246	-1.10407	-0.64313
NHBE	wgEncodeHaibMethylRrbsNhbeUwSitesRep2	1129343	0.737502	-1.3361	-2.34847	-0.0542831	-1.211	-0.717567
NHBE	wgEncodeHaibMethylRrbsNhbeUwSitesRep1	1223349	-0.250627	-1.78097	-2.49498	-0.333694	-1.23048	-1.01427
SAEC	wgEncodeHaibMethylRrbsSaecUwstamgrowprotSitesRep1	1176305	0.582199	-1.77234	-1.86839	0.0764131	-1.34356	-0.830861
GM12878-XiMat	wgEncodeHaibMethylRrbsGm12878ximatHudsonalphagrowprotSitesRep2	1176599	-0.0508075	-0.895522	-1.8416	-0.261462	-1.41383	-1.00429
SAEC	wgEncodeHaibMethylRrbsSaecUwstamgrowprotSitesRep2	1207222	-0.378098	-1.54556	-1.9861	-0.159872	-1.20714	-0.684022
GM12878-XiMat	wgEncodeHaibMethylRrbsGm12878ximatHudsonalphagrowprotSitesRep1	1304527	-0.019266	-1.66408	-2.18618	-0.208065	-1.12065	-0.551501
Pancreas BC H12817N	wgEncodeHaibMethylRrbsBcpancreash12817nBiochainSitesRep2	1793671	-1.6508	-1.32291	-1.88911	-0.751001	-1.21752	-0.909675
Pancreas BC H12817N	wgEncodeHaibMethylRrbsBcpancreash12817nBiochainSitesRep1	1444960	-1.40604	-1.70078	-1.30182	-0.20418	-1.44604	-0.527124
Left Ventricle BC N41	wgEncodeHaibMethylRrbsBcleftventriclen41BiochainSitesRep1	1361979	-0.438136	-1.45228	-1.77923	-0.210889	-1.16529	-1.2315
Left Ventricle BC N41	wgEncodeHaibMethylRrbsBcleftventriclen41BiochainSitesRep2	1332304	-0.494198	-1.6933	-1.79026	-0.583933	-1.11345	-0.724989
HRCEpiC	wgEncodeHaibMethylRrbsHrceUwstamgrowprotSitesRep2	1136813	-1.24821	-1.87605	-1.52411	0.140453	-1.40356	-0.560404
HL-60	wgEncodeHaibMethylRrbsHl60UwSitesRep2	1348389	-0.786646	-1.81529	-2.52792	-0.659856	-1.19466	-1.00174
HL-60	wgEncodeHaibMethylRrbsHl60UwSitesRep1	1193619	-0.070497	-1.61382	-2.15457	-0.451737	-1.55519	-1.07888
HRCEpiC	wgEncodeHaibMethylRrbsHrceUwstamgrowprotSitesRep1	1054628	-0.334954	-1.55981	-2.2122	0.315457	-1.16545	-0.694935
HTR8svn	wgEncodeHaibMethylRrbsHtr8DukeSitesRep1	1420509	-0.773015	-1.03169	-2.09079	-0.535179	-1.28073	-1.06651
AG04449	wgEncodeHaibMethylRrbsAg04449UwstamgrowprotSitesRep1	1203934	0.1554	-1.50494	-1.6536	-0.325382	-1.42011	-0.490816
HTR8svn	wgEncodeHaibMethylRrbsHtr8DukeSitesRep3	1170324	0.359673	-1.69843	-1.89906	0.167766	-1.26811	-0.629372
AG04449	wgEncodeHaibMethylRrbsAg04449UwstamgrowprotSitesRep2	1091706	0.33697	-1.86347	-2.24821	-0.37234	-1.20368	-0.693227
BE(2)-C	wgEncodeHaibMethylRrbsBe2cHaibSitesRep2	1292318	-0.52798	-1.58553	-2.00612	-0.231484	-1.36217	-0.955253
BE(2)-C	wgEncodeHaibMethylRrbsBe2cHaibSitesRep1	1302790	-0.508088	-1.42807	-1.74603	0.0164993	-1.24681	-1.06985
AG09309	wgEncodeHaibMethylRrbsAg09309UwSitesRep2	1212712	-0.0633647	-1.87056	-1.88658	0.00220044	-1.24729	-1.06708
CMK	wgEncodeHaibMethylRrbsCmkUwSitesRep1	1291330	0.0909032	-1.79756	-2.34959	-0.0205749	-1.04548	-0.940093
CMK	wgEncodeHaibMethylRrbsCmkUwSitesRep2	1322985	-1.22493	-1.89092	-1.73501	-0.321474	-1.4551	-0.440845
AG04449	wgEncodeHaibMethylRrbsAg04449UwSitesRep2	1091706	0.33697	-1.86347	-2.24821	-0.37234	-1.20368	-0.693227
AG09309	wgEncodeHaibMethylRrbsAg09309UwSitesRep1	1098209	0.56228	-1.29857	-2.08484	0.0340128	-0.97393	-0.970399
AG09319	wgEncodeHaibMethylRrbsAg09319UwSitesRep2	1093327	-0.190295	-1.77339	-1.88261	-0.352759	-1.2952	-0.669834
SkMC	wgEncodeHaibMethylRrbsSkmcUwSitesRep2	1087401	-0.175076	-1.5306	-1.89625	-0.313472	-1.19897	-0.498093
AG09319	wgEncodeHaibMethylRrbsAg09319UwSitesRep1	1057218	0.691643	-1.53986	-1.87453	0.205725	-1.29747	-0.399202
SkMC	wgEncodeHaibMethylRrbsSkmcUwSitesRep1	1056326	-0.44295	-1.54818	-1.96427	-0.274888	-1.42795	-0.283729
AG04449	wgEncodeHaibMethylRrbsAg04449UwSitesRep1	1203934	0.1554	-1.50494	-1.6536	-0.325382	-1.42011	-0.490816
MCF10A-Er-Src	wgEncodeHaibMethylRrbsMcf10aesTamYalestruhlgrowprotSitesRep1	1081896	-0.304365	-1.68419	-2.08347	-0.322376	-1.36801	-0.295825
MCF10A-Er-Src	wgEncodeHaibMethylRrbsMcf10aesTamYalestruhlgrowprotSitesRep2	1080668	-0.570433	-1.49327	-2.35459	-0.0977517	-1.26144	-0.571045
GM12878-XiMat	wgEncodeHaibMethylRrbsGm12878ximatHaibSitesRep1	1304527	-0.019266	-1.66408	-2.18618	-0.208065	-1.12065	-0.551501
HRE	wgEncodeHaibMethylRrbsHreUwstamgrowprotSitesRep1	1038187	0.593019	-1.48473	-2.23105	-0.164597	-1.13759	-0.918934
HPAEpiC	wgEncodeHaibMethylRrbsHpaeUwstamgrowprotSitesRep1	1123730	0.28801	-1.70915	-2.26878	0.140582	-1.26456	-0.958252
HRE	wgEncodeHaibMethylRrbsHreUwstamgrowprotSitesRep2	1174312	-0.137278	-1.43618	-2.04232	-0.438941	-1.10921	-0.605744
GM12878-XiMat	wgEncodeHaibMethylRrbsGm12878ximatHaibSitesRep2	1176599	-0.0508075	-0.895522	-1.8416	-0.261462	-1.41383	-1.00429
GM06990	wgEncodeHaibMethylRrbsGm06990UwSitesRep2	1396211	-0.389679	-1.75516	-2.40887	-0.248395	-1.17036	-0.971852
HPAEpiC	wgEncodeHaibMethylRrbsHpaeUwstamgrowprotSitesRep2	1116227	0.275862	-1.58313	-2.02623	-0.399326	-1.30544	-0.900318
GM06990	wgEncodeHaibMethylRrbsGm06990UwSitesRep1	1047286	-0.263331	-1.67541	-2.3738	0.218974	-1.34499	-0.157987
Uterus BC BN0765	wgEncodeHaibMethylRrbsBcuterusbn0765BiochainSitesRep1	1374585	-0.520008	-1.37025	-1.67781	-0.308245	-1.24663	-1.13954
Uterus BC BN0765	wgEncodeHaibMethylRrbsBcuterusbn0765BiochainSitesRep2	1368764	-0.527513	-1.44948	-1.7239	0.0039032	-1.3093	-0.898095
IMR90	wgEncodeHaibMethylRrbsImr90UwstamgrowprotSitesRep1	955639	-0.39677	-1.74935	-3.06134	-0.465019	-1.11688	0.0671152
IMR90	wgEncodeHaibMethylRrbsImr90UwstamgrowprotSitesRep2	1292224	-0.124268	-1.47734	-1.91715	-0.14981	-1.05629	-0.647884
MCF10A-Er-Src	wgEncodeHaibMethylRrbsMcf10aesStanfordSitesRep2	1108572	-0.416225	-1.77771	-2.15208	-0.189542	-1.08715	-0.646965
SK-N-SH (Retinoic Acid)	wgEncodeHaibMethylRrbsSknshraUwstamgrowprotSitesRep1	1321165	-0.527901	-1.53131	-1.71652	0.123388	-1.25978	-0.79672
SK-N-SH (Retinoic Acid)	wgEncodeHaibMethylRrbsSknshraUwstamgrowprotSitesRep2	1299401	-0.440614	-1.55917	-2.31531	-0.185399	-1.07101	-0.82069
AoSMC	wgEncodeHaibMethylRrbsAosmcDukeSitesRep1	1062742	0.0648771	-1.47683	-2.22961	-0.576786	-1.13933	-0.472367
Caco-2	wgEncodeHaibMethylRrbsCaco2UwSitesRep1	1396087	-0.184441	-1.16093	-2.11079	-0.747949	-1.07051	-0.798177
AoSMC	wgEncodeHaibMethylRrbsAosmcDukeSitesRep2	1453921	-0.776983	-1.14144	-1.87863	-0.812417	-1.08223	-1.1281
Caco-2	wgEncodeHaibMethylRrbsCaco2UwSitesRep2	1254319	-1.08878	-1.54343	-2.3853	-0.373142	-0.875819	-0.808145
Placenta BC UHN00189	wgEncodeHaibMethylRrbsBcplacentauhn00189BiochainSitesRep1	1220603	-0.420501	-1.03483	-1.88118	0	-1.29921	-0.516283
Placenta BC UHN00189	wgEncodeHaibMethylRrbsBcplacentauhn00189BiochainSitesRep2	1420056	-0.875286	-1.51212	-1.82428	-0.571701	-1.02652	-0.720129
HPAEpiC	wgEncodeHaibMethylRrbsHpaeUwSitesRep2	1116227	0.275862	-1.58313	-2.02623	-0.399326	-1.30544	-0.900318
MCF-7	wgEncodeHaibMethylRrbsMcf7CtcfshrnaDukeSitesRep1	1432600	-1.42008	-1.66952	-1.6935	-0.408905	-0.977384	-1.02183
HPAEpiC	wgEncodeHaibMethylRrbsHpaeUwSitesRep1	1123730	0.28801	-1.70915	-2.26878	0.140582	-1.26456	-0.958252
MCF-7	wgEncodeHaibMethylRrbsMcf7CtcfshrnaDukeSitesRep2	1416875	-1.93641	-1.66393	-1.785	-0.551669	-1.19436	-0.97494
UCH-1	wgEncodeHaibMethylRrbsUch1DukeSitesRep1	1076313	0.136628	-1.55095	-2.21993	-0.160227	-1.33346	-0.685143
UCH-1	wgEncodeHaibMethylRrbsUch1DukeSitesRep2	1209540	0.239453	-1.64245	-2.18941	-0.099155	-1.25	-0.78929
MCF10A-Er-Src	wgEncodeHaibMethylRrbsMcf10aesStanfordSitesRep1	1088032	0.284338	-1.76005	-1.51969	-0.163206	-1.2689	-0.433815
HeLa-S3	wgEncodeHaibMethylRrbsHelas3HaibSitesRep1	1432487	0	-1.12315	-1.97437	-0.517098	-1.06497	-1.08272
HeLa-S3	wgEncodeHaibMethylRrbsHelas3HaibSitesRep2	1242452	-0.171415	-1.40849	-1.49364	-0.296966	-1.18265	-0.564833
HCF	wgEncodeHaibMethylRrbsHcfUwSitesRep1	938395	-1.31348	-2.31198	-2.55869	-0.248952	-1.17084	-0.197479
HCF	wgEncodeHaibMethylRrbsHcfUwSitesRep2	1136103	0.280931	-1.82814	-1.76991	-0.407303	-1.17462	-1.1661
HMEC	wgEncodeHaibMethylRrbsHmecUwstamgrowprotSitesRep1	1155485	-0.252132	-1.53106	-2.41935	-0.0986929	-1.07928	-0.882543
HMEC	wgEncodeHaibMethylRrbsHmecUwstamgrowprotSitesRep2	1108216	0.67198	-1.43268	-2.29892	-0.612458	-1.1701	-0.873844
NB4	wgEncodeHaibMethylRrbsNb4UwstamgrowprotSitesRep2	1157329	0.140548	-1.67086	-1.58374	-0.0346057	-1.4458	-0.7271
MCF10A-Er-Src	wgEncodeHaibMethylRrbsMcf10aesTamStanfordSitesRep2	1080668	-0.570433	-1.49327	-2.35459	-0.0977517	-1.26144	-0.571045
AG10803	wgEncodeHaibMethylRrbsAg10803UwSitesRep1	1247175	0.0943587	-1.2015	-1.7056	-0.125659	-1.3595	-0.671997
LNCaP	wgEncodeHaibMethylRrbsLncapUwSitesRep2	1282545	-0.0659022	-1.77167	-2.19851	-0.396403	-1.13589	-0.746502
AG10803	wgEncodeHaibMethylRrbsAg10803UwSitesRep2	1246774	-0.163599	-1.30469	-1.70912	-0.254499	-1.33657	-1.10615
LNCaP	wgEncodeHaibMethylRrbsLncapUwSitesRep1	1448838	-1.18736	-1.35612	-1.79386	-0.143123	-1.07082	-1.10805
HAEpiC	wgEncodeHaibMethylRrbsHaeUwstamgrowprotSitesRep2	1086402	0.295586	-1.72543	-1.9236	0.0732959	-1.13489	-0.566109
NH-A	wgEncodeHaibMethylRrbsNhaUwSitesRep1	1071414	-0.175383	-1.60597	-2.17307	-0.614853	-1.51743	-0.313489
HAEpiC	wgEncodeHaibMethylRrbsHaeUwstamgrowprotSitesRep1	1042525	0.502302	-1.8291	-1.88378	-0.0201964	-1.06967	-0.624584
HEK293	wgEncodeHaibMethylRrbsHek293StanfordSitesRep1	1354773	-0.549301	-1.48475	-1.51964	-0.580257	-1.1482	-0.629721
GM19239	wgEncodeHaibMethylRrbsGm19239OpenchromgrowprotSitesRep2	938201	-0.132275	-1.39664	-2.76293	-0.162825	-1.39769	-0.134353
HEK293	wgEncodeHaibMethylRrbsHek293StanfordSitesRep2	1223181	-0.186845	-1.90127	-2.29009	0.0522421	-1.29919	-0.901849
GM19239	wgEncodeHaibMethylRrbsGm19239OpenchromgrowprotSitesRep1	1289912	0.129091	-1.41694	-1.46616	-0.217182	-1.30127	-0.834405
NB4	wgEncodeHaibMethylRrbsNb4UwstamgrowprotSitesRep1	1271362	-0.629327	-1.56779	-2.08072	-0.317083	-1.29464	-0.591462
MCF-7	wgEncodeHaibMethylRrbsMcf7OpenchromgrowprotSitesRep1	1234075	-0.292587	-1.73816	-1.67437	-0.123898	-1.20872	-0.842473
MCF-7	wgEncodeHaibMethylRrbsMcf7OpenchromgrowprotSitesRep2	1104082	-0.761047	-1.75413	-1.89716	-0.316101	-1.52831	-0.132597
SK-N-MC	wgEncodeHaibMethylRrbsSknmcHaibSitesRep1	1210345	-1.00474	-1.54321	-1.92468	-0.00222363	-1.1651	-0.667951
SK-N-MC	wgEncodeHaibMethylRrbsSknmcHaibSitesRep2	1313962	-1.01219	-1.33387	-1.99346	-0.00205489	-1.10542	-0.637841
HRE	wgEncodeHaibMethylRrbsHreUwSitesRep2	1174312	-0.137278	-1.43618	-2.04232	-0.438941	-1.10921	-0.605744
HRE	wgEncodeHaibMethylRrbsHreUwSitesRep1	1038187	0.593019	-1.48473	-2.23105	-0.164597	-1.13759	-0.918934
HeLa-S3	wgEncodeHaibMethylRrbsHelas3HudsonalphagrowprotSitesRep2	1242452	-0.171415	-1.40849	-1.49364	-0.296966	-1.18265	-0.564833
Jurkat	wgEncodeHaibMethylRrbsJurkatUwSitesRep1	986719	-0.794281	-2.25038	-1.74212	-0.107417	-1.07392	-0.772535
SkMC	wgEncodeHaibMethylRrbsSkmcUwstamgrowprotSitesRep1	1056326	-0.44295	-1.54818	-1.96427	-0.274888	-1.42795	-0.283729
HeLa-S3	wgEncodeHaibMethylRrbsHelas3HudsonalphagrowprotSitesRep1	1432487	0	-1.12315	-1.97437	-0.517098	-1.06497	-1.08272
SkMC	wgEncodeHaibMethylRrbsSkmcUwstamgrowprotSitesRep2	1087401	-0.175076	-1.5306	-1.89625	-0.313472	-1.19897	-0.498093
Myometr	wgEncodeHaibMethylRrbsMyometrDukeSitesRep1	1344128	-0.569554	-1.81756	-2.3368	-0.290287	-1.1742	-1.09606
Myometr	wgEncodeHaibMethylRrbsMyometrDukeSitesRep2	1290115	-0.301718	-2.18222	-1.55506	-0.8302	-1.15616	-0.796925
MCF-7	wgEncodeHaibMethylRrbsMcf7DukeSitesRep2	1104082	-0.761047	-1.75413	-1.89716	-0.316101	-1.52831	-0.132597
MCF-7	wgEncodeHaibMethylRrbsMcf7DukeSitesRep1	1234075	-0.292587	-1.73816	-1.67437	-0.123898	-1.20872	-0.842473
HEK293	wgEncodeHaibMethylRrbsHek293UwSitesRep2	1059621	-0.00821524	-1.97723	-1.69031	-0.0424146	-1.15932	-0.357853
HEK293	wgEncodeHaibMethylRrbsHek293UwSitesRep1	1109618	0.418572	-1.34544	-1.6495	0.388414	-1.58434	-0.661485
MCF-7	wgEncodeHaibMethylRrbsMcf7RandshrnaDukeSitesRep1	1383577	-1.2435	-1.53118	-1.98054	-0.674319	-1.19309	-0.88752
MCF-7	wgEncodeHaibMethylRrbsMcf7RandshrnaDukeSitesRep2	1457782	-1.02881	-1.21601	-1.77778	-0.37534	-1.10258	-0.886932
AG09309	wgEncodeHaibMethylRrbsAg09309UwstamgrowprotSitesRep2	1212712	-0.0633647	-1.87056	-1.88658	0.00220044	-1.24729	-1.06708
AG09309	wgEncodeHaibMethylRrbsAg09309UwstamgrowprotSitesRep1	1098209	0.56228	-1.29857	-2.08484	0.0340128	-0.97393	-0.970399
Skeletal Muscle BC 01-11002	wgEncodeHaibMethylRrbsBcskeletalmuscle0111002BiochainSitesRep2	1571273	-1.92684	-1.55897	-1.38377	-0.50369	-1.00813	-1.17083
Skeletal Muscle BC 01-11002	wgEncodeHaibMethylRrbsBcskeletalmuscle0111002BiochainSitesRep1	1215807	-0.407613	-1.7064	-1.57543	-0.178178	-1.41984	-0.611825
Skin BC 01-11002	wgEncodeHaibMethylRrbsBcskin0111002BiochainSitesRep2	1465065	-0.739206	-1.8505	-1.69769	-0.129209	-1.19465	-1.23852
Skin BC 01-11002	wgEncodeHaibMethylRrbsBcskin0111002BiochainSitesRep1	1270195	0.269232	-1.54662	-1.29659	0.02329	-1.28082	-0.663898
Lung BC 01-11002	wgEncodeHaibMethylRrbsBclung0111002BiochainSitesRep1	1348475	-1.61507	-1.61376	-1.47427	-0.363036	-1.3914	-0.505164
Jurkat	wgEncodeHaibMethylRrbsJurkatUwSitesRep2	1131711	-0.498678	-1.9017	-1.87243	-0.227793	-1.13778	-0.802197
Lung BC 01-11002	wgEncodeHaibMethylRrbsBclung0111002BiochainSitesRep2	1619813	-1.33792	-1.49023	-1.34526	-0.619517	-1.13546	-1.02029
PANC-1	wgEncodeHaibMethylRrbsPanc1HaibSitesRep2	1185515	0.0215913	-1.28187	-1.9991	0.0270831	-1.10628	-0.566454
Adrenal Gland BC H12803N	wgEncodeHaibMethylRrbsBcadrenalglandh12803nBiochainSitesRep1	1203305	-0.232043	-1.74435	-1.83108	-0.232042	-1.16964	-1.03203
GM19239	wgEncodeHaibMethylRrbsGm19239DukeSitesRep2	938201	-0.132275	-1.39664	-2.76293	-0.162825	-1.39769	-0.134353
GM12891	wgEncodeHaibMethylRrbsGm12891HaibSitesRep1	1134295	0.265162	-1.77166	-1.98749	-0.559672	-1.04846	-0.698023
GM19239	wgEncodeHaibMethylRrbsGm19239DukeSitesRep1	1289912	0.129091	-1.41694	-1.46616	-0.217182	-1.30127	-0.834405
Adrenal Gland BC H12803N	wgEncodeHaibMethylRrbsBcadrenalglandh12803nBiochainSitesRep2	1348795	-1.05526	-1.53164	-2.06898	-0.495717	-1.17827	-0.954961
GM12891	wgEncodeHaibMethylRrbsGm12891HaibSitesRep2	1117081	0.211448	-1.51747	-1.76218	-0.385896	-1.13555	-0.429612
PANC-1	wgEncodeHaibMethylRrbsPanc1HaibSitesRep1	1195087	0.100488	-1.63458	-1.67771	0.181348	-1.15052	-0.704453
HMEC	wgEncodeHaibMethylRrbsHmecUwSitesRep2	1108216	0.67198	-1.43268	-2.29892	-0.612458	-1.1701	-0.873844
NHBE	wgEncodeHaibMethylRrbsNhbeUwstamgrowprotSitesRep1	1223349	-0.250627	-1.78097	-2.49498	-0.333694	-1.23048	-1.01427
NHBE	wgEncodeHaibMethylRrbsNhbeUwstamgrowprotSitesRep2	1129343	0.737502	-1.3361	-2.34847	-0.0542831	-1.211	-0.717567
HMEC	wgEncodeHaibMethylRrbsHmecUwSitesRep1	1155485	-0.252132	-1.53106	-2.41935	-0.0986929	-1.07928	-0.882543
Skeletal Muscle BC H12817N	wgEncodeHaibMethylRrbsBcskeletalmuscleh12817nBiochainSitesRep1	1276825	0.0131536	-1.45937	-1.7521	-0.322743	-1.2598	-0.840163
Skeletal Muscle BC H12817N	wgEncodeHaibMethylRrbsBcskeletalmuscleh12817nBiochainSitesRep2	1537029	-1.60085	-1.62428	-1.61199	-0.457374	-1.03167	-1.12023
HIPEpiC	wgEncodeHaibMethylRrbsHipeUwstamgrowprotSitesRep1	1155569	-0.1321	-1.72005	-1.61432	-0.259053	-1.19194	-0.828588
HRPEpiC	wgEncodeHaibMethylRrbsHrpeUwSitesRep2	1194927	0.562698	-1.08663	-1.53657	0.27743	-1.16895	-0.580842
HIPEpiC	wgEncodeHaibMethylRrbsHipeUwstamgrowprotSitesRep2	1085615	-0.691327	-1.38487	-1.80688	-0.164121	-1.23791	-0.855678
HRPEpiC	wgEncodeHaibMethylRrbsHrpeUwSitesRep1	1262558	-0.766284	-1.93389	-1.995	-0.629891	-1.33484	-0.566008
Kidney BC 01-11002	wgEncodeHaibMethylRrbsBckidney0111002BiochainSitesRep2	1989310	-1.92579	-1.3538	-1.2098	-0.776182	-0.92836	-0.707466
Jurkat	wgEncodeHaibMethylRrbsJurkatUwstamgrowprotSitesRep2	1131711	-0.498678	-1.9017	-1.87243	-0.227793	-1.13778	-0.802197
Kidney BC 01-11002	wgEncodeHaibMethylRrbsBckidney0111002BiochainSitesRep1	1525061	-1.47154	-1.27239	-1.35809	-0.482832	-1.13825	-0.999302
PanIslets	wgEncodeHaibMethylRrbsPanisletsSitesRep5	1143767	-0.270007	-1.41489	-1.80865	0.00932271	-1.17634	-0.525413
PanIslets	wgEncodeHaibMethylRrbsPanisletsSitesRep4	1136700	0.388468	-1.07929	-1.84361	0.0163576	-1.23047	-0.637825
PanIslets	wgEncodeHaibMethylRrbsPanisletsSitesRep3	1136909	0.259701	-1.62514	-1.6604	-0.146092	-1.27953	-0.739514
PanIslets	wgEncodeHaibMethylRrbsPanisletsSitesRep2	1308765	-0.989972	-1.39908	-1.9242	-0.248206	-1.16269	-0.70633
PanIslets	wgEncodeHaibMethylRrbsPanisletsSitesRep1	1045695	0.460515	-1.2859	-2.08197	-0.173212	-1.17184	-0.108578
HCM	wgEncodeHaibMethylRrbsHcmUwstamgrowprotSitesRep1	1317887	-0.684428	-1.68562	-2.14412	-0.155992	-1.14213	-0.686933
HCM	wgEncodeHaibMethylRrbsHcmUwstamgrowprotSitesRep2	1236044	-1.0647	-1.87313	-1.80044	-0.261085	-1.13541	-1.26992
HSMM	wgEncodeHaibMethylRrbsHsmmDukeSitesRep1	1100708	0.523976	-1.82663	-2.06794	-0.311288	-1.29241	-0.526056
HSMM	wgEncodeHaibMethylRrbsHsmmDukeSitesRep2	1012914	0.734627	-1.55167	-2.33952	-0.237409	-1.2241	-0.451764
AG04450	wgEncodeHaibMethylRrbsAg04450UwSitesRep2	1275307	-0.986069	-1.69543	-2.48779	0.0272505	-1.03965	-0.812793
AG04450	wgEncodeHaibMethylRrbsAg04450UwSitesRep1	1169050	0.241343	-1.74393	-1.85541	-0.343842	-1.52109	-0.855526
GM12878	wgEncodeHaibMethylRrbsGm12878HaibSitesRep2	1214463	0.145294	-1.18091	-2.59755	-0.497485	-1.01168	-0.746278
GM12878	wgEncodeHaibMethylRrbsGm12878HaibSitesRep1	1254934	-0.336836	-1.75088	-2.18097	-0.466899	-0.984604	-1.13996
HSMM_FSHD	wgEncodeHaibMethylRrbsHsmmfshdDukeSitesRep3	1102430	-0.5628	-1.91682	-1.82114	-0.0834197	-1.25595	-0.941795
HSMM_FSHD	wgEncodeHaibMethylRrbsHsmmfshdDukeSitesRep2	1090677	1.25655	-1.45529	-2.0767	0.102354	-1.23828	-0.754907
HSMM_FSHD	wgEncodeHaibMethylRrbsHsmmfshdDukeSitesRep1	1141794	-0.121212	-1.65078	-1.58886	0.228066	-1.14486	-0.766672
PrEC	wgEncodeHaibMethylRrbsPrecUwSitesRep2	1068309	-0.138725	-1.66142	-2.37689	-0.348238	-1.31727	-0.363744
PrEC	wgEncodeHaibMethylRrbsPrecUwSitesRep1	1261167	-0.386512	-1.5933	-2.55243	-0.016851	-1.26197	-0.865927
Brain BC H11058N	wgEncodeHaibMethylRrbsBcbrainh11058nBiochainSitesRep1	1228855	-0.329874	-1.72787	-1.65488	0.112263	-1.18046	-1.11286
K562	wgEncodeHaibMethylRrbsK562HaibSitesRep1	1245601	-0.422027	-1.35722	-1.40882	-0.59227	-1.26202	-0.787646
Brain BC H11058N	wgEncodeHaibMethylRrbsBcbrainh11058nBiochainSitesRep2	1361443	-0.962149	-1.43878	-1.59338	-0.366416	-1.14322	-0.877708
K562	wgEncodeHaibMethylRrbsK562HaibSitesRep2	1088609	0.166991	-1.4067	-2.07068	-0.170486	-1.53693	-0.360592
GM19240	wgEncodeHaibMethylRrbsGm19240OpenchromgrowprotSitesRep1	1168835	-0.191205	-1.43953	-2.06283	0.0340627	-1.25272	-0.822403
GM19240	wgEncodeHaibMethylRrbsGm19240OpenchromgrowprotSitesRep2	1382638	-1.35363	-1.57041	-1.76938	-0.14532	-1.1275	-0.760302
ovcar-3	wgEncodeHaibMethylRrbsOvcar3UwSitesRep2	1379017	-1.3355	-1.43868	-2.09019	-0.438324	-1.12029	-0.9515
ovcar-3	wgEncodeHaibMethylRrbsOvcar3UwSitesRep1	1036748	-1.2003	-1.44771	-1.97674	0.127453	-1.25978	-0.388395
H1-hESC	wgEncodeHaibMethylRrbsH1hescHudsonalphagrowprotSitesRep2	1271889	0.340102	-1.50115	-1.72363	-0.0884844	-0.990144	-0.962163
HSMMtube	wgEncodeHaibMethylRrbsHsmmtOpenchromgrowprotSitesRep1	1126254	-0.351199	-1.28649	-2.60912	-0.151354	-1.16283	-0.817479
NHDF-neo	wgEncodeHaibMethylRrbsNhdfneoUwstamgrowprotSitesRep1	1027136	0.304363	-1.31332	-2.23473	-0.033392	-1.21946	-1.19975
GM19240	wgEncodeHaibMethylRrbsGm19240DukeSitesRep2	1382638	-1.35363	-1.57041	-1.76938	-0.14532	-1.1275	-0.760302
HSMMtube	wgEncodeHaibMethylRrbsHsmmtOpenchromgrowprotSitesRep2	1148675	-0.134761	-1.7639	-1.69089	0.171865	-1.34333	-0.702298
SK-N-SH	wgEncodeHaibMethylRrbsSknshHaibSitesRep1	1281214	-0.197213	-1.49108	-1.93903	-0.125481	-1.05618	-0.766469
GM19240	wgEncodeHaibMethylRrbsGm19240DukeSitesRep1	1168835	-0.191205	-1.43953	-2.06283	0.0340627	-1.25272	-0.822403
HIPEpiC	wgEncodeHaibMethylRrbsHipeUwSitesRep1	1155569	-0.1321	-1.72005	-1.61432	-0.259053	-1.19194	-0.828588
H1-hESC	wgEncodeHaibMethylRrbsH1hescHudsonalphagrowprotSitesRep1	1257910	0.363759	-1.42657	-1.75186	-0.163828	-1.17289	-0.667047
HIPEpiC	wgEncodeHaibMethylRrbsHipeUwSitesRep2	1085615	-0.691327	-1.38487	-1.80688	-0.164121	-1.23791	-0.855678
SK-N-SH	wgEncodeHaibMethylRrbsSknshHaibSitesRep2	1244602	0.381679	-1.55534	-1.85111	0.374822	-1.09827	-0.999577
NHDF-neo	wgEncodeHaibMethylRrbsNhdfneoUwstamgrowprotSitesRep2	1353712	-1.11595	-1.49931	-2.60985	-0.119536	-1.27214	-1.15745
HCPEpiC	wgEncodeHaibMethylRrbsHcpeUwSitesRep2	1168684	0.170516	-1.32325	-1.82979	-0.285481	-1.31221	-0.888611
HCPEpiC	wgEncodeHaibMethylRrbsHcpeUwSitesRep1	1185965	1.01429	-1.5153	-2.35369	0	-1.41234	-0.987648
PFSK-1	wgEncodeHaibMethylRrbsPfsk1HaibSitesRep1	1324059	-0.253036	-1.48178	-2.02692	-0.426214	-1.10045	-0.796325
PANC-1	wgEncodeHaibMethylRrbsPanc1UwSitesRep1	1292460	-0.327437	-1.76831	-1.58602	-0.300913	-1.30918	-0.716539
HNPCEpiC	wgEncodeHaibMethylRrbsHnpceUwSitesRep1	1241378	0.260203	-2.06477	-1.87056	-0.0855213	-1.20623	-0.892451
LNCaP	wgEncodeHaibMethylRrbsLncapDukeSitesRep1	1065925	-0.673345	-1.70018	-1.88752	-0.40391	-1.45325	-0.514475
PANC-1	wgEncodeHaibMethylRrbsPanc1UwSitesRep2	1394102	-1.33064	-1.66792	-1.93141	-0.393397	-1.16794	-1.04994
HNPCEpiC	wgEncodeHaibMethylRrbsHnpceUwSitesRep2	1161047	-0.104213	-1.49283	-1.76573	-0.210348	-1.30108	-0.471933
PFSK-1	wgEncodeHaibMethylRrbsPfsk1HaibSitesRep2	1313349	-0.630152	-1.4336	-1.70142	-0.314401	-1.1768	-0.796323
LNCaP	wgEncodeHaibMethylRrbsLncapDukeSitesRep2	1422560	-0.779995	-1.31644	-1.54504	-0.948921	-0.901339	-0.903442
NB4	wgEncodeHaibMethylRrbsNb4UwSitesRep1	1271362	-0.629327	-1.56779	-2.08072	-0.317083	-1.29464	-0.591462
NB4	wgEncodeHaibMethylRrbsNb4UwSitesRep2	1157329	0.140548	-1.67086	-1.58374	-0.0346057	-1.4458	-0.7271
HCT-116	wgEncodeHaibMethylRrbsHct116StanfordSitesRep1	980269	-0.0438193	-2.07235	-2.67618	-0.34392	-1.15022	-0.608538
HEEpiC	wgEncodeHaibMethylRrbsHeeUwSitesRep2	1106078	0.258266	-1.64301	-2.15148	-0.799411	-1.15563	-0.421111
HCT-116	wgEncodeHaibMethylRrbsHct116StanfordSitesRep2	1233513	-0.54263	-1.3518	-2.04731	0.19018	-1.40823	-0.812735
HEEpiC	wgEncodeHaibMethylRrbsHeeUwSitesRep1	1107941	0.817789	-1.14546	-2.20758	-0.0943271	-1.43054	-0.377076
LNCaP	wgEncodeHaibMethylRrbsLncapAndroOpenchromgrowprotSitesRep1	1073647	-0.276997	-2.10049	-2.09448	-0.255187	-1.32075	-0.0427783
LNCaP	wgEncodeHaibMethylRrbsLncapAndroOpenchromgrowprotSitesRep2	1355917	-0.621534	-1.66677	-1.9844	-0.00997039	-1.24544	-0.774051
NH-A	wgEncodeHaibMethylRrbsNhaUwSitesRep2	1109194	-0.309645	-1.71434	-1.85879	-0.140056	-1.32665	-0.76172
SK-N-SH (Retinoic Acid)	wgEncodeHaibMethylRrbsSknshraUwSitesRep2	1299401	-0.440614	-1.55917	-2.31531	-0.185399	-1.07101	-0.82069
SK-N-SH (Retinoic Acid)	wgEncodeHaibMethylRrbsSknshraUwSitesRep1	1321165	-0.527901	-1.53131	-1.71652	0.123388	-1.25978	-0.79672
HAEpiC	wgEncodeHaibMethylRrbsHaeUwSitesRep2	1086402	0.295586	-1.72543	-1.9236	0.0732959	-1.13489	-0.566109
Melano	wgEncodeHaibMethylRrbsMelanoSitesRep2	1115200	0.487306	-1.84733	-1.87758	-0.273276	-1.39407	-0.878664
HAEpiC	wgEncodeHaibMethylRrbsHaeUwSitesRep1	1042525	0.502302	-1.8291	-1.88378	-0.0201964	-1.06967	-0.624584
Melano	wgEncodeHaibMethylRrbsMelanoSitesRep1	1177825	1.04113	-1.16341	-1.93713	-0.0832312	-1.40844	-0.877736
GM12892	wgEncodeHaibMethylRrbsGm12892HaibSitesRep2	1090552	0.522689	-0.976473	-1.68931	-0.336209	-1.00151	-0.92351
GM12892	wgEncodeHaibMethylRrbsGm12892HaibSitesRep1	1081257	0.332357	-1.95655	-1.92707	-0.281764	-1.37142	-0.351026
GM12878	wgEncodeHaibMethylRrbsGm12878HudsonalphagrowprotSitesRep2	1214463	0.145294	-1.18091	-2.59755	-0.497485	-1.01168	-0.746278
GM12878	wgEncodeHaibMethylRrbsGm12878HudsonalphagrowprotSitesRep1	1254934	-0.336836	-1.75088	-2.18097	-0.466899	-0.984604	-1.13996
Melano	wgEncodeHaibMethylRrbsMelanoSitesRep3	1090733	-1.41593	-2.22088	-2.23838	0.0356748	-1.2171	-0.867009
HSMMtube	wgEncodeHaibMethylRrbsHsmmtDukeSitesRep3	1121459	0.214955	-1.37991	-1.99584	-0.0499697	-1.27398	-0.460754
HSMMtube	wgEncodeHaibMethylRrbsHsmmtDukeSitesRep1	1126254	-0.351199	-1.28649	-2.60912	-0.151354	-1.16283	-0.817479
MCF10A-Er-Src	wgEncodeHaibMethylRrbsMcf10aesTamStanfordSitesRep1	1081896	-0.304365	-1.68419	-2.08347	-0.322376	-1.36801	-0.295825
HSMMtube	wgEncodeHaibMethylRrbsHsmmtDukeSitesRep2	1148675	-0.134761	-1.7639	-1.69089	0.171865	-1.34333	-0.702298
AG04450	wgEncodeHaibMethylRrbsAg04450UwstamgrowprotSitesRep1	1169050	0.241343	-1.74393	-1.85541	-0.343842	-1.52109	-0.855526
HCF	wgEncodeHaibMethylRrbsHcfUwstamgrowprotSitesRep2	1136103	0.280931	-1.82814	-1.76991	-0.407303	-1.17462	-1.1661
HRCEpiC	wgEncodeHaibMethylRrbsHrceUwSitesRep2	1136813	-1.24821	-1.87605	-1.52411	0.140453	-1.40356	-0.560404
AG04450	wgEncodeHaibMethylRrbsAg04450UwstamgrowprotSitesRep2	1275307	-0.986069	-1.69543	-2.48779	0.0272505	-1.03965	-0.812793
HCF	wgEncodeHaibMethylRrbsHcfUwstamgrowprotSitesRep1	938395	-1.31348	-2.31198	-2.55869	-0.248952	-1.17084	-0.197479
HRCEpiC	wgEncodeHaibMethylRrbsHrceUwSitesRep1	1054628	-0.334954	-1.55981	-2.2122	0.315457	-1.16545	-0.694935
LNCaP	wgEncodeHaibMethylRrbsLncapAndroDukeSitesRep2	1355917	-0.621534	-1.66677	-1.9844	-0.00997039	-1.24544	-0.774051
LNCaP	wgEncodeHaibMethylRrbsLncapAndroDukeSitesRep1	1073647	-0.276997	-2.10049	-2.09448	-0.255187	-1.32075	-0.0427783
Osteoblasts	wgEncodeHaibMethylRrbsOsteoblOpenchromgrowprotSitesRep2	1101810	0.0157134	-1.7697	-2.30444	-0.0558897	-1.32857	-0.891769
Osteoblasts	wgEncodeHaibMethylRrbsOsteoblOpenchromgrowprotSitesRep1	1408798	-0.561568	-1.59209	-1.94326	-0.534122	-0.970442	-0.859053
HSMM	wgEncodeHaibMethylRrbsHsmmSitesRep1	1100708	0.523976	-1.82663	-2.06794	-0.311288	-1.29241	-0.526056
MCF10A-Er-Src	wgEncodeHaibMethylRrbsMcf10aesYalestruhlgrowprotSitesRep1	1088032	0.284338	-1.76005	-1.51969	-0.163206	-1.2689	-0.433815
HSMM	wgEncodeHaibMethylRrbsHsmmSitesRep3	1056364	-0.216126	-1.33973	-1.82036	-0.0849469	-1.5063	-0.837777
HSMM	wgEncodeHaibMethylRrbsHsmmSitesRep2	1012914	0.734627	-1.55167	-2.33952	-0.237409	-1.2241	-0.451764
MCF10A-Er-Src	wgEncodeHaibMethylRrbsMcf10aesYalestruhlgrowprotSitesRep2	1108572	-0.416225	-1.77771	-2.15208	-0.189542	-1.08715	-0.646965
ECC-1	wgEncodeHaibMethylRrbsEcc1HaibSitesRep2	1413586	-0.82618	-1.64159	-2.18463	-0.238584	-1.06617	-1.09207
ECC-1	wgEncodeHaibMethylRrbsEcc1HaibSitesRep1	1480670	-0.700052	-1.33433	-2.04345	-0.241646	-0.858813	-1.32995
HRPEpiC	wgEncodeHaibMethylRrbsHrpeUwstamgrowprotSitesRep2	1194927	0.562698	-1.08663	-1.53657	0.27743	-1.16895	-0.580842
HRPEpiC	wgEncodeHaibMethylRrbsHrpeUwstamgrowprotSitesRep1	1262558	-0.766284	-1.93389	-1.995	-0.629891	-1.33484	-0.566008
Fibrobl	wgEncodeHaibMethylRrbsFibroblDukeSitesRep2	1300114	-0.767879	-1.53038	-2.08715	-0.382622	-1.01223	-1.03365
HepG2	wgEncodeHaibMethylRrbsHepg2DukeSitesRep1	1228916	-0.219043	-1.74379	-1.81017	-0.154548	-1.17776	-0.860559
Fibrobl	wgEncodeHaibMethylRrbsFibroblDukeSitesRep1	950874	0.310632	-1.80247	-2.42719	-0.207386	-1.14315	-0.344354
Osteoblasts	wgEncodeHaibMethylRrbsOsteoblDukeSitesRep2	1408798	-0.561568	-1.59209	-1.94326	-0.534122	-0.970442	-0.859053
Osteoblasts	wgEncodeHaibMethylRrbsOsteoblDukeSitesRep1	1101810	0.0157134	-1.7697	-2.30444	-0.0558897	-1.32857	-0.891769
GM12891	wgEncodeHaibMethylRrbsGm12891HudsonalphagrowprotSitesRep1	1134295	0.265162	-1.77166	-1.98749	-0.559672	-1.04846	-0.698023
K562	wgEncodeHaibMethylRrbsK562HudsonalphagrowprotSitesRep1	1245601	-0.422027	-1.35722	-1.40882	-0.59227	-1.26202	-0.787646
GM12891	wgEncodeHaibMethylRrbsGm12891HudsonalphagrowprotSitesRep2	1117081	0.211448	-1.51747	-1.76218	-0.385896	-1.13555	-0.429612
K562	wgEncodeHaibMethylRrbsK562HudsonalphagrowprotSitesRep2	1088609	0.166991	-1.4067	-2.07068	-0.170486	-1.53693	-0.360592
HCPEpiC	wgEncodeHaibMethylRrbsHcpeUwstamgrowprotSitesRep2	1168684	0.170516	-1.32325	-1.82979	-0.285481	-1.31221	-0.888611
U87	wgEncodeHaibMethylRrbsU87HaibSitesRep1	1248531	-0.0408386	-1.44138	-2.36569	-0.0642137	-1.0802	-0.994385
U87	wgEncodeHaibMethylRrbsU87HaibSitesRep2	1318078	-0.36802	-1.57245	-2.27154	-0.0305664	-0.988234	-0.984175
Leukocyte BC UHN00204	wgEncodeHaibMethylRrbsBcleukocyteuhn00204BiochainSitesRep2	1437376	-0.539678	-1.67276	-2.14525	-0.41156	-0.936798	-1.03829
Leukocyte BC UHN00204	wgEncodeHaibMethylRrbsBcleukocyteuhn00204BiochainSitesRep1	1193106	-0.32829	-1.96206	-2.28619	0.221236	-1.05359	-1.00608
BJ	wgEncodeHaibMethylRrbsBjUwSitesRep1	1074566	-0.195265	-1.49761	-2.03724	0.193677	-1.30865	-0.79404
Hepatocytes	wgEncodeHaibMethylRrbsHepatocytesDukeSitesRep2	1272302	0.152091	-1.3097	-2.07573	-0.353424	-1.30992	-0.835199
RPTEC	wgEncodeHaibMethylRrbsRptecSitesRep2	1086959	-0.279899	-1.74635	-1.9464	-0.216358	-1.3161	-0.500161
BJ	wgEncodeHaibMethylRrbsBjUwSitesRep2	1303296	-0.167829	-1.70492	-2.20787	-0.26111	-1.16884	-0.985713
Hepatocytes	wgEncodeHaibMethylRrbsHepatocytesDukeSitesRep1	1245839	0.307052	-1.43152	-1.84637	-0.0621258	-1.16493	-0.820429
RPTEC	wgEncodeHaibMethylRrbsRptecSitesRep1	1281993	-0.661146	-1.81809	-2.36698	-0.49867	-1.37005	-1.04421
GM12892	wgEncodeHaibMethylRrbsGm12892HudsonalphagrowprotSitesRep1	1081257	0.332357	-1.95655	-1.92707	-0.281764	-1.37142	-0.351026
Fibrobl	wgEncodeHaibMethylRrbsFibroblOpenchromgrowprotSitesRep2	1300114	-0.767879	-1.53038	-2.08715	-0.382622	-1.01223	-1.03365
GM12892	wgEncodeHaibMethylRrbsGm12892HudsonalphagrowprotSitesRep2	1090552	0.522689	-0.976473	-1.68931	-0.336209	-1.00151	-0.92351
Fibrobl	wgEncodeHaibMethylRrbsFibroblOpenchromgrowprotSitesRep1	950874	0.310632	-1.80247	-2.42719	-0.207386	-1.14315	-0.344354
Breast BC 02-03015	wgEncodeHaibMethylRrbsBcbreast0203015BiochainSitesRep1	1258605	0.126925	-1.44268	-2.24536	-0.282539	-1.47126	-1.04679
ProgFib	wgEncodeHaibMethylRrbsProgfibSitesRep1	1182799	0.116043	-1.5797	-2.63918	-0.00446728	-1.16145	-0.785058
Breast BC 02-03015	wgEncodeHaibMethylRrbsBcbreast0203015BiochainSitesRep2	1525921	-0.885375	-1.26722	-1.80807	-0.485801	-1.06587	-1.42723
HCPEpiC	wgEncodeHaibMethylRrbsHcpeUwstamgrowprotSitesRep1	1185965	1.01429	-1.5153	-2.35369	0	-1.41234	-0.987648
HEK293	wgEncodeHaibMethylRrbsHek293YalegrowprotSitesRep2	1223181	-0.186845	-1.90127	-2.29009	0.0522421	-1.29919	-0.901849
A549	wgEncodeHaibMethylRrbsA549Dm002p7dHaibSitesRep1	1426436	-0.845386	-1.68258	-1.70602	-0.235424	-1.02366	-0.662653
A549	wgEncodeHaibMethylRrbsA549Dm002p7dHaibSitesRep2	1439734	-0.772332	-1.66206	-1.70506	-0.252054	-1.05325	-0.840862
ProgFib	wgEncodeHaibMethylRrbsProgfibSitesRep2	1462078	-1.26586	-1.76999	-1.66629	-0.321327	-1.05356	-1.13642
Liver BC 01-11002	wgEncodeHaibMethylRrbsBcliver0111002BiochainSitesRep1	1327062	-0.486864	-1.43597	-1.73047	-0.141873	-1.03376	-0.606849
HSMMtube_FSHD	wgEncodeHaibMethylRrbsHsmmtubefshdDukeSitesRep1	1149975	-0.148854	-1.52555	-1.5848	-0.0833488	-0.997857	-0.946124
HSMMtube_FSHD	wgEncodeHaibMethylRrbsHsmmtubefshdDukeSitesRep2	1173784	-0.0291375	-1.59566	-1.85381	-0.294825	-1.26496	-0.739145
HSMMtube_FSHD	wgEncodeHaibMethylRrbsHsmmtubefshdDukeSitesRep3	1178585	-0.0145243	-1.3328	-1.77224	-0.0588755	-1.24089	-0.60344
Liver BC 01-11002	wgEncodeHaibMethylRrbsBcliver0111002BiochainSitesRep2	1676483	-0.822117	-1.00592	-1.15555	-0.233658	-1.19401	-1.12091
SAEC	wgEncodeHaibMethylRrbsSaecUwSitesRep2	1207222	-0.378098	-1.54556	-1.9861	-0.159872	-1.20714	-0.684022
HepG2	wgEncodeHaibMethylRrbsHepg2DukeSitesRep2	1170558	-0.138167	-1.61183	-1.67368	-0.22513	-1.21133	-1.09531
SAEC	wgEncodeHaibMethylRrbsSaecUwSitesRep1	1176305	0.582199	-1.77234	-1.86839	0.0764131	-1.34356	-0.830861
HNPCEpiC	wgEncodeHaibMethylRrbsHnpceUwstamgrowprotSitesRep1	1241378	0.260203	-2.06477	-1.87056	-0.0855213	-1.20623	-0.892451
NH-A	wgEncodeHaibMethylRrbsNhaUwstamgrowprotSitesRep2	1109194	-0.309645	-1.71434	-1.85879	-0.140056	-1.32665	-0.76172
NH-A	wgEncodeHaibMethylRrbsNhaUwstamgrowprotSitesRep1	1071414	-0.175383	-1.60597	-2.17307	-0.614853	-1.51743	-0.313489
HNPCEpiC	wgEncodeHaibMethylRrbsHnpceUwstamgrowprotSitesRep2	1161047	-0.104213	-1.49283	-1.76573	-0.210348	-1.30108	-0.471933
T-47D	wgEncodeHaibMethylRrbsT47dEstradia24hhHaibSitesRep1	1385035	-0.421803	-1.90091	-1.78481	-0.527467	-1.10582	-0.949134
T-47D	wgEncodeHaibMethylRrbsT47dEstradia24hhHaibSitesRep2	1224954	-0.7487	-1.48286	-2.26302	-0.0632366	-1.09053	-0.860334
NT2-D1	wgEncodeHaibMethylRrbsNt2d1YalegrowprotSitesRep1	1006164	-0.775363	-2.31409	-2.25457	-0.388582	-1.10693	-0.130867
NT2-D1	wgEncodeHaibMethylRrbsNt2d1YalegrowprotSitesRep2	1178946	0.102056	-1.87532	-1.90336	-0.280385	-1.39396	-0.823617
HEK293	wgEncodeHaibMethylRrbsHek293YalegrowprotSitesRep1	1354773	-0.549301	-1.48475	-1.51964	-0.580257	-1.1482	-0.629721
T-47D	wgEncodeHaibMethylRrbsT47dDm002p24hHaibSitesRep2	1247330	0.0809225	-1.34218	-2.01489	0.06458	-1.21765	-0.710877
T-47D	wgEncodeHaibMethylRrbsT47dDm002p24hHaibSitesRep1	1364700	-0.593867	-1.75824	-1.77554	-0.406669	-1.27349	-0.865444
HCM	wgEncodeHaibMethylRrbsHcmUwSitesRep1	1317887	-0.684428	-1.68562	-2.14412	-0.155992	-1.14213	-0.686933
HCM	wgEncodeHaibMethylRrbsHcmUwSitesRep2	1236044	-1.0647	-1.87313	-1.80044	-0.261085	-1.13541	-1.26992
HEEpiC	wgEncodeHaibMethylRrbsHeeUwstamgrowprotSitesRep2	1106078	0.258266	-1.64301	-2.15148	-0.799411	-1.15563	-0.421111
IMR90	wgEncodeHaibMethylRrbsImr90UwSitesRep2	1292224	-0.124268	-1.47734	-1.91715	-0.14981	-1.05629	-0.647884
IMR90	wgEncodeHaibMethylRrbsImr90UwSitesRep1	955639	-0.39677	-1.74935	-3.06134	-0.465019	-1.11688	0.0671152
AG09319	wgEncodeHaibMethylRrbsAg09319UwstamgrowprotSitesRep2	1093327	-0.190295	-1.77339	-1.88261	-0.352759	-1.2952	-0.669834
HepG2	wgEncodeHaibMethylRrbsHepg2OpenchromgrowprotSitesRep2	1170558	-0.138167	-1.61183	-1.67368	-0.22513	-1.21133	-1.09531
AG09319	wgEncodeHaibMethylRrbsAg09319UwstamgrowprotSitesRep1	1057218	0.691643	-1.53986	-1.87453	0.205725	-1.29747	-0.399202
HepG2	wgEncodeHaibMethylRrbsHepg2OpenchromgrowprotSitesRep1	1228916	-0.219043	-1.74379	-1.81017	-0.154548	-1.17776	-0.860559
NHDF-neo	wgEncodeHaibMethylRrbsNhdfneoUwSitesRep1	1027136	0.304363	-1.31332	-2.23473	-0.033392	-1.21946	-1.19975
NHDF-neo	wgEncodeHaibMethylRrbsNhdfneoUwSitesRep2	1353712	-1.11595	-1.49931	-2.60985	-0.119536	-1.27214	-1.15745
HCT-116	wgEncodeHaibMethylRrbsHct116YalegrowprotSitesRep2	1233513	-0.54263	-1.3518	-2.04731	0.19018	-1.40823	-0.812735
HCT-116	wgEncodeHaibMethylRrbsHct116YalegrowprotSitesRep1	980269	-0.0438193	-2.07235	-2.67618	-0.34392	-1.15022	-0.608538
HEEpiC	wgEncodeHaibMethylRrbsHeeUwstamgrowprotSitesRep1	1107941	0.817789	-1.14546	-2.20758	-0.0943271	-1.43054	-0.377076
AG10803	wgEncodeHaibMethylRrbsAg10803UwstamgrowprotSitesRep2	1246774	-0.163599	-1.30469	-1.70912	-0.254499	-1.33657	-1.10615
AG10803	wgEncodeHaibMethylRrbsAg10803UwstamgrowprotSitesRep1	1247175	0.0943587	-1.2015	-1.7056	-0.125659	-1.3595	-0.671997
NT2-D1	wgEncodeHaibMethylRrbsNt2d1StanfordSitesRep2	1178946	0.102056	-1.87532	-1.90336	-0.280385	-1.39396	-0.823617
NT2-D1	wgEncodeHaibMethylRrbsNt2d1StanfordSitesRep1	1006164	-0.775363	-2.31409	-2.25457	-0.388582	-1.10693	-0.130867
H1-hESC	wgEncodeHaibMethylRrbsH1hescHaibSitesRep1	1257910	0.363759	-1.42657	-1.75186	-0.163828	-1.17289	-0.667047
H1-hESC	wgEncodeHaibMethylRrbsH1hescHaibSitesRep2	1271889	0.340102	-1.50115	-1.72363	-0.0884844	-0.990144	-0.962163
Testis BC N30	wgEncodeHaibMethylRrbsBctestisn30BiochainSitesRep1	1166191	0.624472	-1.53518	-1.98572	0.179846	-1.28726	-0.764838
Testis BC N30	wgEncodeHaibMethylRrbsBctestisn30BiochainSitesRep2	1390743	0.0827864	-1.86308	-1.83716	-0.490897	-1.06337	-1.17206
CMK	wgEncodeHaibMethylRrbsCmkUwstamgrowprotSitesRep2	1322985	-1.22493	-1.89092	-1.73501	-0.321474	-1.4551	-0.440845
CMK	wgEncodeHaibMethylRrbsCmkUwstamgrowprotSitesRep1	1291330	0.0909032	-1.79756	-2.34959	-0.0205749	-1.04548	-0.940093
Stomach BC 01-11002	wgEncodeHaibMethylRrbsBcstomach0111002BiochainSitesRep2	1510906	-1.02275	-1.27272	-1.63337	-0.393041	-1.08793	-1.19703
Stomach BC 01-11002	wgEncodeHaibMethylRrbsBcstomach0111002BiochainSitesRep1	1194076	-0.0431593	-1.52173	-1.79371	0.104903	-1.27413	-0.519481

## Sheet: VALONE
	MAX	460885	6.35907	5.50459	3.92918	4.25121	3.42081	2.52913	-1.74704	-1.98736	-1.97822	-1.91617	-2.18456	-1.88437
	MIN	84175	-9.77693	-4.26176	-6.23083	-5.07228	-3.55739	-8.00209	-3.54807	-5.35511	-3.70647	-3.52442	-4.88354	-4.35367
	AVG	180718	-0.905018	0.236629	-1.58442	-0.88116	-0.266852	-2.8125	-2.06844	-2.55529	-2.25886	-2.24411	-2.62624	-2.45444
	STD	62763.4	2.62391	1.92925	1.83145	1.65405	1.22008	1.85668	0.247061	0.610865	0.257122	0.251836	0.495921	0.449696
CELL	ID	TOTAL	ACGA-TCGT	ACGC-GCGT	ACGG-CCGT	CCGA-TCGG	CCGC-GCGG	GCGA-TCGC	log10(pACGA-TCGT)	log10(pACGC-GCGT)	log10(pACGG-CCGT)	log10(pCCGA-TCGG)	log10(pCCGC-GCGG)	log10(pGCGA-TCGC)
Pericardium BC H12529N	wgEncodeHaibMethylRrbsBcpericardiumh12529nBiochainSitesRep1	154963	-3.93627	-2.77278	-2.49788	0.0216661	0.472856	-2.41324	-2.32551	-2.13284	-2.07496	-2.05921	-2.61478	-2.12578
Pericardium BC H12529N	wgEncodeHaibMethylRrbsBcpericardiumh12529nBiochainSitesRep2	165189	-6.82005	0.68812	1.3049	-3.26473	-0.599097	-1.0968	-2.84055	-2.38403	-2.67172	-2.5315	-2.29074	-2.04881
NHBE	wgEncodeHaibMethylRrbsNhbeUwSitesRep2	144655	-0.817578	1.31155	-4.29813	0.401654	-1.14616	-3.25548	-1.91978	-2.39493	-2.24619	-2.04965	-2.23365	-2.27395
NHBE	wgEncodeHaibMethylRrbsNhbeUwSitesRep1	150637	-2.79302	-0.0840866	-4.32662	-1.11185	0.439409	-3.82228	-2.03051	-2.22817	-2.25239	-2.08554	-2.64426	-2.42358
SAEC	wgEncodeHaibMethylRrbsSaecUwstamgrowprotSitesRep1	139858	0.425532	-0.234467	-0.9603	1.03678	0.310264	-2.72449	-1.85431	-2.16054	-2.0785	-2.07626	-2.55155	-2.15975
GM12878-XiMat	wgEncodeHaibMethylRrbsGm12878ximatHudsonalphagrowprotSitesRep2	165005	-0.356143	5.50459	-2.09812	-0.980392	-2.02669	-1.13636	-1.86424	-4.41452	-2.05698	-2.08924	-2.34478	-2.02876
SAEC	wgEncodeHaibMethylRrbsSaecUwstamgrowprotSitesRep2	142871	-0.351494	1.0166	-1.00212	-0.829482	-0.388865	0.130839	-1.8656	-2.40235	-2.09899	-2.06252	-2.32644	-2.04795
GM12878-XiMat	wgEncodeHaibMethylRrbsGm12878ximatHudsonalphagrowprotSitesRep1	190197	2.19579	1.54717	-2.74225	0.985405	-0.150963	-0.792037	-2.02102	-2.76385	-2.10388	-2.18195	-2.49008	-2.06105
Pancreas BC H12817N	wgEncodeHaibMethylRrbsBcpancreash12817nBiochainSitesRep2	294072	-3.06756	0.254659	-2.36759	-2.44623	0.304229	-3.5787	-2.13344	-2.45684	-2.21173	-2.47538	-2.8576	-2.77766
Pancreas BC H12817N	wgEncodeHaibMethylRrbsBcpancreash12817nBiochainSitesRep1	296130	-2.62094	-0.557379	-1.03516	-1.07173	0.660066	-2.12225	-2.08367	-2.2983	-2.17029	-2.23237	-3.25519	-2.34349
Left Ventricle BC N41	wgEncodeHaibMethylRrbsBcleftventriclen41BiochainSitesRep1	194645	0.399637	-0.754329	-1.29392	-1.07359	-1.006	-3.99919	-1.95437	-2.13465	-2.12361	-2.15578	-2.29733	-2.53407
Left Ventricle BC N41	wgEncodeHaibMethylRrbsBcleftventriclen41BiochainSitesRep2	151842	-5.43887	2.3189	1.40704	-1.67615	0.339795	-4.14258	-2.59187	-3.07747	-2.70073	-2.13782	-2.54585	-2.61815
HRCEpiC	wgEncodeHaibMethylRrbsHrceUwstamgrowprotSitesRep2	143860	-5.67108	-2.43902	-2.22434	-0.474737	-3.1576	-4.1958	-2.40811	-2.07081	-2.08118	-2.06801	-2.62957	-2.63617
HL-60	wgEncodeHaibMethylRrbsHl60UwSitesRep2	275201	-4.14184	1.91934	-1.80442	-1.26175	-0.467081	-4.35418	-2.51983	-3.64774	-2.21525	-2.20224	-2.50369	-3.1194
HL-60	wgEncodeHaibMethylRrbsHl60UwSitesRep1	223184	2.00578	0.672711	-2.40621	-0.311134	-0.843526	-4.06056	-2.10609	-2.59815	-2.12873	-2.12977	-2.43519	-2.75436
HRCEpiC	wgEncodeHaibMethylRrbsHrceUwstamgrowprotSitesRep1	160791	3.24763	0.188462	-5.91354	-0.707965	1.97296	-1.04869	-2.25532	-2.23937	-2.92557	-2.10803	-3.52728	-2.02939
HTR8svn	wgEncodeHaibMethylRrbsHtr8DukeSitesRep1	237257	1.12426	1.13743	-2.46823	0.109937	-0.403497	-5.12386	-2.12984	-2.65692	-2.17216	-2.21237	-2.60674	-3.63503
AG04449	wgEncodeHaibMethylRrbsAg04449UwstamgrowprotSitesRep1	131189	-4.25532	-1.9889	-3.80103	-0.764583	-1.35817	0.497375	-2.30368	-2.05203	-2.27813	-2.0416	-2.23982	-2.04927
HTR8svn	wgEncodeHaibMethylRrbsHtr8DukeSitesRep3	262367	1.69029	0.524742	-3.85429	-1.41106	-0.473912	-3.76171	-2.05917	-2.71867	-2.62276	-2.46065	-2.56069	-3.09635
AG04449	wgEncodeHaibMethylRrbsAg04449UwstamgrowprotSitesRep2	107815	4.04593	-1.12374	-2.1673	-4.03383	0.811706	-1.81488	-2.16534	-2.04926	-2.02478	-2.63628	-2.66196	-2.03713
BE(2)-C	wgEncodeHaibMethylRrbsBe2cHaibSitesRep2	149522	-1.23711	1.95066	-0.412939	0.711091	1.15842	-1.05625	-1.87526	-2.70798	-2.17736	-2.09386	-3.10026	-2.01739
BE(2)-C	wgEncodeHaibMethylRrbsBe2cHaibSitesRep1	163962	-2.83391	1.65657	-0.713436	-0.918417	0.818856	-4.95792	-2.02942	-2.65126	-2.13636	-2.13319	-2.98281	-2.83753
AG09309	wgEncodeHaibMethylRrbsAg09309UwSitesRep2	139882	-2.23919	0.856382	-4.64905	-2.64487	-1.18089	-4.27968	-1.98015	-2.43414	-2.45945	-2.38549	-2.23895	-2.46276
CMK	wgEncodeHaibMethylRrbsCmkUwSitesRep1	363394	-1.8786	-0.195059	-1.06808	-0.59683	-0.611104	-3.16527	-2.31894	-2.70808	-2.51336	-2.30023	-2.56182	-3.06484
CMK	wgEncodeHaibMethylRrbsCmkUwSitesRep2	338802	-2.36738	1.21385	-1.20701	-1.36323	-2.35045	-3.16234	-2.09595	-3.6873	-2.23238	-2.38618	-2.76905	-3.21721
AG04449	wgEncodeHaibMethylRrbsAg04449UwSitesRep2	107815	4.04593	-1.12374	-2.1673	-4.03383	0.811706	-1.81488	-2.16534	-2.04926	-2.02478	-2.63628	-2.66196	-2.03713
AG09309	wgEncodeHaibMethylRrbsAg09309UwSitesRep1	130580	0.228702	2.4885	-3.40216	1.03021	-0.376161	-2.46994	-1.84056	-2.65395	-2.09579	-2.04879	-2.23459	-2.05529
AG09319	wgEncodeHaibMethylRrbsAg09319UwSitesRep2	119288	-1.73482	-1.44766	-0.812666	-2.69242	0.140105	-2.89666	-1.87075	-2.00633	-2.04878	-2.21803	-2.40528	-2.15376
SkMC	wgEncodeHaibMethylRrbsSkmcUwSitesRep2	110449	-4.29887	1.11559	3.86688	1.39001	0.707805	-3.9986	-2.11091	-2.25249	-3.24017	-2.08215	-2.50638	-2.37026
AG09319	wgEncodeHaibMethylRrbsAg09319UwSitesRep1	145446	0.917431	-0.786605	-2.79405	0.411872	-1.60504	-5.62742	-1.85798	-2.07244	-2.08549	-2.03482	-2.24591	-3.25789
SkMC	wgEncodeHaibMethylRrbsSkmcUwSitesRep1	104110	-1.22034	1.52818	-1.54291	1.46862	0.174978	-5.42969	-1.81601	-2.33242	-1.97822	-2.07676	-2.39111	-2.77651
AG04449	wgEncodeHaibMethylRrbsAg04449UwSitesRep1	131189	-4.25532	-1.9889	-3.80103	-0.764583	-1.35817	0.497375	-2.30368	-2.05203	-2.27813	-2.0416	-2.23982	-2.04927
MCF10A-Er-Src	wgEncodeHaibMethylRrbsMcf10aesTamYalestruhlgrowprotSitesRep1	194049	-3.9471	2.44289	-1.29575	0.779324	-1.08719	-2.92359	-2.33702	-3.53926	-2.13937	-2.20951	-2.37145	-2.64088
MCF10A-Er-Src	wgEncodeHaibMethylRrbsMcf10aesTamYalestruhlgrowprotSitesRep2	200892	0.615385	3.07968	-1.78404	-0.178918	-1.45934	-1.44556	-1.95599	-4.01158	-2.13031	-2.12355	-2.3724	-2.17484
GM12878-XiMat	wgEncodeHaibMethylRrbsGm12878ximatHaibSitesRep1	190197	2.19579	1.54717	-2.74225	0.985405	-0.150963	-0.792037	-2.02102	-2.76385	-2.10388	-2.18195	-2.49008	-2.06105
HRE	wgEncodeHaibMethylRrbsHreUwstamgrowprotSitesRep1	132906	2.53912	0.235448	-0.320427	-2.02254	-0.464846	-4.05779	-1.91064	-2.15173	-2.17599	-2.14043	-2.2465	-2.36739
HPAEpiC	wgEncodeHaibMethylRrbsHpaeUwstamgrowprotSitesRep1	143613	-0.108167	-1.76265	-3.14806	-0.204761	-0.980237	-3.85401	-1.85295	-2.02944	-2.06293	-2.02887	-2.2305	-2.33862
HRE	wgEncodeHaibMethylRrbsHreUwstamgrowprotSitesRep2	138405	-1.50225	-0.562366	-0.589414	-2.77434	2.12398	-3.48869	-1.91215	-2.08602	-2.14447	-2.2939	-3.47124	-2.37512
GM12878-XiMat	wgEncodeHaibMethylRrbsGm12878ximatHaibSitesRep2	165005	-0.356143	5.50459	-2.09812	-0.980392	-2.02669	-1.13636	-1.86424	-4.41452	-2.05698	-2.08924	-2.34478	-2.02876
GM06990	wgEncodeHaibMethylRrbsGm06990UwSitesRep2	205427	3.65142	-0.114445	-2.66794	-0.273995	-1.12622	-2.12564	-2.48228	-2.31694	-2.11612	-2.11736	-2.33709	-2.16871
HPAEpiC	wgEncodeHaibMethylRrbsHpaeUwstamgrowprotSitesRep2	127900	1.74697	-4.26176	-1.08611	-4.70372	-1.49474	-6.12763	-1.88965	-2.37036	-2.05664	-2.8602	-2.22588	-3.08308
GM06990	wgEncodeHaibMethylRrbsGm06990UwSitesRep1	123358	-6.60622	1.93182	-4.40243	1.88522	-0.376898	-1.58993	-2.58593	-2.555	-2.19292	-2.12595	-2.30918	-2.04215
Uterus BC BN0765	wgEncodeHaibMethylRrbsBcuterusbn0765BiochainSitesRep1	172264	-5.08374	-0.891127	-0.503684	-2.91084	-0.208225	-7.36711	-2.59142	-2.09121	-2.17482	-2.50733	-2.40868	-4.11216
Uterus BC BN0765	wgEncodeHaibMethylRrbsBcuterusbn0765BiochainSitesRep2	176880	-4.67612	0.378617	0.479702	-1.18471	0.232504	-0.984602	-2.49853	-2.32171	-2.43615	-2.19243	-2.64765	-2.06369
IMR90	wgEncodeHaibMethylRrbsImr90UwstamgrowprotSitesRep1	120154	2.25153	-1.14253	-2.77659	-1.68664	-0.627345	-1.926	-1.94895	-2.00891	-1.99391	-2.05199	-2.21107	-2.10359
IMR90	wgEncodeHaibMethylRrbsImr90UwstamgrowprotSitesRep2	136608	-1.89343	-0.377181	-0.589971	-0.674916	1.67892	-5.65158	-1.92547	-2.10007	-2.12747	-2.04384	-3.16316	-3.09506
MCF10A-Er-Src	wgEncodeHaibMethylRrbsMcf10aesStanfordSitesRep2	184634	-2.06821	1.91629	-3.64347	-0.3996	-1.66301	-0.337508	-1.96611	-3.16099	-2.24656	-2.10745	-2.41746	-2.09434
SK-N-SH (Retinoic Acid)	wgEncodeHaibMethylRrbsSknshraUwstamgrowprotSitesRep1	267771	-1.68765	-2.43469	-0.40665	1.5574	-0.0223601	-4.2131	-2.05596	-2.23703	-2.35556	-2.37284	-2.68442	-3.10085
SK-N-SH (Retinoic Acid)	wgEncodeHaibMethylRrbsSknshraUwstamgrowprotSitesRep2	217157	2.02634	1.10646	-5.23667	-1.65436	1.46736	-1.34041	-2.18014	-2.74127	-2.89948	-2.31557	-3.70309	-2.11599
AoSMC	wgEncodeHaibMethylRrbsAosmcDukeSitesRep1	84175	-9.77693	-3.00375	0.687285	-1.42248	-0.0716846	-0.764331	-2.95188	-1.98736	-2.14767	-1.91617	-2.18456	-1.88437
Caco-2	wgEncodeHaibMethylRrbsCaco2UwSitesRep1	239345	-0.715731	1.5346	-1.23973	-2.43709	-0.852163	-1.81546	-1.96818	-2.81567	-2.2149	-2.42713	-2.37635	-2.1993
AoSMC	wgEncodeHaibMethylRrbsAosmcDukeSitesRep2	134703	1.02842	0.935364	3.92918	-3.81837	-0.663909	-2.11013	-1.93101	-2.2527	-3.70647	-2.43632	-2.25082	-2.04046
Caco-2	wgEncodeHaibMethylRrbsCaco2UwSitesRep2	250552	0.97294	2.30364	-2.78396	-1.28788	0.611003	-3.01302	-2.14774	-3.68508	-2.16048	-2.26311	-2.99318	-2.55926
Placenta BC UHN00189	wgEncodeHaibMethylRrbsBcplacentauhn00189BiochainSitesRep1	137348	-3.27154	0.402212	1.75175	-1.1813	1.5343	-5.34822	-2.03619	-2.12381	-2.66878	-2.08887	-3.05485	-2.93921
Placenta BC UHN00189	wgEncodeHaibMethylRrbsBcplacentauhn00189BiochainSitesRep2	146394	-0.293974	0.0692281	-2.10244	-1.01875	2.33149	-3.42948	-1.88467	-2.17483	-2.05319	-2.05784	-3.60476	-2.34432
HPAEpiC	wgEncodeHaibMethylRrbsHpaeUwSitesRep2	127900	1.74697	-4.26176	-1.08611	-4.70372	-1.49474	-6.12763	-1.88965	-2.37036	-2.05664	-2.8602	-2.22588	-3.08308
MCF-7	wgEncodeHaibMethylRrbsMcf7CtcfshrnaDukeSitesRep1	283293	-2.44381	-0.790611	-2.08181	-2.59538	0.141825	-3.97642	-2.0093	-2.24142	-2.15928	-2.62604	-2.74839	-2.96526
HPAEpiC	wgEncodeHaibMethylRrbsHpaeUwSitesRep1	143613	-0.108167	-1.76265	-3.14806	-0.204761	-0.980237	-3.85401	-1.85295	-2.02944	-2.06293	-2.02887	-2.2305	-2.33862
MCF-7	wgEncodeHaibMethylRrbsMcf7CtcfshrnaDukeSitesRep2	261098	-4.10388	-2.44076	-0.655829	-2.33152	0.704709	-4.36582	-2.1464	-2.21177	-2.25488	-2.43569	-3.37262	-3.17064
UCH-1	wgEncodeHaibMethylRrbsUch1DukeSitesRep1	115973	0.126582	-0.0264026	-2.29219	0.0550206	-2.15201	-3.27576	-1.81845	-2.11938	-2.01007	-2.01047	-2.31674	-2.26025
UCH-1	wgEncodeHaibMethylRrbsUch1DukeSitesRep2	121573	2.11388	0.387597	-2.40351	1.73863	-0.982555	-0.217425	-1.87044	-2.18428	-2.00173	-2.13734	-2.24129	-1.99642
MCF10A-Er-Src	wgEncodeHaibMethylRrbsMcf10aesStanfordSitesRep1	198813	-3.46021	1.58561	-0.622456	1.33364	-1.19185	-2.69681	-2.40453	-3.0995	-2.16729	-2.30691	-2.35749	-2.5194
HeLa-S3	wgEncodeHaibMethylRrbsHelas3HaibSitesRep1	442982	1.3873	1.93121	-0.949484	-0.221315	-0.710803	-2.43599	-2.21714	-4.28105	-2.45579	-2.27834	-2.57594	-2.6063
HeLa-S3	wgEncodeHaibMethylRrbsHelas3HaibSitesRep2	355018	-0.176835	2.84243	-1.13835	-0.0338639	-1.17262	-3.16155	-1.99572	-5.35511	-2.21128	-2.23296	-2.46761	-3.29589
HCF	wgEncodeHaibMethylRrbsHcfUwSitesRep1	127306	-2.571	-1.53278	-2.1076	-3.50978	-1.91702	-4.56467	-1.85774	-2.01993	-2.00487	-2.44195	-2.2292	-2.64023
HCF	wgEncodeHaibMethylRrbsHcfUwSitesRep2	131905	1.23028	-0.528338	0.904756	-0.127307	2.28006	-4.98118	-1.87254	-2.11751	-2.38841	-2.02839	-3.50759	-2.59798
HMEC	wgEncodeHaibMethylRrbsHmecUwstamgrowprotSitesRep1	194052	-2.10691	2.35376	-3.61613	-0.499732	-1.00949	-5.39106	-2.02537	-3.22155	-2.21411	-2.10413	-2.29964	-3.30441
HMEC	wgEncodeHaibMethylRrbsHmecUwstamgrowprotSitesRep2	172696	1.97759	-0.661841	-5.2362	-4.86721	-2.23151	-4.56487	-1.93583	-2.09389	-2.66185	-3.17304	-2.41683	-2.71182
NB4	wgEncodeHaibMethylRrbsNb4UwstamgrowprotSitesRep2	252065	-1.77305	1.63286	0.646839	-3.53246	-0.252461	-2.4146	-2.13019	-3.33289	-2.69584	-3.52442	-2.77934	-2.41257
MCF10A-Er-Src	wgEncodeHaibMethylRrbsMcf10aesTamStanfordSitesRep2	200892	0.615385	3.07968	-1.78404	-0.178918	-1.45934	-1.44556	-1.95599	-4.01158	-2.13031	-2.12355	-2.3724	-2.17484
AG10803	wgEncodeHaibMethylRrbsAg10803UwSitesRep1	124188	1.77316	0.0781148	-0.65182	-4.14537	-1.48288	-4.52998	-1.8863	-2.09379	-2.0579	-2.67299	-2.22515	-2.58917
LNCaP	wgEncodeHaibMethylRrbsLncapUwSitesRep2	162011	-4.26845	1.91801	-2.14055	0	-0.506234	0.531915	-2.29083	-2.98915	-2.06515	-2.08323	-2.40391	-2.16426
AG10803	wgEncodeHaibMethylRrbsAg10803UwSitesRep2	128694	-3.35132	0.943517	-3.14699	-3.64399	-1.01108	-6.21047	-2.06433	-2.26161	-2.11808	-2.53886	-2.24162	-3.07606
LNCaP	wgEncodeHaibMethylRrbsLncapUwSitesRep1	243011	-3.93285	0.99108	-0.236555	-0.231047	-1.13622	-2.14989	-2.26473	-2.69328	-2.36435	-2.13912	-2.36707	-2.2157
HAEpiC	wgEncodeHaibMethylRrbsHaeUwstamgrowprotSitesRep2	166537	5.52486	-1.34981	-3.37917	-0.385748	1.63269	-4.68091	-2.70246	-2.06469	-2.20317	-2.07978	-3.24223	-2.8269
NH-A	wgEncodeHaibMethylRrbsNhaUwSitesRep1	130665	1.88261	-0.225366	-3.4752	-4.02077	-0.654082	-4.97271	-1.9402	-2.11525	-2.10202	-2.53609	-2.27931	-2.8442
HAEpiC	wgEncodeHaibMethylRrbsHaeUwstamgrowprotSitesRep1	117950	-0.305344	-1.74927	-0.337882	-1.90424	1.27912	-5.38989	-1.83712	-2.0101	-2.12592	-2.16101	-2.76669	-2.82621
HEK293	wgEncodeHaibMethylRrbsHek293StanfordSitesRep1	310304	3.13125	1.97999	0.814053	-0.104767	1.56005	-1.83873	-2.8384	-3.82361	-2.89888	-2.22125	-4.72539	-2.33537
GM19239	wgEncodeHaibMethylRrbsGm19239OpenchromgrowprotSitesRep2	125155	0.961847	5.30387	-3.74493	0.0554785	-0.258036	-0.816049	-1.83426	-4.01341	-2.05297	-2.00595	-2.34261	-1.97776
HEK293	wgEncodeHaibMethylRrbsHek293StanfordSitesRep2	220957	2.52028	1.6877	-2.8515	0.64841	-1.08035	-4.72838	-2.21917	-3.36926	-2.14844	-2.17463	-2.38611	-3.41363
GM19239	wgEncodeHaibMethylRrbsGm19239OpenchromgrowprotSitesRep1	165357	0.56444	2.35878	0.614165	-0.900052	-1.52515	-1.79625	-1.8854	-2.91449	-2.34279	-2.09223	-2.27186	-2.06576
NB4	wgEncodeHaibMethylRrbsNb4UwstamgrowprotSitesRep1	313930	-0.917852	-1.36132	-3.12273	-2.39015	-1.57075	-0.640993	-1.99979	-2.19884	-2.35397	-2.86751	-2.46532	-2.18716
MCF-7	wgEncodeHaibMethylRrbsMcf7OpenchromgrowprotSitesRep1	259443	-1.71636	-0.483405	-1.64232	0.490519	-1.43042	-1.81122	-2.0576	-2.34457	-2.1447	-2.20797	-2.41515	-2.2478
MCF-7	wgEncodeHaibMethylRrbsMcf7OpenchromgrowprotSitesRep2	223659	-2.32945	2.29632	-2.95623	-1.3045	-1.81191	-1.74692	-2.03448	-3.77536	-2.22368	-2.23146	-2.38668	-2.34963
SK-N-MC	wgEncodeHaibMethylRrbsSknmcHaibSitesRep1	165964	-2.98932	0.730864	-2.56384	-2.56093	0.626959	-0.370169	-1.98143	-2.39825	-2.08154	-2.45205	-2.81446	-2.05736
SK-N-MC	wgEncodeHaibMethylRrbsSknmcHaibSitesRep2	189489	-3.39254	2.31544	-1.14504	-2.18902	-0.162358	-0.75188	-2.09365	-3.11422	-2.14638	-2.44029	-2.49966	-2.08312
HRE	wgEncodeHaibMethylRrbsHreUwSitesRep2	138405	-1.50225	-0.562366	-0.589414	-2.77434	2.12398	-3.48869	-1.91215	-2.08602	-2.14447	-2.2939	-3.47124	-2.37512
HRE	wgEncodeHaibMethylRrbsHreUwSitesRep1	132906	2.53912	0.235448	-0.320427	-2.02254	-0.464846	-4.05779	-1.91064	-2.15173	-2.17599	-2.14043	-2.2465	-2.36739
HeLa-S3	wgEncodeHaibMethylRrbsHelas3HudsonalphagrowprotSitesRep2	355018	-0.176835	2.84243	-1.13835	-0.0338639	-1.17262	-3.16155	-1.99572	-5.35511	-2.21128	-2.23296	-2.46761	-3.29589
Jurkat	wgEncodeHaibMethylRrbsJurkatUwSitesRep1	222115	0	0.877326	0.830897	-0.31687	-2.31533	-3.7874	-1.92371	-3.0034	-2.70407	-2.13622	-2.76277	-2.87039
SkMC	wgEncodeHaibMethylRrbsSkmcUwstamgrowprotSitesRep1	104110	-1.22034	1.52818	-1.54291	1.46862	0.174978	-5.42969	-1.81601	-2.33242	-1.97822	-2.07676	-2.39111	-2.77651
HeLa-S3	wgEncodeHaibMethylRrbsHelas3HudsonalphagrowprotSitesRep1	442982	1.3873	1.93121	-0.949484	-0.221315	-0.710803	-2.43599	-2.21714	-4.28105	-2.45579	-2.27834	-2.57594	-2.6063
SkMC	wgEncodeHaibMethylRrbsSkmcUwstamgrowprotSitesRep2	110449	-4.29887	1.11559	3.86688	1.39001	0.707805	-3.9986	-2.11091	-2.25249	-3.24017	-2.08215	-2.50638	-2.37026
Myometr	wgEncodeHaibMethylRrbsMyometrDukeSitesRep1	134759	-1.79307	0.176523	2.34939	0.558098	2.54361	-0.679739	-1.91466	-2.27128	-3.30966	-2.09225	-4.14851	-2.02769
Myometr	wgEncodeHaibMethylRrbsMyometrDukeSitesRep2	149743	-2.14583	-2.04886	-1.44688	-3.17	0.408571	-3.20627	-1.99181	-2.0728	-2.06133	-2.38617	-2.59241	-2.33264
MCF-7	wgEncodeHaibMethylRrbsMcf7DukeSitesRep2	223659	-2.32945	2.29632	-2.95623	-1.3045	-1.81191	-1.74692	-2.03448	-3.77536	-2.22368	-2.23146	-2.38668	-2.34963
MCF-7	wgEncodeHaibMethylRrbsMcf7DukeSitesRep1	259443	-1.71636	-0.483405	-1.64232	0.490519	-1.43042	-1.81122	-2.0576	-2.34457	-2.1447	-2.20797	-2.41515	-2.2478
HEK293	wgEncodeHaibMethylRrbsHek293UwSitesRep2	204524	-0.180603	-1.54769	-0.587689	0.540582	-0.939024	-4.53074	-1.91484	-2.11837	-2.2105	-2.14442	-2.33867	-3.33423
HEK293	wgEncodeHaibMethylRrbsHek293UwSitesRep1	203542	2.40964	-1.25319	-2.10426	0.445708	-1.6313	-0.990874	-2.05459	-2.10937	-2.11764	-2.11919	-2.33437	-2.09956
MCF-7	wgEncodeHaibMethylRrbsMcf7RandshrnaDukeSitesRep1	290394	1.59008	0.255399	-0.13947	-2.92949	-1.30017	-3.79251	-2.39478	-2.57056	-2.56646	-2.76716	-2.41634	-3.07939
MCF-7	wgEncodeHaibMethylRrbsMcf7RandshrnaDukeSitesRep2	252810	-1.55965	0.789681	-0.283006	0.383719	0.543541	-3.2952	-1.95891	-2.54889	-2.33933	-2.20106	-3.11182	-2.64959
AG09309	wgEncodeHaibMethylRrbsAg09309UwstamgrowprotSitesRep2	139882	-2.23919	0.856382	-4.64905	-2.64487	-1.18089	-4.27968	-1.98015	-2.43414	-2.45945	-2.38549	-2.23895	-2.46276
AG09309	wgEncodeHaibMethylRrbsAg09309UwstamgrowprotSitesRep1	130580	0.228702	2.4885	-3.40216	1.03021	-0.376161	-2.46994	-1.84056	-2.65395	-2.09579	-2.04879	-2.23459	-2.05529
Skeletal Muscle BC 01-11002	wgEncodeHaibMethylRrbsBcskeletalmuscle0111002BiochainSitesRep2	232401	-6.04638	-0.831692	0.989733	-0.372266	0.26404	-3.43273	-2.73276	-2.17848	-2.61536	-2.12845	-2.59762	-2.46502
Skeletal Muscle BC 01-11002	wgEncodeHaibMethylRrbsBcskeletalmuscle0111002BiochainSitesRep1	194194	-1.51958	-0.14733	-2.47281	-2.06066	-1.3471	-1.68619	-1.95275	-2.24948	-2.13331	-2.30548	-2.27417	-2.11609
Skin BC 01-11002	wgEncodeHaibMethylRrbsBcskin0111002BiochainSitesRep2	175366	-2.74408	-1.90621	-0.10923	-2.15699	0.708519	-5.62936	-2.04356	-2.0815	-2.2613	-2.3535	-2.78855	-3.07772
Skin BC 01-11002	wgEncodeHaibMethylRrbsBcskin0111002BiochainSitesRep1	174709	-4.05821	-2.14541	-0.581886	-2.2674	-0.780322	-2.04937	-2.49489	-2.09176	-2.11249	-2.405	-2.30151	-2.14088
Lung BC 01-11002	wgEncodeHaibMethylRrbsBclung0111002BiochainSitesRep1	263319	-4.94898	0.132573	0.379891	0.0553403	1.16974	-0.194081	-2.6047	-2.44955	-2.5182	-2.15918	-3.53086	-2.11736
Jurkat	wgEncodeHaibMethylRrbsJurkatUwSitesRep2	246697	-2.13592	0.634592	-0.369247	0.394477	-1.45554	-3.64129	-2.05314	-2.8308	-2.37346	-2.2061	-2.42366	-2.94168
Lung BC 01-11002	wgEncodeHaibMethylRrbsBclung0111002BiochainSitesRep2	298680	-3.10442	-1.8171	0.68918	-1.57013	0.746895	-0.53418	-2.19406	-2.18049	-2.6543	-2.26204	-3.08132	-2.1572
PANC-1	wgEncodeHaibMethylRrbsPanc1HaibSitesRep2	141616	4.45765	4.18525	1.76595	2.6776	-0.613543	2.52913	-2.24248	-3.65572	-2.72468	-2.38485	-2.32936	-2.49619
Adrenal Gland BC H12803N	wgEncodeHaibMethylRrbsBcadrenalglandh12803nBiochainSitesRep1	153270	-1.95751	-1.19397	0.5074	-1.75341	-2.03408	-2.00753	-1.95392	-2.06868	-2.37926	-2.17841	-2.34645	-2.07131
GM19239	wgEncodeHaibMethylRrbsGm19239DukeSitesRep2	125155	0.961847	5.30387	-3.74493	0.0554785	-0.258036	-0.816049	-1.83426	-4.01341	-2.05297	-2.00595	-2.34261	-1.97776
GM12891	wgEncodeHaibMethylRrbsGm12891HaibSitesRep1	212550	1.70321	0.345935	-4.33713	-2.88438	0.615676	-2.4893	-1.9964	-2.45685	-2.59425	-2.53021	-2.80632	-2.27967
GM19239	wgEncodeHaibMethylRrbsGm19239DukeSitesRep1	165357	0.56444	2.35878	0.614165	-0.900052	-1.52515	-1.79625	-1.8854	-2.91449	-2.34279	-2.09223	-2.27186	-2.06576
Adrenal Gland BC H12803N	wgEncodeHaibMethylRrbsBcadrenalglandh12803nBiochainSitesRep2	144428	-6.03622	-0.569541	-1.65031	-0.259403	-2.59077	-4.12728	-2.47971	-2.09474	-2.05776	-2.04603	-2.49117	-2.46536
GM12891	wgEncodeHaibMethylRrbsGm12891HaibSitesRep2	232315	-3.04077	0.753201	-1.69518	-2.43484	-0.0785967	-1.86212	-2.35104	-2.50091	-2.10556	-2.43484	-2.48715	-2.19798
PANC-1	wgEncodeHaibMethylRrbsPanc1HaibSitesRep1	141944	2.928	1.77936	1.36585	4.25121	0	-1.85936	-1.99769	-2.69537	-2.4954	-2.85652	-2.51596	-2.10318
HMEC	wgEncodeHaibMethylRrbsHmecUwSitesRep2	172696	1.97759	-0.661841	-5.2362	-4.86721	-2.23151	-4.56487	-1.93583	-2.09389	-2.66185	-3.17304	-2.41683	-2.71182
NHBE	wgEncodeHaibMethylRrbsNhbeUwstamgrowprotSitesRep1	150637	-2.79302	-0.0840866	-4.32662	-1.11185	0.439409	-3.82228	-2.03051	-2.22817	-2.25239	-2.08554	-2.64426	-2.42358
NHBE	wgEncodeHaibMethylRrbsNhbeUwstamgrowprotSitesRep2	144655	-0.817578	1.31155	-4.29813	0.401654	-1.14616	-3.25548	-1.91978	-2.39493	-2.24619	-2.04965	-2.23365	-2.27395
HMEC	wgEncodeHaibMethylRrbsHmecUwSitesRep1	194052	-2.10691	2.35376	-3.61613	-0.499732	-1.00949	-5.39106	-2.02537	-3.22155	-2.21411	-2.10413	-2.29964	-3.30441
Skeletal Muscle BC H12817N	wgEncodeHaibMethylRrbsBcskeletalmuscleh12817nBiochainSitesRep1	152291	1.60078	0.340426	-0.246886	-1.60943	1.10352	-1.59961	-1.93931	-2.24472	-2.16987	-2.13718	-3.00852	-2.05876
Skeletal Muscle BC H12817N	wgEncodeHaibMethylRrbsBcskeletalmuscleh12817nBiochainSitesRep2	170321	-5.02513	0.402341	-1.2768	-2.15569	-0.496771	-4.57854	-2.2563	-2.36663	-2.08894	-2.25047	-2.33416	-2.74595
HIPEpiC	wgEncodeHaibMethylRrbsHipeUwstamgrowprotSitesRep1	155764	-3.80994	-2.70137	-0.728562	-2.07073	-0.209059	-2.49161	-2.29089	-2.12961	-2.11675	-2.26261	-2.3912	-2.17438
HRPEpiC	wgEncodeHaibMethylRrbsHrpeUwSitesRep2	166435	1.15607	-1.32994	0.0962557	-0.0615195	0.564506	-1.26257	-1.90398	-2.07409	-2.24795	-2.07438	-2.66916	-2.06311
HIPEpiC	wgEncodeHaibMethylRrbsHipeUwstamgrowprotSitesRep2	161767	-2.38457	-1.25684	-2.37671	-0.775036	-1.50271	-2.41371	-1.974	-2.06125	-2.08308	-2.08861	-2.26816	-2.15386
HRPEpiC	wgEncodeHaibMethylRrbsHrpeUwSitesRep1	169801	-3.3478	-1.68704	-3.6242	-3.61667	0.00862701	-0.711744	-2.11097	-2.08199	-2.26125	-2.6423	-2.50935	-2.04494
Kidney BC 01-11002	wgEncodeHaibMethylRrbsBckidney0111002BiochainSitesRep2	460885	-4.72817	-2.55643	-0.345293	-3.2506	1.02701	1.21099	-2.868	-2.5084	-2.39454	-3.26717	-3.636	-2.74449
Jurkat	wgEncodeHaibMethylRrbsJurkatUwstamgrowprotSitesRep2	246697	-2.13592	0.634592	-0.369247	0.394477	-1.45554	-3.64129	-2.05314	-2.8308	-2.37346	-2.2061	-2.42366	-2.94168
Kidney BC 01-11002	wgEncodeHaibMethylRrbsBckidney0111002BiochainSitesRep1	384286	-2.25209	-0.530052	0.366905	0.180036	0.386417	-4.11158	-2.09677	-2.28603	-2.673	-2.26251	-2.97513	-3.2784
PanIslets	wgEncodeHaibMethylRrbsPanisletsSitesRep5	174970	0.789779	-0.69893	-0.80032	-3.58934	-1.79991	-3.71655	-1.90814	-2.08464	-2.12748	-2.7548	-2.31213	-2.52704
PanIslets	wgEncodeHaibMethylRrbsPanisletsSitesRep4	170534	4.97132	-3.16414	-0.686843	-0.990768	-0.307192	0.390269	-2.43858	-2.29423	-2.12844	-2.1031	-2.36411	-2.06644
PanIslets	wgEncodeHaibMethylRrbsPanisletsSitesRep3	132689	-0.77951	-3.76955	-1.63009	-1.99867	0.0807801	-1.99549	-1.86812	-2.21957	-2.02084	-2.16912	-2.38925	-2.03407
PanIslets	wgEncodeHaibMethylRrbsPanisletsSitesRep2	287215	-1.46813	0.211367	-1.01027	-0.199402	1.03627	-3.30935	-1.99363	-2.4658	-2.26833	-2.16162	-3.48049	-2.74233
PanIslets	wgEncodeHaibMethylRrbsPanisletsSitesRep1	127781	3.31072	-1.16662	-4.48818	-2.88724	-2.12241	-0.786449	-2.03695	-2.01896	-2.3302	-2.35924	-2.31631	-2.00491
HCM	wgEncodeHaibMethylRrbsHcmUwstamgrowprotSitesRep1	141185	-4.70397	-3.14658	-0.527199	-0.223297	1.4006	-3.63928	-2.22269	-2.16095	-2.16676	-2.03299	-3.03288	-2.40241
HCM	wgEncodeHaibMethylRrbsHcmUwstamgrowprotSitesRep2	157052	-3.45286	-4.00334	-0.755951	-1.90024	0.0818293	-1.20846	-2.05453	-2.33019	-2.12861	-2.20858	-2.44363	-2.02546
HSMM	wgEncodeHaibMethylRrbsHsmmDukeSitesRep1	117293	-0.526662	-2.09713	-1.52225	1.34392	-0.254721	-1.90126	-1.83218	-2.00699	-2.00309	-2.09407	-2.32475	-2.05845
HSMM	wgEncodeHaibMethylRrbsHsmmDukeSitesRep2	177784	2.29008	1.80275	-4.24168	-0.473261	1.01675	-5.21426	-1.96316	-2.93675	-2.32201	-2.0815	-3.1504	-3.51287
AG04450	wgEncodeHaibMethylRrbsAg04450UwSitesRep2	151182	-2.37417	-1.1103	-2.61086	-1.65801	-1.07695	-0.894188	-1.9289	-2.07998	-2.06096	-2.20878	-2.26272	-2.02923
AG04450	wgEncodeHaibMethylRrbsAg04450UwSitesRep1	148141	-3.30456	-1.78261	-0.678708	-1.61482	-0.77191	-2.58848	-2.19215	-2.0502	-2.12632	-2.12057	-2.31494	-2.15205
GM12878	wgEncodeHaibMethylRrbsGm12878HaibSitesRep2	174933	-1.92955	2.14705	-3.31095	-0.569453	-0.335845	-3.16533	-2.00937	-2.7483	-2.10938	-2.06975	-2.32551	-2.32269
GM12878	wgEncodeHaibMethylRrbsGm12878HaibSitesRep1	179411	-1.7116	1.73344	-3.28762	-1.00173	1.74483	-4.62214	-1.95263	-2.86456	-2.16976	-2.09875	-3.34757	-2.67924
HSMM_FSHD	wgEncodeHaibMethylRrbsHsmmfshdDukeSitesRep3	113772	-2.15898	-0.395257	-1.51163	-2.31614	1.01126	-6.74738	-1.86079	-2.09876	-1.99591	-2.18692	-2.72231	-3.21345
HSMM_FSHD	wgEncodeHaibMethylRrbsHsmmfshdDukeSitesRep2	133606	5.51312	1.81413	-0.204708	-0.764877	-3.02975	-2.67479	-2.14621	-2.42264	-2.13658	-2.01674	-2.49715	-2.09385
HSMM_FSHD	wgEncodeHaibMethylRrbsHsmmfshdDukeSitesRep1	136308	0.415307	-0.909426	-0.594238	0.504313	-1.05556	-4.85504	-1.83835	-2.05408	-2.06251	-2.02011	-2.24202	-2.72883
PrEC	wgEncodeHaibMethylRrbsPrecUwSitesRep2	163808	-4.10893	1.18972	-2.82528	1.95528	-1.03949	-1.85759	-2.30023	-2.53563	-2.06135	-2.33543	-2.26562	-2.13578
PrEC	wgEncodeHaibMethylRrbsPrecUwSitesRep1	159701	-6.59442	-0.595829	-3.36336	2.77749	-0.107826	-2.73338	-2.94335	-2.13197	-2.10738	-2.51707	-2.46064	-2.22471
Brain BC H11058N	wgEncodeHaibMethylRrbsBcbrainh11058nBiochainSitesRep1	179443	-0.0785238	-2.06262	0.4155	1.75537	-1.49041	-4.36915	-1.91195	-2.09005	-2.38842	-2.26376	-2.28264	-2.63026
K562	wgEncodeHaibMethylRrbsK562HaibSitesRep1	129568	1.17474	1.90418	1.03785	-0.270717	-0.118235	-0.305033	-1.83613	-2.39672	-2.21976	-1.99734	-2.35987	-1.97506
Brain BC H11058N	wgEncodeHaibMethylRrbsBcbrainh11058nBiochainSitesRep2	202721	-2.97182	-1.9234	0.079713	-0.51134	0.052159	-3.86572	-2.09548	-2.11909	-2.33636	-2.11386	-2.52071	-2.6055
K562	wgEncodeHaibMethylRrbsK562HaibSitesRep2	100505	0.752587	3.3963	1.70874	0.672897	-3.55739	1.61324	-1.74704	-2.65186	-2.37034	-1.96972	-2.56463	-2.03475
GM19240	wgEncodeHaibMethylRrbsGm19240OpenchromgrowprotSitesRep1	171821	2.76282	1.9429	-1.60848	-0.0990197	2.49673	-1.64462	-2.11623	-2.79554	-2.08734	-2.07486	-4.38861	-2.06943
GM19240	wgEncodeHaibMethylRrbsGm19240OpenchromgrowprotSitesRep2	216977	-3.72625	2.18984	-1.5558	-0.0167574	-0.593755	-1.37	-2.12443	-3.19541	-2.11494	-2.11063	-2.36068	-2.09638
ovcar-3	wgEncodeHaibMethylRrbsOvcar3UwSitesRep2	263889	-1.98666	1.68377	-2.4679	0.163965	-0.904929	-3.5747	-1.99864	-3.12611	-2.16703	-2.19882	-2.36756	-2.6949
ovcar-3	wgEncodeHaibMethylRrbsOvcar3UwSitesRep1	199431	-0.634497	1.81655	-0.797424	-0.801068	-0.93838	-1.09206	-1.93827	-2.97013	-2.22812	-2.18322	-2.31991	-2.10434
H1-hESC	wgEncodeHaibMethylRrbsH1hescHudsonalphagrowprotSitesRep2	187314	0.390694	-1.60538	2.15472	0.292977	3.42081	0.763624	-1.92831	-2.08189	-3.31336	-2.11252	-4.88354	-2.19852
HSMMtube	wgEncodeHaibMethylRrbsHsmmtOpenchromgrowprotSitesRep1	164171	-1.3507	3.11699	-5.76024	-2.43708	-0.154945	-4.65565	-1.89619	-3.19253	-2.62448	-2.32392	-2.40203	-2.77859
NHDF-neo	wgEncodeHaibMethylRrbsNhdfneoUwstamgrowprotSitesRep1	110666	-5.99125	4.19703	-3.63967	2.63953	0.700461	-3.06435	-2.53636	-3.25956	-2.06146	-2.2444	-2.5373	-2.08424
GM19240	wgEncodeHaibMethylRrbsGm19240DukeSitesRep2	216977	-3.72625	2.18984	-1.5558	-0.0167574	-0.593755	-1.37	-2.12443	-3.19541	-2.11494	-2.11063	-2.36068	-2.09638
HSMMtube	wgEncodeHaibMethylRrbsHsmmtOpenchromgrowprotSitesRep2	158777	-0.81367	-3.31573	-1.54923	-0.344599	-0.575438	-1.89453	-1.85988	-2.14716	-2.02285	-2.02897	-2.29908	-2.06159
SK-N-SH	wgEncodeHaibMethylRrbsSknshHaibSitesRep1	191133	-0.629921	0.693001	-3.36964	-1.7793	0.582487	-1.84554	-1.91754	-2.44532	-2.2508	-2.3014	-2.82052	-2.14117
GM19240	wgEncodeHaibMethylRrbsGm19240DukeSitesRep1	171821	2.76282	1.9429	-1.60848	-0.0990197	2.49673	-1.64462	-2.11623	-2.79554	-2.08734	-2.07486	-4.38861	-2.06943
HIPEpiC	wgEncodeHaibMethylRrbsHipeUwSitesRep1	155764	-3.80994	-2.70137	-0.728562	-2.07073	-0.209059	-2.49161	-2.29089	-2.12961	-2.11675	-2.26261	-2.3912	-2.17438
H1-hESC	wgEncodeHaibMethylRrbsH1hescHudsonalphagrowprotSitesRep1	239910	0.194094	0	0.162632	0	1.37582	-1.8759	-1.96819	-2.30226	-2.55362	-2.15072	-3.44786	-2.19075
HIPEpiC	wgEncodeHaibMethylRrbsHipeUwSitesRep2	161767	-2.38457	-1.25684	-2.37671	-0.775036	-1.50271	-2.41371	-1.974	-2.06125	-2.08308	-2.08861	-2.26816	-2.15386
SK-N-SH	wgEncodeHaibMethylRrbsSknshHaibSitesRep2	179513	1.45742	-0.69776	-0.824964	2.57827	2.09954	-3.6937	-1.93609	-2.1337	-2.16065	-2.4131	-4.06312	-2.46706
NHDF-neo	wgEncodeHaibMethylRrbsNhdfneoUwstamgrowprotSitesRep2	155399	-5.36723	-2.87081	-1.96834	-0.873172	-1.57791	-4.3162	-2.36101	-2.1737	-2.0797	-2.08937	-2.27832	-2.5405
HCPEpiC	wgEncodeHaibMethylRrbsHcpeUwSitesRep2	150220	1.49074	1.23168	-0.856898	-2.08333	-0.107614	-3.27536	-1.91774	-2.43859	-2.10643	-2.22871	-2.4452	-2.29416
HCPEpiC	wgEncodeHaibMethylRrbsHcpeUwSitesRep1	161364	1.88877	0.0728465	-4.51493	-0.975804	-0.851478	-3.38685	-1.92043	-2.26003	-2.39832	-2.13166	-2.3207	-2.37218
PFSK-1	wgEncodeHaibMethylRrbsPfsk1HaibSitesRep1	159017	0.787014	-0.404694	-2.96451	0.30722	0.628376	-0.504009	-1.90017	-2.1381	-2.11207	-2.1019	-2.80857	-2.04953
PANC-1	wgEncodeHaibMethylRrbsPanc1UwSitesRep1	146481	0.247219	-0.814048	2.17284	-0.255558	-0.702276	-3.88735	-1.83575	-2.08813	-2.72358	-2.02668	-2.32462	-2.47052
HNPCEpiC	wgEncodeHaibMethylRrbsHnpceUwSitesRep1	139790	-0.630915	-1.79216	-2.44452	-0.196127	0.739128	-1.22256	-1.87676	-2.0431	-2.05102	-2.03464	-2.66542	-2.01123
LNCaP	wgEncodeHaibMethylRrbsLncapDukeSitesRep1	149924	1.32603	2.90365	0.442632	1.25074	-1.60446	-2.28833	-1.9226	-3.2585	-2.32633	-2.17879	-2.28541	-2.19121
PANC-1	wgEncodeHaibMethylRrbsPanc1UwSitesRep2	195255	-2.23898	3.15468	-0.205281	0.601367	-1.64692	-1.98478	-1.91094	-3.77037	-2.28209	-2.15992	-2.38571	-2.13516
HNPCEpiC	wgEncodeHaibMethylRrbsHnpceUwSitesRep2	162643	-0.617284	-0.325468	-0.539622	-2.37649	-1.00107	-1.18694	-1.89406	-2.14661	-2.15905	-2.33831	-2.26735	-2.05276
PFSK-1	wgEncodeHaibMethylRrbsPfsk1HaibSitesRep2	187369	3.32142	2.38751	0.0337325	0.430892	-0.200546	-3.34821	-2.37623	-3.2186	-2.32788	-2.15184	-2.559	-2.51971
LNCaP	wgEncodeHaibMethylRrbsLncapDukeSitesRep2	259620	-2.57385	0.375191	-0.818382	-2.2571	1.01523	-4.32034	-2.11671	-2.49634	-2.20867	-2.32542	-3.46621	-3.30474
NB4	wgEncodeHaibMethylRrbsNb4UwSitesRep1	313930	-0.917852	-1.36132	-3.12273	-2.39015	-1.57075	-0.640993	-1.99979	-2.19884	-2.35397	-2.86751	-2.46532	-2.18716
NB4	wgEncodeHaibMethylRrbsNb4UwSitesRep2	252065	-1.77305	1.63286	0.646839	-3.53246	-0.252461	-2.4146	-2.13019	-3.33289	-2.69584	-3.52442	-2.77934	-2.41257
HCT-116	wgEncodeHaibMethylRrbsHct116StanfordSitesRep1	236014	-2.80112	0.263472	-3.55663	-0.684262	-1.29125	-2.48152	-2.2637	-2.77399	-2.20442	-2.16433	-2.39467	-2.50686
HEEpiC	wgEncodeHaibMethylRrbsHeeUwSitesRep2	141361	-0.650407	-0.322221	-2.41771	-5.07228	-0.699556	-3.57864	-1.86707	-2.11074	-2.03217	-2.88863	-2.24679	-2.41139
HCT-116	wgEncodeHaibMethylRrbsHct116StanfordSitesRep2	316831	-0.407747	1.53334	-0.352395	0.360431	-1.53175	-2.17856	-1.97931	-3.39362	-2.56395	-2.20395	-2.44969	-2.42396
HEEpiC	wgEncodeHaibMethylRrbsHeeUwSitesRep1	131852	-0.2331	3.84924	-0.496019	-1.35465	0.422109	-5.70888	-1.85846	-3.14871	-2.15084	-2.08174	-2.55464	-3.05206
LNCaP	wgEncodeHaibMethylRrbsLncapAndroOpenchromgrowprotSitesRep1	190450	-2.30174	2.60988	-2.43234	-0.670803	-1.32587	-0.706714	-2.02337	-3.95559	-2.09535	-2.11472	-2.34843	-2.11907
LNCaP	wgEncodeHaibMethylRrbsLncapAndroOpenchromgrowprotSitesRep2	214805	-3.89864	-0.121877	0.114651	-0.0162404	-1.03379	-2.61079	-2.27067	-2.32183	-2.45043	-2.11484	-2.36423	-2.36143
NH-A	wgEncodeHaibMethylRrbsNhaUwSitesRep2	142597	-2.58665	-2.27409	0.0478583	1.31302	-0.120664	-2.17513	-1.98445	-2.04666	-2.21845	-2.13184	-2.40036	-2.08952
SK-N-SH (Retinoic Acid)	wgEncodeHaibMethylRrbsSknshraUwSitesRep2	217157	2.02634	1.10646	-5.23667	-1.65436	1.46736	-1.34041	-2.18014	-2.74127	-2.89948	-2.31557	-3.70309	-2.11599
SK-N-SH (Retinoic Acid)	wgEncodeHaibMethylRrbsSknshraUwSitesRep1	267771	-1.68765	-2.43469	-0.40665	1.5574	-0.0223601	-4.2131	-2.05596	-2.23703	-2.35556	-2.37284	-2.68442	-3.10085
HAEpiC	wgEncodeHaibMethylRrbsHaeUwSitesRep2	166537	5.52486	-1.34981	-3.37917	-0.385748	1.63269	-4.68091	-2.70246	-2.06469	-2.20317	-2.07978	-3.24223	-2.8269
Melano	wgEncodeHaibMethylRrbsMelanoSitesRep2	148782	6.35907	0.857265	-4.2993	-2.56325	0.505584	-4.57508	-2.80671	-2.47995	-2.41826	-2.33589	-2.711	-2.66881
HAEpiC	wgEncodeHaibMethylRrbsHaeUwSitesRep1	117950	-0.305344	-1.74927	-0.337882	-1.90424	1.27912	-5.38989	-1.83712	-2.0101	-2.12592	-2.16101	-2.76669	-2.82621
Melano	wgEncodeHaibMethylRrbsMelanoSitesRep1	155778	3.40104	1.27993	-2.78767	-3.581	0.164282	-3.66081	-2.02631	-2.42237	-2.10557	-2.75091	-2.59943	-2.4034
GM12892	wgEncodeHaibMethylRrbsGm12892HaibSitesRep2	155726	2.33463	5.47976	-0.15036	-0.847555	0.909091	-8.00209	-1.93619	-4.3974	-2.18841	-2.05787	-2.73977	-4.35367
GM12892	wgEncodeHaibMethylRrbsGm12892HaibSitesRep1	176822	1.04332	1.73811	-0.133984	0.0198275	0.0244928	-0.507497	-1.89328	-2.96277	-2.28687	-2.07646	-2.55716	-2.03996
GM12878	wgEncodeHaibMethylRrbsGm12878HudsonalphagrowprotSitesRep2	174933	-1.92955	2.14705	-3.31095	-0.569453	-0.335845	-3.16533	-2.00937	-2.7483	-2.10938	-2.06975	-2.32551	-2.32269
GM12878	wgEncodeHaibMethylRrbsGm12878HudsonalphagrowprotSitesRep1	179411	-1.7116	1.73344	-3.28762	-1.00173	1.74483	-4.62214	-1.95263	-2.86456	-2.16976	-2.09875	-3.34757	-2.67924
Melano	wgEncodeHaibMethylRrbsMelanoSitesRep3	99941	1.91273	1.84955	-3.65143	-0.967834	1.38723	-1.93785	-2.0615	-2.73316	-2.10858	-2.04439	-2.85103	-2.00896
HSMMtube	wgEncodeHaibMethylRrbsHsmmtDukeSitesRep3	147944	2.36128	1.04659	1.40655	-1.8399	1.22899	-2.11852	-1.93018	-2.30143	-2.5307	-2.14822	-2.94996	-2.11357
HSMMtube	wgEncodeHaibMethylRrbsHsmmtDukeSitesRep1	164171	-1.3507	3.11699	-5.76024	-2.43708	-0.154945	-4.65565	-1.89619	-3.19253	-2.62448	-2.32392	-2.40203	-2.77859
MCF10A-Er-Src	wgEncodeHaibMethylRrbsMcf10aesTamStanfordSitesRep1	194049	-3.9471	2.44289	-1.29575	0.779324	-1.08719	-2.92359	-2.33702	-3.53926	-2.13937	-2.20951	-2.37145	-2.64088
HSMMtube	wgEncodeHaibMethylRrbsHsmmtDukeSitesRep2	158777	-0.81367	-3.31573	-1.54923	-0.344599	-0.575438	-1.89453	-1.85988	-2.14716	-2.02285	-2.02897	-2.29908	-2.06159
AG04450	wgEncodeHaibMethylRrbsAg04450UwstamgrowprotSitesRep1	148141	-3.30456	-1.78261	-0.678708	-1.61482	-0.77191	-2.58848	-2.19215	-2.0502	-2.12632	-2.12057	-2.31494	-2.15205
HCF	wgEncodeHaibMethylRrbsHcfUwstamgrowprotSitesRep2	131905	1.23028	-0.528338	0.904756	-0.127307	2.28006	-4.98118	-1.87254	-2.11751	-2.38841	-2.02839	-3.50759	-2.59798
HRCEpiC	wgEncodeHaibMethylRrbsHrceUwSitesRep2	143860	-5.67108	-2.43902	-2.22434	-0.474737	-3.1576	-4.1958	-2.40811	-2.07081	-2.08118	-2.06801	-2.62957	-2.63617
AG04450	wgEncodeHaibMethylRrbsAg04450UwstamgrowprotSitesRep2	151182	-2.37417	-1.1103	-2.61086	-1.65801	-1.07695	-0.894188	-1.9289	-2.07998	-2.06096	-2.20878	-2.26272	-2.02923
HCF	wgEncodeHaibMethylRrbsHcfUwstamgrowprotSitesRep1	127306	-2.571	-1.53278	-2.1076	-3.50978	-1.91702	-4.56467	-1.85774	-2.01993	-2.00487	-2.44195	-2.2292	-2.64023
HRCEpiC	wgEncodeHaibMethylRrbsHrceUwSitesRep1	160791	3.24763	0.188462	-5.91354	-0.707965	1.97296	-1.04869	-2.25532	-2.23937	-2.92557	-2.10803	-3.52728	-2.02939
LNCaP	wgEncodeHaibMethylRrbsLncapAndroDukeSitesRep2	214805	-3.89864	-0.121877	0.114651	-0.0162404	-1.03379	-2.61079	-2.27067	-2.32183	-2.45043	-2.11484	-2.36423	-2.36143
LNCaP	wgEncodeHaibMethylRrbsLncapAndroDukeSitesRep1	190450	-2.30174	2.60988	-2.43234	-0.670803	-1.32587	-0.706714	-2.02337	-3.95559	-2.09535	-2.11472	-2.34843	-2.11907
Osteoblasts	wgEncodeHaibMethylRrbsOsteoblOpenchromgrowprotSitesRep2	108690	-2.57327	0.188501	0.70355	0.606878	-0.604309	-4.27787	-1.91059	-2.12483	-2.31443	-1.98368	-2.22284	-2.29775
Osteoblasts	wgEncodeHaibMethylRrbsOsteoblOpenchromgrowprotSitesRep1	167559	-0.306547	0.818502	-1.42413	-0.694956	0.440511	-2.84508	-1.89862	-2.45805	-2.08589	-2.06756	-2.57165	-2.26631
HSMM	wgEncodeHaibMethylRrbsHsmmSitesRep1	117293	-0.526662	-2.09713	-1.52225	1.34392	-0.254721	-1.90126	-1.83218	-2.00699	-2.00309	-2.09407	-2.32475	-2.05845
MCF10A-Er-Src	wgEncodeHaibMethylRrbsMcf10aesYalestruhlgrowprotSitesRep1	198813	-3.46021	1.58561	-0.622456	1.33364	-1.19185	-2.69681	-2.40453	-3.0995	-2.16729	-2.30691	-2.35749	-2.5194
HSMM	wgEncodeHaibMethylRrbsHsmmSitesRep3	123359	-3.62519	-2.6256	-3.26161	0.832018	0.858369	-4.67116	-2.06024	-2.10029	-2.0954	-2.03479	-2.87908	-2.61555
HSMM	wgEncodeHaibMethylRrbsHsmmSitesRep2	177784	2.29008	1.80275	-4.24168	-0.473261	1.01675	-5.21426	-1.96316	-2.93675	-2.32201	-2.0815	-3.1504	-3.51287
MCF10A-Er-Src	wgEncodeHaibMethylRrbsMcf10aesYalestruhlgrowprotSitesRep2	184634	-2.06821	1.91629	-3.64347	-0.3996	-1.66301	-0.337508	-1.96611	-3.16099	-2.24656	-2.10745	-2.41746	-2.09434
ECC-1	wgEncodeHaibMethylRrbsEcc1HaibSitesRep2	204233	-3.25118	1.53109	-2.49089	-1.21407	-0.849125	-3.33333	-2.15635	-3.04423	-2.12796	-2.21686	-2.37586	-2.521
ECC-1	wgEncodeHaibMethylRrbsEcc1HaibSitesRep1	219559	-1.07439	1.82245	-1.2892	-1.30288	0.440529	-3.91028	-1.95761	-3.07476	-2.18092	-2.23873	-2.77162	-2.68038
HRPEpiC	wgEncodeHaibMethylRrbsHrpeUwstamgrowprotSitesRep2	166435	1.15607	-1.32994	0.0962557	-0.0615195	0.564506	-1.26257	-1.90398	-2.07409	-2.24795	-2.07438	-2.66916	-2.06311
HRPEpiC	wgEncodeHaibMethylRrbsHrpeUwstamgrowprotSitesRep1	169801	-3.3478	-1.68704	-3.6242	-3.61667	0.00862701	-0.711744	-2.11097	-2.08199	-2.26125	-2.6423	-2.50935	-2.04494
Fibrobl	wgEncodeHaibMethylRrbsFibroblDukeSitesRep2	133013	0.745199	1.94653	-1.14928	-4.23183	-0.314775	-1.4241	-1.89219	-2.62238	-2.063	-2.68498	-2.29514	-2.00881
HepG2	wgEncodeHaibMethylRrbsHepg2DukeSitesRep1	169962	-0.972447	2.84149	-2.59843	-0.733874	-1.77678	-4.0191	-1.89666	-3.51476	-2.10815	-2.10096	-2.39555	-2.69269
Fibrobl	wgEncodeHaibMethylRrbsFibroblDukeSitesRep1	98159	2.08178	0.221274	-6.23083	-2.14765	-0.862014	-7.64212	-1.83601	-2.13162	-2.51674	-2.09975	-2.18683	-3.63847
Osteoblasts	wgEncodeHaibMethylRrbsOsteoblDukeSitesRep2	167559	-0.306547	0.818502	-1.42413	-0.694956	0.440511	-2.84508	-1.89862	-2.45805	-2.08589	-2.06756	-2.57165	-2.26631
Osteoblasts	wgEncodeHaibMethylRrbsOsteoblDukeSitesRep1	108690	-2.57327	0.188501	0.70355	0.606878	-0.604309	-4.27787	-1.91059	-2.12483	-2.31443	-1.98368	-2.22284	-2.29775
GM12891	wgEncodeHaibMethylRrbsGm12891HudsonalphagrowprotSitesRep1	212550	1.70321	0.345935	-4.33713	-2.88438	0.615676	-2.4893	-1.9964	-2.45685	-2.59425	-2.53021	-2.80632	-2.27967
K562	wgEncodeHaibMethylRrbsK562HudsonalphagrowprotSitesRep1	129568	1.17474	1.90418	1.03785	-0.270717	-0.118235	-0.305033	-1.83613	-2.39672	-2.21976	-1.99734	-2.35987	-1.97506
GM12891	wgEncodeHaibMethylRrbsGm12891HudsonalphagrowprotSitesRep2	232315	-3.04077	0.753201	-1.69518	-2.43484	-0.0785967	-1.86212	-2.35104	-2.50091	-2.10556	-2.43484	-2.48715	-2.19798
K562	wgEncodeHaibMethylRrbsK562HudsonalphagrowprotSitesRep2	100505	0.752587	3.3963	1.70874	0.672897	-3.55739	1.61324	-1.74704	-2.65186	-2.37034	-1.96972	-2.56463	-2.03475
HCPEpiC	wgEncodeHaibMethylRrbsHcpeUwstamgrowprotSitesRep2	150220	1.49074	1.23168	-0.856898	-2.08333	-0.107614	-3.27536	-1.91774	-2.43859	-2.10643	-2.22871	-2.4452	-2.29416
U87	wgEncodeHaibMethylRrbsU87HaibSitesRep1	143436	-1.2566	3.59955	-3.79719	-0.563	2.14623	1.95293	-1.9033	-3.43394	-2.15902	-2.06387	-3.81539	-2.44467
U87	wgEncodeHaibMethylRrbsU87HaibSitesRep2	158331	0.407148	0.518341	-1.74219	-1.81281	0.0285694	-2.94718	-1.9048	-2.34185	-2.08956	-2.27279	-2.47395	-2.25294
Leukocyte BC UHN00204	wgEncodeHaibMethylRrbsBcleukocyteuhn00204BiochainSitesRep2	219736	-1.35604	1.42264	-1.85908	1.05302	0.953107	-0.384721	-1.97348	-2.95514	-2.14006	-2.3135	-2.99736	-2.11911
Leukocyte BC UHN00204	wgEncodeHaibMethylRrbsBcleukocyteuhn00204BiochainSitesRep1	184132	-2.0938	-3.09133	-2.53577	1.31332	1.76498	-2.5834	-1.99444	-2.16463	-2.08615	-2.16275	-3.50546	-2.18228
BJ	wgEncodeHaibMethylRrbsBjUwSitesRep1	115481	1.90359	-0.478851	0.332134	-0.057323	0.955676	-2.65501	-1.9134	-2.05783	-2.24988	-2.00313	-2.75629	-2.11306
Hepatocytes	wgEncodeHaibMethylRrbsHepatocytesDukeSitesRep2	166084	-1.90724	1.15066	-1.33994	-0.54584	-0.934379	-3.82346	-2.01951	-2.46092	-2.10696	-2.07409	-2.28429	-2.49632
RPTEC	wgEncodeHaibMethylRrbsRptecSitesRep2	153829	1.81736	-1.17465	-2.77235	-0.783152	-1.95652	-5.58998	-2.00541	-2.07772	-2.10982	-2.07789	-2.3052	-3.27178
BJ	wgEncodeHaibMethylRrbsBjUwSitesRep2	147857	-2.04717	-3.81385	-1.30693	-2.75287	0.679765	-1.10264	-1.99114	-2.3511	-2.11673	-2.42501	-2.75673	-2.04094
Hepatocytes	wgEncodeHaibMethylRrbsHepatocytesDukeSitesRep1	178266	-0.238949	-2.07165	-0.465866	-1.39913	1.05318	0.319635	-1.91752	-2.10415	-2.22211	-2.19992	-3.00075	-2.11381
RPTEC	wgEncodeHaibMethylRrbsRptecSitesRep1	172191	-0.627221	-2.94511	-2.95621	-3.2635	0.743805	-3.10219	-1.901	-2.15992	-2.10368	-2.53233	-2.89935	-2.27065
GM12892	wgEncodeHaibMethylRrbsGm12892HudsonalphagrowprotSitesRep1	176822	1.04332	1.73811	-0.133984	0.0198275	0.0244928	-0.507497	-1.89328	-2.96277	-2.28687	-2.07646	-2.55716	-2.03996
Fibrobl	wgEncodeHaibMethylRrbsFibroblOpenchromgrowprotSitesRep2	133013	0.745199	1.94653	-1.14928	-4.23183	-0.314775	-1.4241	-1.89219	-2.62238	-2.063	-2.68498	-2.29514	-2.00881
GM12892	wgEncodeHaibMethylRrbsGm12892HudsonalphagrowprotSitesRep2	155726	2.33463	5.47976	-0.15036	-0.847555	0.909091	-8.00209	-1.93619	-4.3974	-2.18841	-2.05787	-2.73977	-4.35367
Fibrobl	wgEncodeHaibMethylRrbsFibroblOpenchromgrowprotSitesRep1	98159	2.08178	0.221274	-6.23083	-2.14765	-0.862014	-7.64212	-1.83601	-2.13162	-2.51674	-2.09975	-2.18683	-3.63847
Breast BC 02-03015	wgEncodeHaibMethylRrbsBcbreast0203015BiochainSitesRep1	166482	-1.25297	-2.89681	-2.74948	-0.143988	-0.773274	-5.14539	-1.95095	-2.20032	-2.08458	-2.06962	-2.32798	-2.8842
ProgFib	wgEncodeHaibMethylRrbsProgfibSitesRep1	161192	-1.58434	-0.328475	-3.58172	-0.25812	0.093343	1.21966	-1.95745	-2.15692	-2.1133	-2.06208	-2.48511	-2.23899
Breast BC 02-03015	wgEncodeHaibMethylRrbsBcbreast0203015BiochainSitesRep2	214695	-3.48763	-0.426439	-1.40941	-0.666071	0.1769	-4.63626	-2.23663	-2.17388	-2.13709	-2.12036	-2.54395	-2.75203
HCPEpiC	wgEncodeHaibMethylRrbsHcpeUwstamgrowprotSitesRep1	161364	1.88877	0.0728465	-4.51493	-0.975804	-0.851478	-3.38685	-1.92043	-2.26003	-2.39832	-2.13166	-2.3207	-2.37218
HEK293	wgEncodeHaibMethylRrbsHek293YalegrowprotSitesRep2	220957	2.52028	1.6877	-2.8515	0.64841	-1.08035	-4.72838	-2.21917	-3.36926	-2.14844	-2.17463	-2.38611	-3.41363
A549	wgEncodeHaibMethylRrbsA549Dm002p7dHaibSitesRep1	191956	-2.21998	-0.913987	1.33692	-1.94175	0.292893	-0.595614	-1.97147	-2.15483	-2.76867	-2.31986	-2.71099	-2.09242
A549	wgEncodeHaibMethylRrbsA549Dm002p7dHaibSitesRep2	209045	-5.6167	-1.36158	-0.844823	0.249922	-0.146703	-5.60238	-2.71328	-2.12838	-2.17126	-2.14359	-2.54022	-3.76265
ProgFib	wgEncodeHaibMethylRrbsProgfibSitesRep2	203175	-1.89862	-1.73971	-0.80445	-4.6395	0.429763	-4.5319	-1.94945	-2.10569	-2.15442	-3.35987	-2.65606	-2.78087
Liver BC 01-11002	wgEncodeHaibMethylRrbsBcliver0111002BiochainSitesRep1	295178	-1.42296	-1.78602	-2.51793	-1.17255	1.32233	-0.989754	-2.04122	-2.18598	-2.25934	-2.298	-3.75865	-2.15021
HSMMtube_FSHD	wgEncodeHaibMethylRrbsHsmmtubefshdDukeSitesRep1	154835	1.56904	0	-1.52278	0.519352	0.0367918	-4.19867	-1.92743	-2.16963	-2.03409	-2.04822	-2.38629	-2.52132
HSMMtube_FSHD	wgEncodeHaibMethylRrbsHsmmtubefshdDukeSitesRep2	129576	2.57353	-1.35558	-1.08999	-4.5642	-0.637442	-3.00866	-1.96367	-2.01881	-2.03758	-2.79471	-2.26799	-2.18899
HSMMtube_FSHD	wgEncodeHaibMethylRrbsHsmmtubefshdDukeSitesRep3	136821	-3.81847	1.87832	2.26629	1.67292	-0.715774	0.612933	-2.1074	-2.46556	-2.69586	-2.12331	-2.24973	-2.04335
Liver BC 01-11002	wgEncodeHaibMethylRrbsBcliver0111002BiochainSitesRep2	399209	-0.387826	-0.447201	-0.102165	-0.316388	-0.340361	-3.01093	-2.08105	-2.28007	-2.44271	-2.23687	-2.64429	-2.65953
SAEC	wgEncodeHaibMethylRrbsSaecUwSitesRep2	142871	-0.351494	1.0166	-1.00212	-0.829482	-0.388865	0.130839	-1.8656	-2.40235	-2.09899	-2.06252	-2.32644	-2.04795
HepG2	wgEncodeHaibMethylRrbsHepg2DukeSitesRep2	148972	-3.0882	0.212359	-1.73437	-2.34821	-0.84046	-2.88784	-2.0663	-2.25036	-2.03953	-2.29411	-2.31574	-2.21095
SAEC	wgEncodeHaibMethylRrbsSaecUwSitesRep1	139858	0.425532	-0.234467	-0.9603	1.03678	0.310264	-2.72449	-1.85431	-2.16054	-2.0785	-2.07626	-2.55155	-2.15975
HNPCEpiC	wgEncodeHaibMethylRrbsHnpceUwstamgrowprotSitesRep1	139790	-0.630915	-1.79216	-2.44452	-0.196127	0.739128	-1.22256	-1.87676	-2.0431	-2.05102	-2.03464	-2.66542	-2.01123
NH-A	wgEncodeHaibMethylRrbsNhaUwstamgrowprotSitesRep2	142597	-2.58665	-2.27409	0.0478583	1.31302	-0.120664	-2.17513	-1.98445	-2.04666	-2.21845	-2.13184	-2.40036	-2.08952
NH-A	wgEncodeHaibMethylRrbsNhaUwstamgrowprotSitesRep1	130665	1.88261	-0.225366	-3.4752	-4.02077	-0.654082	-4.97271	-1.9402	-2.11525	-2.10202	-2.53609	-2.27931	-2.8442
HNPCEpiC	wgEncodeHaibMethylRrbsHnpceUwstamgrowprotSitesRep2	162643	-0.617284	-0.325468	-0.539622	-2.37649	-1.00107	-1.18694	-1.89406	-2.14661	-2.15905	-2.33831	-2.26735	-2.05276
T-47D	wgEncodeHaibMethylRrbsT47dEstradia24hhHaibSitesRep1	174594	-2.16638	-1.85693	0.460278	0.282686	-0.655296	-2.59791	-1.98656	-2.09348	-2.42817	-2.1449	-2.37201	-2.24733
T-47D	wgEncodeHaibMethylRrbsT47dEstradia24hhHaibSitesRep2	166874	-5.5435	0.218016	-2.75344	1.0691	-0.241432	-1.09103	-2.47807	-2.25178	-2.07185	-2.15395	-2.44222	-2.05934
NT2-D1	wgEncodeHaibMethylRrbsNt2d1YalegrowprotSitesRep1	168627	2.90192	-0.222883	-3.87273	0.916031	1.47629	-1.81159	-2.38906	-2.38205	-2.29237	-2.2077	-3.25421	-2.19643
NT2-D1	wgEncodeHaibMethylRrbsNt2d1YalegrowprotSitesRep2	244476	0.445682	0.957602	-3.08538	0.78534	1.56867	-3.30842	-1.96649	-2.91226	-2.30081	-2.263	-4.12929	-2.57127
HEK293	wgEncodeHaibMethylRrbsHek293YalegrowprotSitesRep1	310304	3.13125	1.97999	0.814053	-0.104767	1.56005	-1.83873	-2.8384	-3.82361	-2.89888	-2.22125	-4.72539	-2.33537
T-47D	wgEncodeHaibMethylRrbsT47dDm002p24hHaibSitesRep2	180137	0.435161	-0.553506	-4.00874	2.06916	-0.444688	-1.21457	-1.89642	-2.12491	-2.34093	-2.35129	-2.43261	-2.08251
T-47D	wgEncodeHaibMethylRrbsT47dDm002p24hHaibSitesRep1	184107	-3.10923	-1.54652	-3.3065	1.66168	-1.37988	-3.92013	-2.11033	-2.10748	-2.26726	-2.42811	-2.34207	-2.71594
HCM	wgEncodeHaibMethylRrbsHcmUwSitesRep1	141185	-4.70397	-3.14658	-0.527199	-0.223297	1.4006	-3.63928	-2.22269	-2.16095	-2.16676	-2.03299	-3.03288	-2.40241
HCM	wgEncodeHaibMethylRrbsHcmUwSitesRep2	157052	-3.45286	-4.00334	-0.755951	-1.90024	0.0818293	-1.20846	-2.05453	-2.33019	-2.12861	-2.20858	-2.44363	-2.02546
HEEpiC	wgEncodeHaibMethylRrbsHeeUwstamgrowprotSitesRep2	141361	-0.650407	-0.322221	-2.41771	-5.07228	-0.699556	-3.57864	-1.86707	-2.11074	-2.03217	-2.88863	-2.24679	-2.41139
IMR90	wgEncodeHaibMethylRrbsImr90UwSitesRep2	136608	-1.89343	-0.377181	-0.589971	-0.674916	1.67892	-5.65158	-1.92547	-2.10007	-2.12747	-2.04384	-3.16316	-3.09506
IMR90	wgEncodeHaibMethylRrbsImr90UwSitesRep1	120154	2.25153	-1.14253	-2.77659	-1.68664	-0.627345	-1.926	-1.94895	-2.00891	-1.99391	-2.05199	-2.21107	-2.10359
AG09319	wgEncodeHaibMethylRrbsAg09319UwstamgrowprotSitesRep2	119288	-1.73482	-1.44766	-0.812666	-2.69242	0.140105	-2.89666	-1.87075	-2.00633	-2.04878	-2.21803	-2.40528	-2.15376
HepG2	wgEncodeHaibMethylRrbsHepg2OpenchromgrowprotSitesRep2	148972	-3.0882	0.212359	-1.73437	-2.34821	-0.84046	-2.88784	-2.0663	-2.25036	-2.03953	-2.29411	-2.31574	-2.21095
AG09319	wgEncodeHaibMethylRrbsAg09319UwstamgrowprotSitesRep1	145446	0.917431	-0.786605	-2.79405	0.411872	-1.60504	-5.62742	-1.85798	-2.07244	-2.08549	-2.03482	-2.24591	-3.25789
HepG2	wgEncodeHaibMethylRrbsHepg2OpenchromgrowprotSitesRep1	169962	-0.972447	2.84149	-2.59843	-0.733874	-1.77678	-4.0191	-1.89666	-3.51476	-2.10815	-2.10096	-2.39555	-2.69269
NHDF-neo	wgEncodeHaibMethylRrbsNhdfneoUwSitesRep1	110666	-5.99125	4.19703	-3.63967	2.63953	0.700461	-3.06435	-2.53636	-3.25956	-2.06146	-2.2444	-2.5373	-2.08424
NHDF-neo	wgEncodeHaibMethylRrbsNhdfneoUwSitesRep2	155399	-5.36723	-2.87081	-1.96834	-0.873172	-1.57791	-4.3162	-2.36101	-2.1737	-2.0797	-2.08937	-2.27832	-2.5405
HCT-116	wgEncodeHaibMethylRrbsHct116YalegrowprotSitesRep2	316831	-0.407747	1.53334	-0.352395	0.360431	-1.53175	-2.17856	-1.97931	-3.39362	-2.56395	-2.20395	-2.44969	-2.42396
HCT-116	wgEncodeHaibMethylRrbsHct116YalegrowprotSitesRep1	236014	-2.80112	0.263472	-3.55663	-0.684262	-1.29125	-2.48152	-2.2637	-2.77399	-2.20442	-2.16433	-2.39467	-2.50686
HEEpiC	wgEncodeHaibMethylRrbsHeeUwstamgrowprotSitesRep1	131852	-0.2331	3.84924	-0.496019	-1.35465	0.422109	-5.70888	-1.85846	-3.14871	-2.15084	-2.08174	-2.55464	-3.05206
AG10803	wgEncodeHaibMethylRrbsAg10803UwstamgrowprotSitesRep2	128694	-3.35132	0.943517	-3.14699	-3.64399	-1.01108	-6.21047	-2.06433	-2.26161	-2.11808	-2.53886	-2.24162	-3.07606
AG10803	wgEncodeHaibMethylRrbsAg10803UwstamgrowprotSitesRep1	124188	1.77316	0.0781148	-0.65182	-4.14537	-1.48288	-4.52998	-1.8863	-2.09379	-2.0579	-2.67299	-2.22515	-2.58917
NT2-D1	wgEncodeHaibMethylRrbsNt2d1StanfordSitesRep2	244476	0.445682	0.957602	-3.08538	0.78534	1.56867	-3.30842	-1.96649	-2.91226	-2.30081	-2.263	-4.12929	-2.57127
NT2-D1	wgEncodeHaibMethylRrbsNt2d1StanfordSitesRep1	168627	2.90192	-0.222883	-3.87273	0.916031	1.47629	-1.81159	-2.38906	-2.38205	-2.29237	-2.2077	-3.25421	-2.19643
H1-hESC	wgEncodeHaibMethylRrbsH1hescHaibSitesRep1	239910	0.194094	0	0.162632	0	1.37582	-1.8759	-1.96819	-2.30226	-2.55362	-2.15072	-3.44786	-2.19075
H1-hESC	wgEncodeHaibMethylRrbsH1hescHaibSitesRep2	187314	0.390694	-1.60538	2.15472	0.292977	3.42081	0.763624	-1.92831	-2.08189	-3.31336	-2.11252	-4.88354	-2.19852
Testis BC N30	wgEncodeHaibMethylRrbsBctestisn30BiochainSitesRep1	123207	1.67765	-0.145964	1.37823	2.96128	-1.66856	-2.56077	-1.85433	-2.0736	-2.54768	-2.32387	-2.18681	-2.04944
Testis BC N30	wgEncodeHaibMethylRrbsBctestisn30BiochainSitesRep2	153941	-0.0935891	-3.22896	-1.22278	-4.04463	-2.49634	-7.33179	-1.88499	-2.12393	-2.07801	-2.68991	-2.40316	-3.42298
CMK	wgEncodeHaibMethylRrbsCmkUwstamgrowprotSitesRep2	338802	-2.36738	1.21385	-1.20701	-1.36323	-2.35045	-3.16234	-2.09595	-3.6873	-2.23238	-2.38618	-2.76905	-3.21721
CMK	wgEncodeHaibMethylRrbsCmkUwstamgrowprotSitesRep1	363394	-1.8786	-0.195059	-1.06808	-0.59683	-0.611104	-3.16527	-2.31894	-2.70808	-2.51336	-2.30023	-2.56182	-3.06484
Stomach BC 01-11002	wgEncodeHaibMethylRrbsBcstomach0111002BiochainSitesRep2	176162	-8.27447	3.55301	1.20664	-1.68776	-0.893416	-5.82656	-3.54807	-3.57552	-2.61094	-2.19046	-2.27755	-3.18609
Stomach BC 01-11002	wgEncodeHaibMethylRrbsBcstomach0111002BiochainSitesRep1	149834	-0.150038	-0.827206	-3.46339	-2.07549	-2.23364	0.865347	-1.86563	-2.0664	-2.20651	-2.29803	-2.3595	-2.10487

## Sheet: VALZERO
	MAX	789962	1.93868	0.212234	0.489856	1.48746	-0.168817	1.43527	-1.95974	-2.18337	-2.17293	-2.22017	-2.4602	-2.18959
	MIN	307218	-4.96744	-5.12957	-4.27572	-2.55325	-2.42927	-1.91484	-3.4703	-4.16708	-3.65105	-3.80579	-5.18105	-3.38673
	AVG	504036	-1.36761	-2.15164	-1.46998	-0.533758	-1.49969	-0.424156	-2.26411	-2.51548	-2.41161	-2.43451	-2.99182	-2.41695
	STD	86379	1.27099	0.858274	0.769385	0.623913	0.418391	0.639818	0.297627	0.396637	0.238409	0.218735	0.543307	0.230803
CELL	ID	TOTAL	ACGA-TCGT	ACGC-GCGT	ACGG-CCGT	CCGA-TCGG	CCGC-GCGG	GCGA-TCGC	log10(pACGA-TCGT)	log10(pACGC-GCGT)	log10(pACGG-CCGT)	log10(pCCGA-TCGG)	log10(pCCGC-GCGG)	log10(pGCGA-TCGC)
Pericardium BC H12529N	wgEncodeHaibMethylRrbsBcpericardiumh12529nBiochainSitesRep1	483696	-0.408197	-1.57304	-1.71436	-0.491295	-1.51801	-0.609272	-2.06068	-2.24179	-2.23987	-2.36803	-2.71742	-2.31463
Pericardium BC H12529N	wgEncodeHaibMethylRrbsBcpericardiumh12529nBiochainSitesRep2	504508	-2.40006	-2.17251	-1.93116	-1.54655	-2.32278	-0.785006	-2.18449	-2.36856	-2.25078	-2.8286	-5.02623	-2.2789
NHBE	wgEncodeHaibMethylRrbsNhbeUwSitesRep2	489148	-0.260459	-1.26963	-2.12224	0.00430543	-1.19447	-0.34055	-2.13075	-2.21954	-2.22013	-2.26097	-2.51468	-2.29929
NHBE	wgEncodeHaibMethylRrbsNhbeUwSitesRep1	642637	-0.385027	-2.0558	-2.24458	-0.446485	-1.69927	0.130586	-2.02876	-2.27189	-2.24839	-2.28076	-3.22055	-3.13149
SAEC	wgEncodeHaibMethylRrbsSaecUwstamgrowprotSitesRep1	653998	0.0731797	-2.21859	-0.891152	-0.0871049	-2.12581	-0.537109	-2.05479	-2.32872	-2.61097	-2.28	-4.71917	-2.28842
GM12878-XiMat	wgEncodeHaibMethylRrbsGm12878ximatHudsonalphagrowprotSitesRep2	485006	-2.61146	-2.35731	-0.935527	-0.987167	-1.55453	-1.22603	-2.83696	-2.94623	-2.45856	-2.52747	-2.56022	-2.2593
SAEC	wgEncodeHaibMethylRrbsSaecUwstamgrowprotSitesRep2	452687	-2.11602	-2.03799	-1.73926	-0.49818	-1.55927	0.12519	-2.30464	-2.28294	-2.22512	-2.32153	-2.69679	-2.44809
GM12878-XiMat	wgEncodeHaibMethylRrbsGm12878ximatHudsonalphagrowprotSitesRep1	500382	-0.111456	-2.81507	-2.44249	-1.29336	-1.60507	-0.45342	-2.03642	-2.66621	-2.24848	-2.82576	-2.93179	-2.26152
Pancreas BC H12817N	wgEncodeHaibMethylRrbsBcpancreash12817nBiochainSitesRep2	767944	-1.21433	-1.52539	-2.34826	-1.22039	-2.16517	-0.497303	-2.15965	-2.33423	-2.39902	-2.51059	-4.9388	-2.42766
Pancreas BC H12817N	wgEncodeHaibMethylRrbsBcpancreash12817nBiochainSitesRep1	654453	-1.00932	-2.29553	-1.45556	0.334569	-2.02546	0.152372	-2.10511	-2.43986	-2.26797	-2.50913	-3.4423	-2.55278
Left Ventricle BC N41	wgEncodeHaibMethylRrbsBcleftventriclen41BiochainSitesRep1	560196	-0.465753	-2.3874	-1.63637	-0.143423	-1.33946	-0.951654	-2.05517	-2.60087	-2.25198	-2.30252	-2.609	-2.30697
Left Ventricle BC N41	wgEncodeHaibMethylRrbsBcleftventriclen41BiochainSitesRep2	562141	-2.02951	-1.5672	-1.78148	-1.10923	-1.44647	-0.250179	-2.36014	-2.25914	-2.23898	-2.45171	-2.78403	-2.37899
HRCEpiC	wgEncodeHaibMethylRrbsHrceUwstamgrowprotSitesRep2	489403	-2.62664	-1.44538	-1.43646	0.542924	-2.02112	-0.184862	-2.22271	-2.2819	-2.20632	-2.34936	-3.27679	-2.29535
HL-60	wgEncodeHaibMethylRrbsHl60UwSitesRep2	403647	-1.96637	-3.98964	-4.27572	-1.80811	-1.0459	-0.869817	-2.1512	-3.42812	-2.87427	-2.72765	-2.57098	-2.26338
HL-60	wgEncodeHaibMethylRrbsHl60UwSitesRep1	577453	-1.83066	-2.6624	-1.8748	-1.29364	-1.42489	-1.73659	-2.38119	-2.65578	-2.24095	-2.67226	-2.55807	-2.46057
HRCEpiC	wgEncodeHaibMethylRrbsHrceUwstamgrowprotSitesRep1	629819	-1.75801	-1.7571	-1.01905	0.309165	-1.80746	-0.660601	-2.29932	-2.2141	-2.80347	-2.2209	-4.12542	-2.18959
HTR8svn	wgEncodeHaibMethylRrbsHtr8DukeSitesRep1	484394	-1.50402	-1.66898	-0.617115	-1.52658	-1.60084	-0.49901	-2.09065	-2.37148	-2.76686	-2.70312	-2.72078	-2.39113
AG04449	wgEncodeHaibMethylRrbsAg04449UwstamgrowprotSitesRep1	595363	-0.938233	-2.40901	-1.27213	-0.0663583	-2.18365	-0.621444	-2.17246	-2.58284	-2.26966	-2.31571	-4.14105	-2.25066
HTR8svn	wgEncodeHaibMethylRrbsHtr8DukeSitesRep3	342221	0.245519	-2.29729	-0.747787	-0.653353	-1.10335	-0.570006	-1.97724	-2.2665	-2.40028	-2.44194	-2.54597	-2.22322
AG04449	wgEncodeHaibMethylRrbsAg04449UwstamgrowprotSitesRep2	432565	-1.82065	-1.39675	-2.14431	-1.17585	-1.90762	-0.71784	-2.43438	-2.26472	-2.18896	-2.49768	-3.22214	-2.2256
BE(2)-C	wgEncodeHaibMethylRrbsBe2cHaibSitesRep2	532087	-2.90413	-3.26081	-0.562085	-0.42042	-1.63079	-0.746179	-2.67616	-3.25125	-2.83758	-2.30536	-2.68534	-2.27609
BE(2)-C	wgEncodeHaibMethylRrbsBe2cHaibSitesRep1	510397	-1.97185	-2.22308	-0.82954	-0.117217	-1.06959	-1.7053	-2.25407	-2.44324	-2.44847	-2.29672	-2.59899	-2.41883
AG09309	wgEncodeHaibMethylRrbsAg09309UwSitesRep2	502147	-1.1976	-2.53122	-1.83684	-0.34381	-1.04086	-1.41953	-2.17715	-2.39682	-2.21856	-2.33959	-2.61943	-2.3046
CMK	wgEncodeHaibMethylRrbsCmkUwSitesRep1	484216	0.61527	-3.00199	-3.05869	-0.728332	-1.09277	-0.763533	-2.04492	-2.62809	-2.33598	-2.46706	-2.54531	-2.26534
CMK	wgEncodeHaibMethylRrbsCmkUwSitesRep2	345026	-2.15285	-5.12957	-0.426555	-0.781573	-2.42927	0.448342	-2.06911	-3.99141	-2.48345	-2.31595	-3.24128	-2.37919
AG04449	wgEncodeHaibMethylRrbsAg04449UwSitesRep2	432565	-1.82065	-1.39675	-2.14431	-1.17585	-1.90762	-0.71784	-2.43438	-2.26472	-2.18896	-2.49768	-3.22214	-2.2256
AG09309	wgEncodeHaibMethylRrbsAg09309UwSitesRep1	480203	-0.9319	-1.75779	-0.943396	-0.267146	-1.29724	-1.28404	-2.23734	-2.28507	-2.57011	-2.29938	-2.73153	-2.26769
AG09319	wgEncodeHaibMethylRrbsAg09319UwSitesRep2	447816	-0.983091	-2.16729	-0.472525	-1.13878	-1.81363	-0.396106	-2.04782	-2.2561	-2.67574	-2.52078	-2.97861	-2.25306
SkMC	wgEncodeHaibMethylRrbsSkmcUwSitesRep2	487115	-0.0361402	-1.59671	-1.48014	-0.90642	-1.81255	0.108245	-1.99612	-2.21126	-2.2435	-2.43308	-3.2838	-2.39159
AG09319	wgEncodeHaibMethylRrbsAg09319UwSitesRep1	597396	-0.191601	-2.26312	-2.07575	0.360832	-1.51361	0.274009	-2.09906	-2.45841	-2.20239	-2.24988	-2.6335	-2.51599
SkMC	wgEncodeHaibMethylRrbsSkmcUwSitesRep1	509766	-1.79598	-2.23239	0.110102	-0.629486	-1.82517	0.210802	-2.19264	-2.37132	-3.49124	-2.31188	-2.84738	-2.33143
AG04449	wgEncodeHaibMethylRrbsAg04449UwSitesRep1	595363	-0.938233	-2.40901	-1.27213	-0.0663583	-2.18365	-0.621444	-2.17246	-2.58284	-2.26966	-2.31571	-4.14105	-2.25066
MCF10A-Er-Src	wgEncodeHaibMethylRrbsMcf10aesTamYalestruhlgrowprotSitesRep1	445841	-1.41815	-2.82268	-1.34693	-0.969084	-1.368	0.66333	-2.09229	-2.54889	-2.31341	-2.41327	-2.51291	-2.53181
MCF10A-Er-Src	wgEncodeHaibMethylRrbsMcf10aesTamYalestruhlgrowprotSitesRep2	472036	-3.17959	-1.99814	-3.42046	-0.966854	-1.38904	-0.0228702	-2.62137	-2.28272	-2.47917	-2.57962	-2.53561	-2.33573
GM12878-XiMat	wgEncodeHaibMethylRrbsGm12878ximatHaibSitesRep1	500382	-0.111456	-2.81507	-2.44249	-1.29336	-1.60507	-0.45342	-2.03642	-2.66621	-2.24848	-2.82576	-2.93179	-2.26152
HRE	wgEncodeHaibMethylRrbsHreUwstamgrowprotSitesRep1	564659	-0.115198	-1.78581	-0.924044	-0.683376	-1.34947	-0.193628	-2.05157	-2.24122	-2.83947	-2.43387	-2.6166	-2.55375
HPAEpiC	wgEncodeHaibMethylRrbsHpaeUwstamgrowprotSitesRep1	649797	0.387458	-2.2628	-1.57777	0.301648	-1.73772	-0.935734	-2.00864	-2.38711	-2.42372	-2.25776	-3.4396	-2.19928
HRE	wgEncodeHaibMethylRrbsHreUwstamgrowprotSitesRep2	509729	-1.68492	-0.841002	-1.28965	-1.13043	-1.29126	-0.38613	-2.28388	-2.34012	-2.38162	-2.52885	-2.58682	-2.25974
GM12878-XiMat	wgEncodeHaibMethylRrbsGm12878ximatHaibSitesRep2	485006	-2.61146	-2.35731	-0.935527	-0.987167	-1.55453	-1.22603	-2.83696	-2.94623	-2.45856	-2.52747	-2.56022	-2.2593
GM06990	wgEncodeHaibMethylRrbsGm06990UwSitesRep2	534566	-2.1643	-2.63402	-2.87753	-1.36724	-0.86806	-0.777818	-2.50172	-2.55965	-2.32189	-2.94969	-2.72274	-2.29206
HPAEpiC	wgEncodeHaibMethylRrbsHpaeUwstamgrowprotSitesRep2	456453	0.673759	-1.49557	-1.08654	-0.170857	-1.60295	0.0723166	-2.0184	-2.21445	-2.44421	-2.28342	-2.66181	-2.59318
GM06990	wgEncodeHaibMethylRrbsGm06990UwSitesRep1	488044	0.035759	-3.43799	-1.57906	-0.882119	-1.82186	0.096821	-1.99857	-3.30849	-2.36681	-2.82274	-2.96414	-2.24149
Uterus BC BN0765	wgEncodeHaibMethylRrbsBcuterusbn0765BiochainSitesRep1	506388	-1.77017	-1.95486	-1.60925	-0.282326	-1.79265	-0.746428	-2.24146	-2.37467	-2.24613	-2.30255	-3.10654	-2.3369
Uterus BC BN0765	wgEncodeHaibMethylRrbsBcuterusbn0765BiochainSitesRep2	420526	-2.47788	-0.84212	-2.02831	-0.265463	-1.9353	0.314446	-2.38845	-2.31604	-2.24711	-2.32166	-2.967	-2.64865
IMR90	wgEncodeHaibMethylRrbsImr90UwstamgrowprotSitesRep1	448368	-1.16888	-1.83995	-2.38889	-0.979554	-0.687208	0.78477	-2.02271	-2.18337	-2.2847	-2.34381	-2.83467	-2.40674
IMR90	wgEncodeHaibMethylRrbsImr90UwstamgrowprotSitesRep2	421803	-2.1061	-1.30548	-0.800856	-0.392927	-1.18717	-0.37358	-2.33273	-2.23139	-2.46704	-2.29938	-2.56027	-2.26947
MCF10A-Er-Src	wgEncodeHaibMethylRrbsMcf10aesStanfordSitesRep2	462135	-2.16745	-3.05263	-1.37042	-0.473119	-0.60515	-1.4513	-2.28671	-2.69436	-2.35327	-2.29105	-2.92742	-2.46638
SK-N-SH (Retinoic Acid)	wgEncodeHaibMethylRrbsSknshraUwstamgrowprotSitesRep1	640638	-2.16914	-1.52531	-1.65517	0.14001	-1.94547	0.330196	-2.41471	-2.25328	-2.24296	-2.29266	-3.86736	-3.02929
SK-N-SH (Retinoic Acid)	wgEncodeHaibMethylRrbsSknshraUwstamgrowprotSitesRep2	530511	-2.69015	-2.48171	-2.8638	-0.948219	-1.85546	-0.0183033	-2.61004	-2.56412	-2.32279	-2.5969	-3.86302	-2.57657
AoSMC	wgEncodeHaibMethylRrbsAosmcDukeSitesRep1	462760	0.232247	-0.530373	-0.867939	-0.83682	-0.877981	-0.344954	-1.99432	-2.51742	-2.71995	-2.28197	-2.64039	-2.22462
Caco-2	wgEncodeHaibMethylRrbsCaco2UwSitesRep1	475692	-1.74408	-1.924	-2.55965	-1.54338	-1.43382	-0.592203	-2.25796	-2.40285	-2.27472	-2.52465	-2.73319	-2.28027
AoSMC	wgEncodeHaibMethylRrbsAosmcDukeSitesRep2	711610	-1.58649	-0.99774	-1.88855	-1.08261	-1.5312	-0.57128	-2.19526	-2.28178	-2.26134	-2.36427	-3.1358	-2.4916
Caco-2	wgEncodeHaibMethylRrbsCaco2UwSitesRep2	347595	-3.35793	-2.3095	-3.29939	-1.6107	-0.710549	-0.820137	-2.38272	-2.33999	-2.34117	-2.68367	-2.5568	-2.23836
Placenta BC UHN00189	wgEncodeHaibMethylRrbsBcplacentauhn00189BiochainSitesRep1	486387	-0.651248	-1.92662	-1.80551	0.580357	-1.8476	0.958533	-2.02753	-2.48766	-2.21905	-2.43782	-3.07935	-3.13048
Placenta BC UHN00189	wgEncodeHaibMethylRrbsBcplacentauhn00189BiochainSitesRep2	460660	-0.997764	-2.28989	-0.812169	-1.68686	-0.78405	-0.153773	-2.04298	-2.38667	-2.48479	-2.79044	-2.62522	-2.3553
HPAEpiC	wgEncodeHaibMethylRrbsHpaeUwSitesRep2	456453	0.673759	-1.49557	-1.08654	-0.170857	-1.60295	0.0723166	-2.0184	-2.21445	-2.44421	-2.28342	-2.66181	-2.59318
MCF-7	wgEncodeHaibMethylRrbsMcf7CtcfshrnaDukeSitesRep1	499105	-3.95946	-1.99551	-0.117994	-1.37337	-1.50791	-0.455759	-2.74589	-2.29289	-2.95139	-2.73197	-3.03563	-2.40296
HPAEpiC	wgEncodeHaibMethylRrbsHpaeUwSitesRep1	649797	0.387458	-2.2628	-1.57777	0.301648	-1.73772	-0.935734	-2.00864	-2.38711	-2.42372	-2.25776	-3.4396	-2.19928
MCF-7	wgEncodeHaibMethylRrbsMcf7CtcfshrnaDukeSitesRep2	463796	-3.68036	-1.99639	-1.44856	-0.732797	-1.31101	-1.4323	-2.34435	-2.28529	-2.26862	-2.31642	-2.578	-2.34919
UCH-1	wgEncodeHaibMethylRrbsUch1DukeSitesRep1	442351	-0.739372	-2.01295	-1.16356	-0.0923428	-1.37705	-0.931562	-2.07103	-2.2703	-2.48265	-2.25368	-2.5159	-2.24596
UCH-1	wgEncodeHaibMethylRrbsUch1DukeSitesRep2	431447	-1.29522	-4.03919	-2.69596	0.279141	-1.52588	-0.73268	-2.2662	-3.93525	-2.27379	-2.33399	-2.65095	-2.2456
MCF10A-Er-Src	wgEncodeHaibMethylRrbsMcf10aesStanfordSitesRep1	461350	-0.0980488	-3.03321	0.0533679	-0.286577	-0.97976	0.224334	-2.00398	-2.65893	-2.79422	-2.25988	-2.64584	-2.37533
HeLa-S3	wgEncodeHaibMethylRrbsHelas3HaibSitesRep1	454541	-2.09491	-2.33363	-1.52173	-1.43158	-0.168817	-1.19704	-2.41802	-2.59707	-2.27368	-2.56617	-3.50728	-2.26696
HeLa-S3	wgEncodeHaibMethylRrbsHelas3HaibSitesRep2	427816	-3.47895	-3.29516	-0.189439	-0.564784	-0.586229	-0.102223	-2.9281	-3.06416	-2.56589	-2.29309	-2.94285	-2.29959
HCF	wgEncodeHaibMethylRrbsHcfUwSitesRep1	477838	-4.0862	-3.53162	-2.30844	-0.380934	-1.12399	0.11226	-2.85163	-2.75771	-2.1807	-2.22017	-2.4602	-2.22762
HCF	wgEncodeHaibMethylRrbsHcfUwSitesRep2	493760	-0.493743	-1.88465	-1.13123	-0.20678	-1.58446	-1.45111	-2.07388	-2.22036	-2.32518	-2.28317	-2.87344	-2.27027
HMEC	wgEncodeHaibMethylRrbsHmecUwstamgrowprotSitesRep1	634915	-0.759878	-2.12627	-1.38853	-0.379435	-1.52467	-0.849545	-2.04832	-2.39438	-2.62546	-2.31472	-3.15827	-2.225
HMEC	wgEncodeHaibMethylRrbsHmecUwstamgrowprotSitesRep2	445064	-0.129163	-1.84326	-0.939377	-1.26255	-1.22466	-0.836323	-2.06148	-2.2677	-2.67923	-2.45002	-2.52118	-2.22783
NB4	wgEncodeHaibMethylRrbsNb4UwstamgrowprotSitesRep2	340429	-3.65432	-3.49668	-1.48724	-0.554757	-2.1743	-1.48126	-2.87905	-2.81892	-2.17646	-2.31125	-2.99827	-2.34157
MCF10A-Er-Src	wgEncodeHaibMethylRrbsMcf10aesTamStanfordSitesRep2	472036	-3.17959	-1.99814	-3.42046	-0.966854	-1.38904	-0.0228702	-2.62137	-2.28272	-2.47917	-2.57962	-2.53561	-2.33573
AG10803	wgEncodeHaibMethylRrbsAg10803UwSitesRep1	630782	-0.761314	-1.83302	-0.999835	0.414034	-1.68106	-0.571649	-2.14084	-2.43651	-2.42505	-2.48732	-2.84895	-2.24978
LNCaP	wgEncodeHaibMethylRrbsLncapUwSitesRep2	536250	-0.855378	-4.00581	-1.96521	-0.61983	-1.33725	0.107627	-2.10505	-3.96301	-2.24366	-2.3125	-2.62235	-2.57552
AG10803	wgEncodeHaibMethylRrbsAg10803UwSitesRep2	531594	-0.309645	-2.61957	-0.641554	-0.287246	-1.57561	-0.755512	-2.03032	-2.92047	-2.59469	-2.28238	-2.66271	-2.3132
LNCaP	wgEncodeHaibMethylRrbsLncapUwSitesRep1	559204	-3.90084	-3.30899	-1.34196	-0.861383	-0.741653	-0.747162	-2.98534	-3.52692	-2.31515	-2.56349	-2.75195	-2.33094
HAEpiC	wgEncodeHaibMethylRrbsHaeUwstamgrowprotSitesRep2	409705	-3.24115	-0.0816271	-1.54922	0.830045	-1.87927	0.450531	-3.17867	-2.9769	-2.22528	-2.48792	-3.32708	-2.5828
NH-A	wgEncodeHaibMethylRrbsNhaUwSitesRep1	542453	-0.118273	-1.47656	-0.709083	-1.4194	-1.75717	0.509375	-1.99648	-2.21235	-2.91711	-2.64021	-2.63722	-2.58072
HAEpiC	wgEncodeHaibMethylRrbsHaeUwstamgrowprotSitesRep1	534585	-0.733624	-2.68069	-0.928121	0.853956	-0.922071	0.0534071	-2.1681	-2.4951	-2.48253	-2.69368	-2.54384	-2.46306
HEK293	wgEncodeHaibMethylRrbsHek293StanfordSitesRep1	526250	-3.54555	-1.69647	-1.18698	-1.24765	-2.12353	-0.211536	-3.08592	-2.26488	-2.26691	-2.50453	-4.19522	-2.33788
GM19239	wgEncodeHaibMethylRrbsGm19239OpenchromgrowprotSitesRep2	442524	-1.55612	-2.66701	-2.41018	-1.14564	-1.07192	0.446934	-2.17973	-2.75119	-2.19914	-2.72553	-2.70018	-2.34766
HEK293	wgEncodeHaibMethylRrbsHek293StanfordSitesRep2	409800	-3.66142	-2.79024	-3.64131	-0.873454	-1.48694	-0.222548	-3.03428	-2.42234	-2.58522	-2.57714	-2.58095	-2.39304
GM19239	wgEncodeHaibMethylRrbsGm19239OpenchromgrowprotSitesRep1	555665	-1.71636	-1.56518	-0.649274	-0.0118089	-1.75116	-0.210497	-2.49685	-2.25467	-2.45643	-2.31162	-2.97641	-2.45109
NB4	wgEncodeHaibMethylRrbsNb4UwstamgrowprotSitesRep1	438748	-2.10653	-1.86257	-1.68149	-1.07455	-0.919322	-0.871307	-2.18667	-2.2463	-2.23792	-2.45079	-2.69771	-2.26618
MCF-7	wgEncodeHaibMethylRrbsMcf7OpenchromgrowprotSitesRep1	410702	0.806452	-1.46496	-0.727906	-1.19661	-1.17441	-0.589342	-2.1051	-2.23432	-2.39484	-2.68546	-2.53167	-2.25833
MCF-7	wgEncodeHaibMethylRrbsMcf7OpenchromgrowprotSitesRep2	384666	-0.583483	-1.95046	-0.985562	-0.479534	-1.1181	1.43527	-1.98317	-2.20902	-2.34607	-2.25981	-2.72492	-2.92544
SK-N-MC	wgEncodeHaibMethylRrbsSknmcHaibSitesRep1	483040	-2.31605	-3.61168	-0.561938	-0.79264	-1.5676	-1.49034	-2.1873	-3.55196	-2.68573	-2.54523	-2.81332	-2.50718
SK-N-MC	wgEncodeHaibMethylRrbsSknmcHaibSitesRep2	528970	-3.92157	-2.9078	-0.33481	0.0533215	-1.35748	-0.0199293	-2.93645	-3.05977	-2.98746	-2.29132	-2.66376	-2.41832
HRE	wgEncodeHaibMethylRrbsHreUwSitesRep2	509729	-1.68492	-0.841002	-1.28965	-1.13043	-1.29126	-0.38613	-2.28388	-2.34012	-2.38162	-2.52885	-2.58682	-2.25974
HRE	wgEncodeHaibMethylRrbsHreUwSitesRep1	564659	-0.115198	-1.78581	-0.924044	-0.683376	-1.34947	-0.193628	-2.05157	-2.24122	-2.83947	-2.43387	-2.6166	-2.55375
HeLa-S3	wgEncodeHaibMethylRrbsHelas3HudsonalphagrowprotSitesRep2	427816	-3.47895	-3.29516	-0.189439	-0.564784	-0.586229	-0.102223	-2.9281	-3.06416	-2.56589	-2.29309	-2.94285	-2.29959
Jurkat	wgEncodeHaibMethylRrbsJurkatUwSitesRep1	350887	-0.717017	-4.64245	-2.0154	-1.09883	-0.867888	-0.298797	-1.95974	-3.3676	-2.17293	-2.49643	-2.53867	-2.25162
SkMC	wgEncodeHaibMethylRrbsSkmcUwstamgrowprotSitesRep1	509766	-1.79598	-2.23239	0.110102	-0.629486	-1.82517	0.210802	-2.19264	-2.37132	-3.49124	-2.31188	-2.84738	-2.33143
HeLa-S3	wgEncodeHaibMethylRrbsHelas3HudsonalphagrowprotSitesRep1	454541	-2.09491	-2.33363	-1.52173	-1.43158	-0.168817	-1.19704	-2.41802	-2.59707	-2.27368	-2.56617	-3.50728	-2.26696
SkMC	wgEncodeHaibMethylRrbsSkmcUwstamgrowprotSitesRep2	487115	-0.0361402	-1.59671	-1.48014	-0.90642	-1.81255	0.108245	-1.99612	-2.21126	-2.2435	-2.43308	-3.2838	-2.39159
Myometr	wgEncodeHaibMethylRrbsMyometrDukeSitesRep1	541145	-1.28271	-2.97899	-3.27652	-1.08158	-1.59291	-1.43941	-2.11059	-2.7289	-2.51633	-2.60915	-2.86176	-2.31518
Myometr	wgEncodeHaibMethylRrbsMyometrDukeSitesRep2	626375	-1.74539	-2.82012	-1.27628	-1.00608	-1.64029	0.48055	-2.37359	-2.44307	-2.2642	-2.30859	-3.13304	-3.2498
MCF-7	wgEncodeHaibMethylRrbsMcf7DukeSitesRep2	384666	-0.583483	-1.95046	-0.985562	-0.479534	-1.1181	1.43527	-1.98317	-2.20902	-2.34607	-2.25981	-2.72492	-2.92544
MCF-7	wgEncodeHaibMethylRrbsMcf7DukeSitesRep1	410702	0.806452	-1.46496	-0.727906	-1.19661	-1.17441	-0.589342	-2.1051	-2.23432	-2.39484	-2.68546	-2.53167	-2.25833
HEK293	wgEncodeHaibMethylRrbsHek293UwSitesRep2	378057	-0.738834	-2.32497	-1.71651	-1.20781	-1.3291	1.03346	-2.01518	-2.22731	-2.17666	-2.71434	-2.54962	-2.8285
HEK293	wgEncodeHaibMethylRrbsHek293UwSitesRep1	533658	-0.26178	-2.47556	-0.187493	0.217358	-1.84808	-0.267656	-2.04234	-2.65622	-2.8043	-2.27469	-2.66587	-2.3011
MCF-7	wgEncodeHaibMethylRrbsMcf7RandshrnaDukeSitesRep1	473418	-3.1457	-2.15823	-2.40363	-1.34629	-0.944299	-0.0462737	-2.41362	-2.36959	-2.28423	-2.49459	-2.65238	-2.53402
MCF-7	wgEncodeHaibMethylRrbsMcf7RandshrnaDukeSitesRep2	518107	-1.94175	-1.20402	-0.935115	-1.45628	-1.41401	-0.194043	-2.15976	-2.26239	-2.46045	-2.84928	-2.71775	-2.47124
AG09309	wgEncodeHaibMethylRrbsAg09309UwstamgrowprotSitesRep2	502147	-1.1976	-2.53122	-1.83684	-0.34381	-1.04086	-1.41953	-2.17715	-2.39682	-2.21856	-2.33959	-2.61943	-2.3046
AG09309	wgEncodeHaibMethylRrbsAg09309UwstamgrowprotSitesRep1	480203	-0.9319	-1.75779	-0.943396	-0.267146	-1.29724	-1.28404	-2.23734	-2.28507	-2.57011	-2.29938	-2.73153	-2.26769
Skeletal Muscle BC 01-11002	wgEncodeHaibMethylRrbsBcskeletalmuscle0111002BiochainSitesRep2	639572	-1.35622	-1.11283	-1.66633	-0.770103	-1.54313	-0.524316	-2.13779	-2.36698	-2.30375	-2.37047	-3.2221	-2.51689
Skeletal Muscle BC 01-11002	wgEncodeHaibMethylRrbsBcskeletalmuscle0111002BiochainSitesRep1	469364	-1.63542	-0.937797	-0.689655	0.00882418	-2.39924	-0.498677	-2.19226	-2.42833	-2.44108	-2.29102	-4.25044	-2.24802
Skin BC 01-11002	wgEncodeHaibMethylRrbsBcskin0111002BiochainSitesRep2	550770	-1.16438	-2.84677	-1.34136	-0.662804	-1.74339	-0.536601	-2.08496	-2.6395	-2.29621	-2.46622	-3.16657	-2.51134
Skin BC 01-11002	wgEncodeHaibMethylRrbsBcskin0111002BiochainSitesRep1	504389	-0.604328	-1.30306	-1.24063	0.417213	-1.44557	-0.40723	-2.11521	-2.25809	-2.2261	-2.36175	-2.5868	-2.28059
Lung BC 01-11002	wgEncodeHaibMethylRrbsBclung0111002BiochainSitesRep1	621802	-1.4348	-0.501751	-0.895137	-0.327172	-1.93763	-0.100107	-2.06197	-2.78887	-2.36566	-2.2891	-3.25619	-2.34819
Jurkat	wgEncodeHaibMethylRrbsJurkatUwSitesRep2	372635	-0.742003	-3.51361	-2.22411	-1.14279	-1.24401	0.0754691	-1.99995	-2.79403	-2.21128	-2.50709	-2.52325	-2.42282
Lung BC 01-11002	wgEncodeHaibMethylRrbsBclung0111002BiochainSitesRep2	644576	-1.60118	-1.77537	-2.07164	-0.474959	-1.49073	-0.978687	-2.1028	-2.32311	-2.47005	-2.34109	-2.86	-2.29869
PANC-1	wgEncodeHaibMethylRrbsPanc1HaibSitesRep2	476133	-0.957786	-1.23988	-1.98574	-1.33142	-1.30752	-0.569742	-2.10993	-2.22469	-2.20899	-3.11753	-2.6011	-2.23919
Adrenal Gland BC H12803N	wgEncodeHaibMethylRrbsBcadrenalglandh12803nBiochainSitesRep1	465268	-2.99793	-1.96212	-1.30574	-0.542475	-1.2317	-0.623349	-2.83102	-2.24255	-2.28564	-2.31971	-2.53735	-2.31013
GM19239	wgEncodeHaibMethylRrbsGm19239DukeSitesRep2	442524	-1.55612	-2.66701	-2.41018	-1.14564	-1.07192	0.446934	-2.17973	-2.75119	-2.19914	-2.72553	-2.70018	-2.34766
GM12891	wgEncodeHaibMethylRrbsGm12891HaibSitesRep1	625803	-0.278735	-2.87709	-0.670365	-0.760338	-1.14619	-0.58734	-2.05287	-2.85136	-2.90306	-2.27444	-2.51662	-2.22156
GM19239	wgEncodeHaibMethylRrbsGm19239DukeSitesRep1	555665	-1.71636	-1.56518	-0.649274	-0.0118089	-1.75116	-0.210497	-2.49685	-2.25467	-2.45643	-2.31162	-2.97641	-2.45109
Adrenal Gland BC H12803N	wgEncodeHaibMethylRrbsBcadrenalglandh12803nBiochainSitesRep2	473821	-1.65859	-2.16813	-0.699913	-1.31301	-1.94974	-1.0483	-2.07709	-2.37139	-2.71751	-2.596	-3.49167	-2.26794
GM12891	wgEncodeHaibMethylRrbsGm12891HaibSitesRep2	535523	-1.53761	-2.04863	-0.334311	-0.20416	-1.52902	0.262369	-2.40821	-2.33361	-2.89807	-2.2669	-2.91806	-2.49155
PANC-1	wgEncodeHaibMethylRrbsPanc1HaibSitesRep1	491054	-0.47356	-2.92735	-1.27284	-0.585977	-1.31443	-0.643248	-2.04682	-2.79952	-2.25669	-2.54999	-2.58105	-2.24321
HMEC	wgEncodeHaibMethylRrbsHmecUwSitesRep2	445064	-0.129163	-1.84326	-0.939377	-1.26255	-1.22466	-0.836323	-2.06148	-2.2677	-2.67923	-2.45002	-2.52118	-2.22783
NHBE	wgEncodeHaibMethylRrbsNhbeUwstamgrowprotSitesRep1	642637	-0.385027	-2.0558	-2.24458	-0.446485	-1.69927	0.130586	-2.02876	-2.27189	-2.24839	-2.28076	-3.22055	-3.13149
NHBE	wgEncodeHaibMethylRrbsNhbeUwstamgrowprotSitesRep2	489148	-0.260459	-1.26963	-2.12224	0.00430543	-1.19447	-0.34055	-2.13075	-2.21954	-2.22013	-2.26097	-2.51468	-2.29929
HMEC	wgEncodeHaibMethylRrbsHmecUwSitesRep1	634915	-0.759878	-2.12627	-1.38853	-0.379435	-1.52467	-0.849545	-2.04832	-2.39438	-2.62546	-2.31472	-3.15827	-2.225
Skeletal Muscle BC H12817N	wgEncodeHaibMethylRrbsBcskeletalmuscleh12817nBiochainSitesRep1	480335	-0.605614	-1.59142	-1.72307	-0.102867	-1.90979	-0.173272	-2.07246	-2.24653	-2.22672	-2.31074	-3.31243	-2.44633
Skeletal Muscle BC H12817N	wgEncodeHaibMethylRrbsBcskeletalmuscleh12817nBiochainSitesRep2	479071	-3.54913	-1.61933	-0.426302	-0.770529	-1.04367	-0.375214	-2.42667	-2.2549	-2.61203	-2.35765	-2.56259	-2.44522
HIPEpiC	wgEncodeHaibMethylRrbsHipeUwstamgrowprotSitesRep1	639214	-0.793473	-1.90779	-1.70628	-0.164517	-1.50699	-0.382522	-2.07688	-2.23752	-2.21306	-2.26269	-2.8262	-2.36067
HRPEpiC	wgEncodeHaibMethylRrbsHrpeUwSitesRep2	536450	0.926962	-1.24115	-1.13235	0.0733437	-1.67294	0.224704	-2.03491	-2.239	-2.26835	-2.29519	-3.12705	-2.5889
HIPEpiC	wgEncodeHaibMethylRrbsHipeUwstamgrowprotSitesRep2	369328	-0.976438	-1.86711	-1.50048	-1.07374	-1.2371	-0.692699	-1.98995	-2.24837	-2.20199	-2.53838	-2.50951	-2.22314
HRPEpiC	wgEncodeHaibMethylRrbsHrpeUwSitesRep1	667838	-0.628448	-2.71003	-1.53934	-0.741258	-1.86253	0.388132	-2.03976	-2.54634	-2.31325	-2.288	-3.42967	-2.87333
Kidney BC 01-11002	wgEncodeHaibMethylRrbsBckidney0111002BiochainSitesRep2	789962	-3.00617	-0.29304	-1.43254	-1.03203	-1.837	-1.23213	-2.35097	-2.89541	-2.34367	-2.41327	-4.80645	-2.50515
Jurkat	wgEncodeHaibMethylRrbsJurkatUwstamgrowprotSitesRep2	372635	-0.742003	-3.51361	-2.22411	-1.14279	-1.24401	0.0754691	-1.99995	-2.79403	-2.21128	-2.50709	-2.52325	-2.42282
Kidney BC 01-11002	wgEncodeHaibMethylRrbsBckidney0111002BiochainSitesRep1	581289	-0.762656	-1.26445	-1.33876	-0.697371	-1.94223	-0.735537	-2.14848	-2.2763	-2.26455	-2.33824	-3.8721	-2.31479
PanIslets	wgEncodeHaibMethylRrbsPanisletsSitesRep5	473990	-1.38426	-1.8332	-0.861955	-0.0343672	-1.39733	0.240593	-2.14731	-2.28793	-2.47525	-2.26329	-2.62413	-2.5295
PanIslets	wgEncodeHaibMethylRrbsPanisletsSitesRep4	478890	-0.931356	-0.300377	-1.31903	0.488118	-1.70928	-0.0906035	-2.20006	-2.45394	-2.28703	-2.38565	-3.02963	-2.38545
PanIslets	wgEncodeHaibMethylRrbsPanisletsSitesRep3	484575	-1.6631	-1.30604	-0.232288	0.474941	-2.09294	0.0744221	-2.49524	-2.26163	-2.89072	-2.48879	-4.00543	-2.59109
PanIslets	wgEncodeHaibMethylRrbsPanisletsSitesRep2	608840	-1.01245	-1.44601	-1.33234	-0.74804	-2.1218	0.376407	-2.04278	-2.25443	-2.37956	-2.4623	-5.18105	-3.02889
PanIslets	wgEncodeHaibMethylRrbsPanisletsSitesRep1	443430	-0.138744	-1.02998	-1.74211	0.48285	-1.18373	0.725577	-2.0263	-2.22701	-2.2205	-2.47393	-2.5114	-2.54214
HCM	wgEncodeHaibMethylRrbsHcmUwstamgrowprotSitesRep1	645537	0.233983	-2.005	-1.65147	0.00715231	-1.94018	-0.921026	-2.1678	-2.29908	-2.33416	-2.30901	-4.39514	-2.29364
HCM	wgEncodeHaibMethylRrbsHcmUwstamgrowprotSitesRep2	411541	-1.21597	0.212234	-0.773069	-0.117368	-1.26204	-1.91484	-2.02147	-3.3513	-2.48587	-2.28649	-2.55135	-2.37377
HSMM	wgEncodeHaibMethylRrbsHsmmDukeSitesRep1	450633	-0.842618	-2.52352	-0.418066	-0.252931	-1.96828	-0.493934	-2.18058	-2.36344	-2.87662	-2.25938	-3.3072	-2.22908
HSMM	wgEncodeHaibMethylRrbsHsmmDukeSitesRep2	531505	0.708179	-2.32605	-1.72499	-0.747284	-1.64079	-0.367458	-1.97932	-2.4479	-2.3084	-2.39472	-2.94162	-2.20272
AG04450	wgEncodeHaibMethylRrbsAg04450UwSitesRep2	445832	-1.87569	-2.61518	-3.35319	-0.297576	-0.985124	0.110533	-2.09242	-2.44346	-2.39071	-2.3257	-2.54605	-2.52161
AG04450	wgEncodeHaibMethylRrbsAg04450UwSitesRep1	663081	0.815626	-2.60374	-2.17922	-0.206413	-2.00296	-1.17322	-2.06657	-2.6208	-2.25594	-2.2692	-3.37349	-2.29674
GM12878	wgEncodeHaibMethylRrbsGm12878HaibSitesRep2	569897	-0.716025	-1.40506	-1.73574	-1.16902	-1.57402	-0.294965	-2.13611	-2.25612	-2.48344	-2.54032	-3.25721	-2.35324
GM12878	wgEncodeHaibMethylRrbsGm12878HaibSitesRep1	563702	-1.45423	-2.77257	-2.09794	-0.994819	-1.50248	-1.7446	-2.21292	-2.67077	-2.23089	-2.43296	-3.07565	-2.43472
HSMM_FSHD	wgEncodeHaibMethylRrbsHsmmfshdDukeSitesRep3	307218	-2.61122	-2.33782	-1.52144	-1.61682	-1.50376	-0.75413	-2.25092	-2.21895	-2.18213	-2.83858	-2.56017	-2.21657
HSMM_FSHD	wgEncodeHaibMethylRrbsHsmmfshdDukeSitesRep2	461869	-0.512413	-2.18877	-1.30224	0.738108	-1.53913	-0.443304	-2.34547	-2.41266	-2.37067	-2.46269	-2.70412	-2.26924
HSMM_FSHD	wgEncodeHaibMethylRrbsHsmmfshdDukeSitesRep1	341352	-4.74043	-1.37716	0.489856	0.600601	-1.6445	-0.584023	-3.4703	-2.21449	-2.93429	-2.2938	-2.77931	-2.23068
PrEC	wgEncodeHaibMethylRrbsPrecUwSitesRep2	504111	-0.378527	-1.6473	-1.78914	-0.579488	-1.70269	0.0289436	-1.99803	-2.20826	-2.3077	-2.27806	-2.85642	-2.29968
PrEC	wgEncodeHaibMethylRrbsPrecUwSitesRep1	697385	-0.150551	-1.45793	-2.21322	-0.234483	-1.65735	-0.6949	-2.04415	-2.24888	-2.28093	-2.31274	-3.10084	-2.26248
Brain BC H11058N	wgEncodeHaibMethylRrbsBcbrainh11058nBiochainSitesRep1	479508	-0.198873	-2.82491	-1.81584	0.13656	-1.2762	-0.310567	-2.02451	-2.6324	-2.2285	-2.28071	-2.55161	-2.51811
K562	wgEncodeHaibMethylRrbsK562HaibSitesRep1	540465	-1.96066	-2.00104	-1.12826	-0.897045	-0.599854	-0.861786	-2.43546	-2.41191	-2.25813	-2.3323	-3.39818	-2.25181
Brain BC H11058N	wgEncodeHaibMethylRrbsBcbrainh11058nBiochainSitesRep2	453831	-1.27608	-1.09932	-0.82976	-2.00577	-1.74569	-0.463733	-2.04597	-2.27579	-2.37185	-3.41426	-3.06355	-2.32005
K562	wgEncodeHaibMethylRrbsK562HaibSitesRep2	458287	0.386287	-3.75313	-1.346	-0.618635	-1.32423	-0.0809957	-2.0037	-4.16708	-2.36299	-2.34799	-2.59026	-2.25665
GM19240	wgEncodeHaibMethylRrbsGm19240OpenchromgrowprotSitesRep1	470038	-1.83388	-1.25501	0.27522	0.305754	-2.38649	-1.46864	-2.28795	-2.23678	-3.65105	-2.3033	-4.97108	-2.42135
GM19240	wgEncodeHaibMethylRrbsGm19240OpenchromgrowprotSitesRep2	546505	-3.69036	-1.68239	-1.81993	-0.0849635	-1.51858	-0.239369	-2.72755	-2.25875	-2.24387	-2.30271	-2.81854	-2.38167
ovcar-3	wgEncodeHaibMethylRrbsOvcar3UwSitesRep2	411726	-2.47415	-2.58564	-1.63609	-0.811708	-1.24147	0.324294	-2.14288	-2.58286	-2.27526	-2.34456	-2.57247	-2.78992
ovcar-3	wgEncodeHaibMethylRrbsOvcar3UwSitesRep1	515510	-2.10255	-1.92191	-2.15719	0.934472	-1.92492	-0.690437	-2.07251	-2.28281	-2.19349	-2.58605	-3.5033	-2.25358
H1-hESC	wgEncodeHaibMethylRrbsH1hescHudsonalphagrowprotSitesRep2	537848	-1.32279	-1.61544	-1.16137	-0.451887	-1.7751	-1.30821	-2.34617	-2.24792	-2.31772	-2.34693	-3.82076	-2.31596
HSMMtube	wgEncodeHaibMethylRrbsHsmmtOpenchromgrowprotSitesRep1	339425	-3.43846	-1.03273	-3.37611	-0.246357	-1.86555	-1.05628	-2.66484	-2.21168	-2.28272	-2.25326	-3.02917	-2.23393
NHDF-neo	wgEncodeHaibMethylRrbsNhdfneoUwstamgrowprotSitesRep1	516925	-1.70817	-2.42882	-0.921411	-0.142842	-1.60374	-1.6845	-2.44484	-2.69696	-2.74294	-2.24238	-2.88563	-2.33228
GM19240	wgEncodeHaibMethylRrbsGm19240DukeSitesRep2	546505	-3.69036	-1.68239	-1.81993	-0.0849635	-1.51858	-0.239369	-2.72755	-2.25875	-2.24387	-2.30271	-2.81854	-2.38167
HSMMtube	wgEncodeHaibMethylRrbsHsmmtOpenchromgrowprotSitesRep2	460930	-0.142298	-1.52011	-0.845061	0.188026	-2.05369	-1.26183	-2.00491	-2.24113	-2.39955	-2.26466	-3.51021	-2.37432
SK-N-SH	wgEncodeHaibMethylRrbsSknshHaibSitesRep1	517293	-1.04869	-2.25194	-2.29523	-0.124253	-1.95421	0.0852838	-2.10699	-2.45154	-2.261	-2.28721	-4.22814	-2.59524
GM19240	wgEncodeHaibMethylRrbsGm19240DukeSitesRep1	470038	-1.83388	-1.25501	0.27522	0.305754	-2.38649	-1.46864	-2.28795	-2.23678	-3.65105	-2.3033	-4.97108	-2.42135
HIPEpiC	wgEncodeHaibMethylRrbsHipeUwSitesRep1	639214	-0.793473	-1.90779	-1.70628	-0.164517	-1.50699	-0.382522	-2.07688	-2.23752	-2.21306	-2.26269	-2.8262	-2.36067
H1-hESC	wgEncodeHaibMethylRrbsH1hescHudsonalphagrowprotSitesRep1	584974	-1.23475	-1.99906	-1.1272	-0.747218	-1.53552	-1.6131	-2.36429	-2.39114	-2.35422	-2.47013	-2.88001	-2.81011
HIPEpiC	wgEncodeHaibMethylRrbsHipeUwSitesRep2	369328	-0.976438	-1.86711	-1.50048	-1.07374	-1.2371	-0.692699	-1.98995	-2.24837	-2.20199	-2.53838	-2.50951	-2.22314
SK-N-SH	wgEncodeHaibMethylRrbsSknshHaibSitesRep2	461853	-0.0369208	-2.18182	-1.3451	-0.0572929	-1.74369	-0.101067	-2.03175	-2.34864	-2.2762	-2.3562	-3.24033	-2.55825
NHDF-neo	wgEncodeHaibMethylRrbsNhdfneoUwstamgrowprotSitesRep2	534361	-3.48205	-0.845384	-2.42628	-0.335705	-1.71681	-1.17594	-2.68958	-2.39959	-2.25066	-2.32319	-2.94777	-2.2674
HCPEpiC	wgEncodeHaibMethylRrbsHcpeUwSitesRep2	489315	-1.01706	-1.85275	-2.22683	-0.247789	-1.16889	-1.1937	-2.18083	-2.32829	-2.25851	-2.26991	-2.56844	-2.2831
HCPEpiC	wgEncodeHaibMethylRrbsHcpeUwSitesRep1	680893	1.93868	-1.16793	-1.84218	-0.575795	-1.65208	-0.392959	-2.14914	-2.28973	-2.32921	-2.53065	-2.70353	-2.49113
PFSK-1	wgEncodeHaibMethylRrbsPfsk1HaibSitesRep1	463923	-1.76132	-2.61763	-1.8005	-1.99822	-1.29655	-0.535373	-2.23913	-2.59792	-2.23428	-3.25168	-2.60643	-2.28111
PANC-1	wgEncodeHaibMethylRrbsPanc1UwSitesRep1	605223	-0.686401	-3.08433	-1.36585	-0.912925	-1.66506	-0.240264	-2.05926	-2.9675	-2.25182	-2.5165	-2.84542	-2.38134
HNPCEpiC	wgEncodeHaibMethylRrbsHnpceUwSitesRep1	611023	-0.10535	-2.83002	-0.976858	-0.652867	-1.68433	-1.46061	-2.04571	-2.49285	-2.51058	-2.48501	-3.13902	-2.43619
LNCaP	wgEncodeHaibMethylRrbsLncapDukeSitesRep1	368869	-1.91055	-3.20224	-1.14729	-1.62741	-1.08119	-0.487837	-2.10017	-2.7126	-2.289	-2.74951	-2.68255	-2.21676
PANC-1	wgEncodeHaibMethylRrbsPanc1UwSitesRep2	314618	-4.96744	-3.42054	-1.79864	-2.55325	-1.56135	0	-2.89844	-2.75897	-2.20176	-3.40931	-2.65881	-2.47382
HNPCEpiC	wgEncodeHaibMethylRrbsHnpceUwSitesRep2	471835	-1.45431	-1.82863	-2.58652	-0.160295	-1.65924	1.02871	-2.2274	-2.26378	-2.41363	-2.26863	-2.76607	-3.26851
PFSK-1	wgEncodeHaibMethylRrbsPfsk1HaibSitesRep2	469871	-3.67388	-3.10994	-1.2188	-1.28882	-1.43718	-0.694919	-2.88293	-3.01452	-2.27332	-2.65222	-2.65182	-2.26033
LNCaP	wgEncodeHaibMethylRrbsLncapDukeSitesRep2	624777	-1.28536	-1.9789	-0.849233	-1.63413	-1.13745	-0.807478	-2.10121	-2.43825	-2.42232	-2.57563	-2.67291	-2.28056
NB4	wgEncodeHaibMethylRrbsNb4UwSitesRep1	438748	-2.10653	-1.86257	-1.68149	-1.07455	-0.919322	-0.871307	-2.18667	-2.2463	-2.23792	-2.45079	-2.69771	-2.26618
NB4	wgEncodeHaibMethylRrbsNb4UwSitesRep2	340429	-3.65432	-3.49668	-1.48724	-0.554757	-2.1743	-1.48126	-2.87905	-2.81892	-2.17646	-2.31125	-2.99827	-2.34157
HCT-116	wgEncodeHaibMethylRrbsHct116StanfordSitesRep1	375527	0.575954	-3.88635	-1.01793	-1.51342	-0.425606	-0.192246	-1.9872	-2.88005	-2.69122	-2.65467	-3.12151	-2.24614
HEEpiC	wgEncodeHaibMethylRrbsHeeUwSitesRep2	392704	-2.96372	-0.880485	-1.03399	-0.174112	-2.06032	-0.717159	-2.88209	-2.35331	-2.45852	-2.39362	-3.59313	-2.25101
HCT-116	wgEncodeHaibMethylRrbsHct116StanfordSitesRep2	382172	-3.72699	-2.64191	-2.54021	0.783305	-1.10516	-0.263878	-2.69746	-2.58421	-2.24012	-2.3686	-2.64178	-2.32108
HEEpiC	wgEncodeHaibMethylRrbsHeeUwSitesRep1	613745	1.00671	-1.14734	-1.88201	-0.0692042	-1.78222	0.0941176	-2.00692	-2.20585	-2.23969	-2.24126	-2.91822	-2.36628
LNCaP	wgEncodeHaibMethylRrbsLncapAndroOpenchromgrowprotSitesRep1	462095	-0.216998	-4.50564	-2.10772	-0.0782014	-1.62991	-0.0943265	-1.99534	-4.03134	-2.19053	-2.26461	-2.6752	-2.22088
LNCaP	wgEncodeHaibMethylRrbsLncapAndroOpenchromgrowprotSitesRep2	516687	-3.26021	-3.57614	-1.89594	-0.700777	-1.31484	0.0888977	-2.87321	-3.44355	-2.24122	-2.52962	-2.55735	-2.57219
NH-A	wgEncodeHaibMethylRrbsNhaUwSitesRep2	397462	-2.07482	-1.16066	-0.115559	-1.24929	-1.53969	-1.31124	-2.24375	-2.27212	-2.831	-2.69988	-2.57366	-2.31073
SK-N-SH (Retinoic Acid)	wgEncodeHaibMethylRrbsSknshraUwSitesRep2	530511	-2.69015	-2.48171	-2.8638	-0.948219	-1.85546	-0.0183033	-2.61004	-2.56412	-2.32279	-2.5969	-3.86302	-2.57657
SK-N-SH (Retinoic Acid)	wgEncodeHaibMethylRrbsSknshraUwSitesRep1	640638	-2.16914	-1.52531	-1.65517	0.14001	-1.94547	0.330196	-2.41471	-2.25328	-2.24296	-2.29266	-3.86736	-3.02929
HAEpiC	wgEncodeHaibMethylRrbsHaeUwSitesRep2	409705	-3.24115	-0.0816271	-1.54922	0.830045	-1.87927	0.450531	-3.17867	-2.9769	-2.22528	-2.48792	-3.32708	-2.5828
Melano	wgEncodeHaibMethylRrbsMelanoSitesRep2	429797	-2.88682	-2.39948	-2.02315	1.48746	-1.82852	-0.236452	-3.26602	-2.30654	-2.20365	-3.80579	-2.82526	-2.39256
HAEpiC	wgEncodeHaibMethylRrbsHaeUwSitesRep1	534585	-0.733624	-2.68069	-0.928121	0.853956	-0.922071	0.0534071	-2.1681	-2.4951	-2.48253	-2.69368	-2.54384	-2.46306
Melano	wgEncodeHaibMethylRrbsMelanoSitesRep1	497582	-0.164204	-1.05097	-1.07112	0.477867	-1.54715	-0.0239401	-2.186	-2.23243	-2.44069	-2.44632	-2.56901	-2.59897
GM12892	wgEncodeHaibMethylRrbsGm12892HaibSitesRep2	528497	-0.0161538	-2.77173	-1.02326	-0.911746	-0.577278	0.29976	-2.03641	-3.47269	-2.34484	-2.43239	-2.89507	-2.95825
GM12892	wgEncodeHaibMethylRrbsGm12892HaibSitesRep1	494462	-0.228646	-2.90692	-0.919124	-1.0334	-1.41007	-0.355296	-2.03876	-2.5331	-2.50861	-2.52665	-2.50601	-2.2206
GM12878	wgEncodeHaibMethylRrbsGm12878HudsonalphagrowprotSitesRep2	569897	-0.716025	-1.40506	-1.73574	-1.16902	-1.57402	-0.294965	-2.13611	-2.25612	-2.48344	-2.54032	-3.25721	-2.35324
GM12878	wgEncodeHaibMethylRrbsGm12878HudsonalphagrowprotSitesRep1	563702	-1.45423	-2.77257	-2.09794	-0.994819	-1.50248	-1.7446	-2.21292	-2.67077	-2.23089	-2.43296	-3.07565	-2.43472
Melano	wgEncodeHaibMethylRrbsMelanoSitesRep3	667183	-2.33918	-2.82826	-2.64045	0.0826446	-1.38689	-0.919963	-2.16906	-2.44502	-2.26927	-2.22754	-2.58876	-2.20339
HSMMtube	wgEncodeHaibMethylRrbsHsmmtDukeSitesRep3	439905	-1.94595	-2.27147	-1.58005	-0.0232218	-2.07024	0.20109	-2.49039	-2.48211	-2.24618	-2.25952	-3.66223	-2.41474
HSMMtube	wgEncodeHaibMethylRrbsHsmmtDukeSitesRep1	339425	-3.43846	-1.03273	-3.37611	-0.246357	-1.86555	-1.05628	-2.66484	-2.21168	-2.28272	-2.25326	-3.02917	-2.23393
MCF10A-Er-Src	wgEncodeHaibMethylRrbsMcf10aesTamStanfordSitesRep1	445841	-1.41815	-2.82268	-1.34693	-0.969084	-1.368	0.66333	-2.09229	-2.54889	-2.31341	-2.41327	-2.51291	-2.53181
HSMMtube	wgEncodeHaibMethylRrbsHsmmtDukeSitesRep2	460930	-0.142298	-1.52011	-0.845061	0.188026	-2.05369	-1.26183	-2.00491	-2.24113	-2.39955	-2.26466	-3.51021	-2.37432
AG04450	wgEncodeHaibMethylRrbsAg04450UwstamgrowprotSitesRep1	663081	0.815626	-2.60374	-2.17922	-0.206413	-2.00296	-1.17322	-2.06657	-2.6208	-2.25594	-2.2692	-3.37349	-2.29674
HCF	wgEncodeHaibMethylRrbsHcfUwstamgrowprotSitesRep2	493760	-0.493743	-1.88465	-1.13123	-0.20678	-1.58446	-1.45111	-2.07388	-2.22036	-2.32518	-2.28317	-2.87344	-2.27027
HRCEpiC	wgEncodeHaibMethylRrbsHrceUwSitesRep2	489403	-2.62664	-1.44538	-1.43646	0.542924	-2.02112	-0.184862	-2.22271	-2.2819	-2.20632	-2.34936	-3.27679	-2.29535
AG04450	wgEncodeHaibMethylRrbsAg04450UwstamgrowprotSitesRep2	445832	-1.87569	-2.61518	-3.35319	-0.297576	-0.985124	0.110533	-2.09242	-2.44346	-2.39071	-2.3257	-2.54605	-2.52161
HCF	wgEncodeHaibMethylRrbsHcfUwstamgrowprotSitesRep1	477838	-4.0862	-3.53162	-2.30844	-0.380934	-1.12399	0.11226	-2.85163	-2.75771	-2.1807	-2.22017	-2.4602	-2.22762
HRCEpiC	wgEncodeHaibMethylRrbsHrceUwSitesRep1	629819	-1.75801	-1.7571	-1.01905	0.309165	-1.80746	-0.660601	-2.29932	-2.2141	-2.80347	-2.2209	-4.12542	-2.18959
LNCaP	wgEncodeHaibMethylRrbsLncapAndroDukeSitesRep2	516687	-3.26021	-3.57614	-1.89594	-0.700777	-1.31484	0.0888977	-2.87321	-3.44355	-2.24122	-2.52962	-2.55735	-2.57219
LNCaP	wgEncodeHaibMethylRrbsLncapAndroDukeSitesRep1	462095	-0.216998	-4.50564	-2.10772	-0.0782014	-1.62991	-0.0943265	-1.99534	-4.03134	-2.19053	-2.26461	-2.6752	-2.22088
Osteoblasts	wgEncodeHaibMethylRrbsOsteoblOpenchromgrowprotSitesRep2	438657	-0.716035	-1.92681	-1.74604	-0.604709	-2.05044	-0.807687	-2.04678	-2.21716	-2.27052	-2.38409	-3.3932	-2.22908
Osteoblasts	wgEncodeHaibMethylRrbsOsteoblOpenchromgrowprotSitesRep1	609966	-2.07212	-1.82177	-2.25647	-1.32887	-1.14112	-1.24716	-2.38597	-2.28734	-2.28868	-2.71757	-2.62368	-2.35919
HSMM	wgEncodeHaibMethylRrbsHsmmSitesRep1	450633	-0.842618	-2.52352	-0.418066	-0.252931	-1.96828	-0.493934	-2.18058	-2.36344	-2.87662	-2.25938	-3.3072	-2.22908
MCF10A-Er-Src	wgEncodeHaibMethylRrbsMcf10aesYalestruhlgrowprotSitesRep1	461350	-0.0980488	-3.03321	0.0533679	-0.286577	-0.97976	0.224334	-2.00398	-2.65893	-2.79422	-2.25988	-2.64584	-2.37533
HSMM	wgEncodeHaibMethylRrbsHsmmSitesRep3	421931	-1.00215	-0.541704	-0.64632	-0.0465947	-2.20474	-1.41201	-2.03521	-2.37952	-2.5011	-2.24905	-3.27435	-2.33763
HSMM	wgEncodeHaibMethylRrbsHsmmSitesRep2	531505	0.708179	-2.32605	-1.72499	-0.747284	-1.64079	-0.367458	-1.97932	-2.4479	-2.3084	-2.39472	-2.94162	-2.20272
MCF10A-Er-Src	wgEncodeHaibMethylRrbsMcf10aesYalestruhlgrowprotSitesRep2	462135	-2.16745	-3.05263	-1.37042	-0.473119	-0.60515	-1.4513	-2.28671	-2.69436	-2.35327	-2.29105	-2.92742	-2.46638
ECC-1	wgEncodeHaibMethylRrbsEcc1HaibSitesRep2	544754	-2.40333	-3.15549	-1.38818	-0.389363	-1.74567	-1.04829	-2.3337	-3.07611	-2.43908	-2.31689	-3.47671	-2.27556
ECC-1	wgEncodeHaibMethylRrbsEcc1HaibSitesRep1	457889	-0.481182	-1.49808	-1.79335	-0.18128	-0.926233	0.0649025	-2.05148	-2.25342	-2.25481	-2.30449	-2.55939	-2.82631
HRPEpiC	wgEncodeHaibMethylRrbsHrpeUwstamgrowprotSitesRep2	536450	0.926962	-1.24115	-1.13235	0.0733437	-1.67294	0.224704	-2.03491	-2.239	-2.26835	-2.29519	-3.12705	-2.5889
HRPEpiC	wgEncodeHaibMethylRrbsHrpeUwstamgrowprotSitesRep1	667838	-0.628448	-2.71003	-1.53934	-0.741258	-1.86253	0.388132	-2.03976	-2.54634	-2.31325	-2.288	-3.42967	-2.87333
Fibrobl	wgEncodeHaibMethylRrbsFibroblDukeSitesRep2	523335	-3.34633	-1.74135	-1.03443	-0.871377	-1.59261	0	-2.77342	-2.26228	-2.55516	-2.4113	-3.23876	-2.75682
HepG2	wgEncodeHaibMethylRrbsHepg2DukeSitesRep1	488532	-1.35649	-3.87481	-1.38165	-0.408998	-1.19422	-0.494478	-2.16816	-3.5669	-2.27335	-2.30953	-2.53487	-2.29532
Fibrobl	wgEncodeHaibMethylRrbsFibroblDukeSitesRep1	432192	-1.86762	-1.64539	-1.07518	-1.0974	-1.63481	-0.226909	-2.42285	-2.19047	-2.63214	-2.58582	-2.93513	-2.20178
Osteoblasts	wgEncodeHaibMethylRrbsOsteoblDukeSitesRep2	609966	-2.07212	-1.82177	-2.25647	-1.32887	-1.14112	-1.24716	-2.38597	-2.28734	-2.28868	-2.71757	-2.62368	-2.35919
Osteoblasts	wgEncodeHaibMethylRrbsOsteoblDukeSitesRep1	438657	-0.716035	-1.92681	-1.74604	-0.604709	-2.05044	-0.807687	-2.04678	-2.21716	-2.27052	-2.38409	-3.3932	-2.22908
GM12891	wgEncodeHaibMethylRrbsGm12891HudsonalphagrowprotSitesRep1	625803	-0.278735	-2.87709	-0.670365	-0.760338	-1.14619	-0.58734	-2.05287	-2.85136	-2.90306	-2.27444	-2.51662	-2.22156
K562	wgEncodeHaibMethylRrbsK562HudsonalphagrowprotSitesRep1	540465	-1.96066	-2.00104	-1.12826	-0.897045	-0.599854	-0.861786	-2.43546	-2.41191	-2.25813	-2.3323	-3.39818	-2.25181
GM12891	wgEncodeHaibMethylRrbsGm12891HudsonalphagrowprotSitesRep2	535523	-1.53761	-2.04863	-0.334311	-0.20416	-1.52902	0.262369	-2.40821	-2.33361	-2.89807	-2.2669	-2.91806	-2.49155
K562	wgEncodeHaibMethylRrbsK562HudsonalphagrowprotSitesRep2	458287	0.386287	-3.75313	-1.346	-0.618635	-1.32423	-0.0809957	-2.0037	-4.16708	-2.36299	-2.34799	-2.59026	-2.25665
HCPEpiC	wgEncodeHaibMethylRrbsHcpeUwstamgrowprotSitesRep2	489315	-1.01706	-1.85275	-2.22683	-0.247789	-1.16889	-1.1937	-2.18083	-2.32829	-2.25851	-2.26991	-2.56844	-2.2831
U87	wgEncodeHaibMethylRrbsU87HaibSitesRep1	480482	0.194158	-2.4959	-1.51312	-0.911869	-1.2083	-1.29734	-2.02495	-2.56013	-2.39944	-2.56715	-2.56373	-2.28165
U87	wgEncodeHaibMethylRrbsU87HaibSitesRep2	503778	-0.98985	-3.00133	-1.47895	-0.0141373	-1.07336	-1.68381	-2.07329	-2.86527	-2.38757	-2.28908	-2.55734	-2.43726
Leukocyte BC UHN00204	wgEncodeHaibMethylRrbsBcleukocyteuhn00204BiochainSitesRep2	578152	-1.14082	-2.28795	-3.23429	-1.91592	-0.782363	-0.670926	-2.1098	-2.42233	-2.65533	-3.58079	-2.61515	-2.35278
Leukocyte BC UHN00204	wgEncodeHaibMethylRrbsBcleukocyteuhn00204BiochainSitesRep1	394291	-2.39028	-2.91591	-2.27609	-0.195122	-1.1287	-0.978913	-2.35827	-2.4363	-2.19953	-2.32976	-2.53542	-2.23779
BJ	wgEncodeHaibMethylRrbsBjUwSitesRep1	488954	0.704292	-1.91474	-1.49982	0.778358	-1.67317	-0.906122	-2.06833	-2.26667	-2.26797	-2.41434	-2.77809	-2.22813
Hepatocytes	wgEncodeHaibMethylRrbsHepatocytesDukeSitesRep2	571071	-2.40047	-0.698699	-1.38636	-0.404746	-1.66328	0.278988	-2.91689	-2.40527	-2.40417	-2.28395	-2.86003	-2.97226
RPTEC	wgEncodeHaibMethylRrbsRptecSitesRep2	408409	-4.09104	-1.48282	-1.14886	-0.388678	-1.71497	0.455689	-3.39672	-2.22456	-2.34614	-2.26716	-2.74393	-2.54129
BJ	wgEncodeHaibMethylRrbsBjUwSitesRep2	538333	-1.64002	-1.93753	-1.39603	-0.762816	-1.22704	-0.247315	-2.26449	-2.26227	-2.41113	-2.41184	-2.55157	-2.49887
Hepatocytes	wgEncodeHaibMethylRrbsHepatocytesDukeSitesRep1	479711	-1.41674	-1.62745	-0.565504	-0.607314	-1.85916	-1.43089	-2.33651	-2.24888	-2.66863	-2.42484	-3.39526	-2.41215
RPTEC	wgEncodeHaibMethylRrbsRptecSitesRep1	624409	-0.428455	-2.1905	-1.22629	-0.449438	-1.83676	-0.499413	-2.04388	-2.30504	-2.69209	-2.28699	-3.1244	-2.42663
GM12892	wgEncodeHaibMethylRrbsGm12892HudsonalphagrowprotSitesRep1	494462	-0.228646	-2.90692	-0.919124	-1.0334	-1.41007	-0.355296	-2.03876	-2.5331	-2.50861	-2.52665	-2.50601	-2.2206
Fibrobl	wgEncodeHaibMethylRrbsFibroblOpenchromgrowprotSitesRep2	523335	-3.34633	-1.74135	-1.03443	-0.871377	-1.59261	0	-2.77342	-2.26228	-2.55516	-2.4113	-3.23876	-2.75682
GM12892	wgEncodeHaibMethylRrbsGm12892HudsonalphagrowprotSitesRep2	528497	-0.0161538	-2.77173	-1.02326	-0.911746	-0.577278	0.29976	-2.03641	-3.47269	-2.34484	-2.43239	-2.89507	-2.95825
Fibrobl	wgEncodeHaibMethylRrbsFibroblOpenchromgrowprotSitesRep1	432192	-1.86762	-1.64539	-1.07518	-1.0974	-1.63481	-0.226909	-2.42285	-2.19047	-2.63214	-2.58582	-2.93513	-2.20178
Breast BC 02-03015	wgEncodeHaibMethylRrbsBcbreast0203015BiochainSitesRep1	499173	-0.751131	-2.0222	-2.11214	-0.697803	-2.11051	-0.514384	-2.12833	-2.36671	-2.23431	-2.38025	-3.36779	-2.38642
ProgFib	wgEncodeHaibMethylRrbsProgfibSitesRep1	494535	-1.70494	-2.05324	-1.73997	-0.0806018	-1.97366	-1.35169	-2.36609	-2.30562	-2.43169	-2.27585	-3.83464	-2.38774
Breast BC 02-03015	wgEncodeHaibMethylRrbsBcbreast0203015BiochainSitesRep2	659512	-1.23624	-1.63269	-2.02444	-0.876372	-1.73764	-0.82327	-2.10479	-2.34418	-2.2926	-2.43059	-3.70545	-2.50496
HCPEpiC	wgEncodeHaibMethylRrbsHcpeUwstamgrowprotSitesRep1	680893	1.93868	-1.16793	-1.84218	-0.575795	-1.65208	-0.392959	-2.14914	-2.28973	-2.32921	-2.53065	-2.70353	-2.49113
HEK293	wgEncodeHaibMethylRrbsHek293YalegrowprotSitesRep2	409800	-3.66142	-2.79024	-3.64131	-0.873454	-1.48694	-0.222548	-3.03428	-2.42234	-2.58522	-2.57714	-2.58095	-2.39304
A549	wgEncodeHaibMethylRrbsA549Dm002p7dHaibSitesRep1	482833	-1.80419	-1.74732	-1.56334	-0.712382	-0.699471	-0.19959	-2.13886	-2.2523	-2.24418	-2.39889	-2.71577	-2.34674
A549	wgEncodeHaibMethylRrbsA549Dm002p7dHaibSitesRep2	490394	-1.98213	-2.55392	-1.79276	-1.59615	-1.35785	-0.241685	-2.20016	-2.47645	-2.24142	-3.06898	-2.69607	-2.39828
ProgFib	wgEncodeHaibMethylRrbsProgfibSitesRep2	599167	-2.10994	-2.42611	-0.760839	-0.930998	-1.73095	-0.887554	-2.15968	-2.43495	-2.53076	-2.52756	-3.52089	-2.31032
Liver BC 01-11002	wgEncodeHaibMethylRrbsBcliver0111002BiochainSitesRep1	565438	-1.02809	-2.05095	-0.974704	-0.578158	-2.05586	0.355037	-2.07915	-2.41231	-2.43186	-2.40521	-4.93404	-2.75401
HSMMtube_FSHD	wgEncodeHaibMethylRrbsHsmmtubefshdDukeSitesRep1	407634	-2.87528	-1.13422	-0.928839	-0.282458	-0.703886	-0.340329	-2.72134	-2.26063	-2.30406	-2.28157	-2.65139	-2.3664
HSMMtube_FSHD	wgEncodeHaibMethylRrbsHsmmtubefshdDukeSitesRep2	437398	-2.61213	-2.11283	-1.16388	0.406596	-1.45722	-0.885463	-2.74288	-2.31202	-2.3362	-2.50716	-2.59003	-2.24802
HSMMtube_FSHD	wgEncodeHaibMethylRrbsHsmmtubefshdDukeSitesRep3	364241	-2.20439	-2.44133	-2.30142	-0.476444	-1.83688	0.298566	-2.36156	-2.48874	-2.24491	-2.31858	-2.93831	-2.45839
Liver BC 01-11002	wgEncodeHaibMethylRrbsBcliver0111002BiochainSitesRep2	789072	-2.03918	-1.44094	-0.305824	-0.766028	-1.56122	-0.103965	-2.37745	-2.40463	-2.62775	-2.56042	-2.98392	-3.03186
SAEC	wgEncodeHaibMethylRrbsSaecUwSitesRep2	452687	-2.11602	-2.03799	-1.73926	-0.49818	-1.55927	0.12519	-2.30464	-2.28294	-2.22512	-2.32153	-2.69679	-2.44809
HepG2	wgEncodeHaibMethylRrbsHepg2DukeSitesRep2	452668	-0.451389	-3.61531	-1.712	0.279681	-0.927621	-0.463714	-2.02149	-3.31917	-2.20829	-2.38492	-2.64288	-2.3732
SAEC	wgEncodeHaibMethylRrbsSaecUwSitesRep1	653998	0.0731797	-2.21859	-0.891152	-0.0871049	-2.12581	-0.537109	-2.05479	-2.32872	-2.61097	-2.28	-4.71917	-2.28842
HNPCEpiC	wgEncodeHaibMethylRrbsHnpceUwstamgrowprotSitesRep1	611023	-0.10535	-2.83002	-0.976858	-0.652867	-1.68433	-1.46061	-2.04571	-2.49285	-2.51058	-2.48501	-3.13902	-2.43619
NH-A	wgEncodeHaibMethylRrbsNhaUwstamgrowprotSitesRep2	397462	-2.07482	-1.16066	-0.115559	-1.24929	-1.53969	-1.31124	-2.24375	-2.27212	-2.831	-2.69988	-2.57366	-2.31073
NH-A	wgEncodeHaibMethylRrbsNhaUwstamgrowprotSitesRep1	542453	-0.118273	-1.47656	-0.709083	-1.4194	-1.75717	0.509375	-1.99648	-2.21235	-2.91711	-2.64021	-2.63722	-2.58072
HNPCEpiC	wgEncodeHaibMethylRrbsHnpceUwstamgrowprotSitesRep2	471835	-1.45431	-1.82863	-2.58652	-0.160295	-1.65924	1.02871	-2.2274	-2.26378	-2.41363	-2.26863	-2.76607	-3.26851
T-47D	wgEncodeHaibMethylRrbsT47dEstradia24hhHaibSitesRep1	518138	-1.19193	-2.14595	-1.37846	-0.597825	-1.05783	-0.801457	-2.11855	-2.27413	-2.28999	-2.30314	-2.55662	-2.27814
T-47D	wgEncodeHaibMethylRrbsT47dEstradia24hhHaibSitesRep2	483319	-1.0421	-2.23371	-1.60139	-0.359228	-1.30939	-0.50527	-2.03108	-2.41923	-2.33943	-2.31926	-2.61998	-2.30007
NT2-D1	wgEncodeHaibMethylRrbsNt2d1YalegrowprotSitesRep1	504555	-2.97185	-2.38736	-1.69881	-0.449888	-1.43727	0.617378	-2.51422	-2.19484	-2.27381	-2.23671	-2.74209	-2.49543
NT2-D1	wgEncodeHaibMethylRrbsNt2d1YalegrowprotSitesRep2	508778	0.673983	-2.72045	-1.61671	-0.343612	-2.02364	0.646771	-2.04637	-2.5102	-2.23346	-2.27406	-3.41106	-3.38673
HEK293	wgEncodeHaibMethylRrbsHek293YalegrowprotSitesRep1	526250	-3.54555	-1.69647	-1.18698	-1.24765	-2.12353	-0.211536	-3.08592	-2.26488	-2.26691	-2.50453	-4.19522	-2.33788
T-47D	wgEncodeHaibMethylRrbsT47dDm002p24hHaibSitesRep2	487942	-1.70496	-2.3343	-1.47855	0.290665	-1.26983	0.346298	-2.3915	-2.55118	-2.30223	-2.30469	-2.54149	-2.70177
T-47D	wgEncodeHaibMethylRrbsT47dDm002p24hHaibSitesRep1	511179	-0.954727	-3.13515	-0.312149	-1.20518	-1.45885	0.0976467	-2.06138	-2.87757	-2.86341	-2.6	-2.61166	-2.65524
HCM	wgEncodeHaibMethylRrbsHcmUwSitesRep1	645537	0.233983	-2.005	-1.65147	0.00715231	-1.94018	-0.921026	-2.1678	-2.29908	-2.33416	-2.30901	-4.39514	-2.29364
HCM	wgEncodeHaibMethylRrbsHcmUwSitesRep2	411541	-1.21597	0.212234	-0.773069	-0.117368	-1.26204	-1.91484	-2.02147	-3.3513	-2.48587	-2.28649	-2.55135	-2.37377
HEEpiC	wgEncodeHaibMethylRrbsHeeUwstamgrowprotSitesRep2	392704	-2.96372	-0.880485	-1.03399	-0.174112	-2.06032	-0.717159	-2.88209	-2.35331	-2.45852	-2.39362	-3.59313	-2.25101
IMR90	wgEncodeHaibMethylRrbsImr90UwSitesRep2	421803	-2.1061	-1.30548	-0.800856	-0.392927	-1.18717	-0.37358	-2.33273	-2.23139	-2.46704	-2.29938	-2.56027	-2.26947
IMR90	wgEncodeHaibMethylRrbsImr90UwSitesRep1	448368	-1.16888	-1.83995	-2.38889	-0.979554	-0.687208	0.78477	-2.02271	-2.18337	-2.2847	-2.34381	-2.83467	-2.40674
AG09319	wgEncodeHaibMethylRrbsAg09319UwstamgrowprotSitesRep2	447816	-0.983091	-2.16729	-0.472525	-1.13878	-1.81363	-0.396106	-2.04782	-2.2561	-2.67574	-2.52078	-2.97861	-2.25306
HepG2	wgEncodeHaibMethylRrbsHepg2OpenchromgrowprotSitesRep2	452668	-0.451389	-3.61531	-1.712	0.279681	-0.927621	-0.463714	-2.02149	-3.31917	-2.20829	-2.38492	-2.64288	-2.3732
AG09319	wgEncodeHaibMethylRrbsAg09319UwstamgrowprotSitesRep1	597396	-0.191601	-2.26312	-2.07575	0.360832	-1.51361	0.274009	-2.09906	-2.45841	-2.20239	-2.24988	-2.6335	-2.51599
HepG2	wgEncodeHaibMethylRrbsHepg2OpenchromgrowprotSitesRep1	488532	-1.35649	-3.87481	-1.38165	-0.408998	-1.19422	-0.494478	-2.16816	-3.5669	-2.27335	-2.30953	-2.53487	-2.29532
NHDF-neo	wgEncodeHaibMethylRrbsNhdfneoUwSitesRep1	516925	-1.70817	-2.42882	-0.921411	-0.142842	-1.60374	-1.6845	-2.44484	-2.69696	-2.74294	-2.24238	-2.88563	-2.33228
NHDF-neo	wgEncodeHaibMethylRrbsNhdfneoUwSitesRep2	534361	-3.48205	-0.845384	-2.42628	-0.335705	-1.71681	-1.17594	-2.68958	-2.39959	-2.25066	-2.32319	-2.94777	-2.2674
HCT-116	wgEncodeHaibMethylRrbsHct116YalegrowprotSitesRep2	382172	-3.72699	-2.64191	-2.54021	0.783305	-1.10516	-0.263878	-2.69746	-2.58421	-2.24012	-2.3686	-2.64178	-2.32108
HCT-116	wgEncodeHaibMethylRrbsHct116YalegrowprotSitesRep1	375527	0.575954	-3.88635	-1.01793	-1.51342	-0.425606	-0.192246	-1.9872	-2.88005	-2.69122	-2.65467	-3.12151	-2.24614
HEEpiC	wgEncodeHaibMethylRrbsHeeUwstamgrowprotSitesRep1	613745	1.00671	-1.14734	-1.88201	-0.0692042	-1.78222	0.0941176	-2.00692	-2.20585	-2.23969	-2.24126	-2.91822	-2.36628
AG10803	wgEncodeHaibMethylRrbsAg10803UwstamgrowprotSitesRep2	531594	-0.309645	-2.61957	-0.641554	-0.287246	-1.57561	-0.755512	-2.03032	-2.92047	-2.59469	-2.28238	-2.66271	-2.3132
AG10803	wgEncodeHaibMethylRrbsAg10803UwstamgrowprotSitesRep1	630782	-0.761314	-1.83302	-0.999835	0.414034	-1.68106	-0.571649	-2.14084	-2.43651	-2.42505	-2.48732	-2.84895	-2.24978
NT2-D1	wgEncodeHaibMethylRrbsNt2d1StanfordSitesRep2	508778	0.673983	-2.72045	-1.61671	-0.343612	-2.02364	0.646771	-2.04637	-2.5102	-2.23346	-2.27406	-3.41106	-3.38673
NT2-D1	wgEncodeHaibMethylRrbsNt2d1StanfordSitesRep1	504555	-2.97185	-2.38736	-1.69881	-0.449888	-1.43727	0.617378	-2.51422	-2.19484	-2.27381	-2.23671	-2.74209	-2.49543
H1-hESC	wgEncodeHaibMethylRrbsH1hescHaibSitesRep1	584974	-1.23475	-1.99906	-1.1272	-0.747218	-1.53552	-1.6131	-2.36429	-2.39114	-2.35422	-2.47013	-2.88001	-2.81011
H1-hESC	wgEncodeHaibMethylRrbsH1hescHaibSitesRep2	537848	-1.32279	-1.61544	-1.16137	-0.451887	-1.7751	-1.30821	-2.34617	-2.24792	-2.31772	-2.34693	-3.82076	-2.31596
Testis BC N30	wgEncodeHaibMethylRrbsBctestisn30BiochainSitesRep1	524401	-0.775444	-1.24867	-1.44656	0.723803	-2.0899	-0.0369788	-2.25427	-2.25939	-2.30853	-2.44724	-4.12468	-2.52172
Testis BC N30	wgEncodeHaibMethylRrbsBctestisn30BiochainSitesRep2	575537	-1.09454	-2.5782	-1.51236	-0.527647	-1.46692	0.0745465	-2.25132	-2.48259	-2.28756	-2.30449	-2.95741	-3.16021
CMK	wgEncodeHaibMethylRrbsCmkUwstamgrowprotSitesRep2	345026	-2.15285	-5.12957	-0.426555	-0.781573	-2.42927	0.448342	-2.06911	-3.99141	-2.48345	-2.31595	-3.24128	-2.37919
CMK	wgEncodeHaibMethylRrbsCmkUwstamgrowprotSitesRep1	484216	0.61527	-3.00199	-3.05869	-0.728332	-1.09277	-0.763533	-2.04492	-2.62809	-2.33598	-2.46706	-2.54531	-2.26534
Stomach BC 01-11002	wgEncodeHaibMethylRrbsBcstomach0111002BiochainSitesRep2	503233	-0.721116	-1.50436	-0.739383	-1.91467	-1.27422	0.394143	-2.06864	-2.2828	-2.47324	-3.33564	-2.62196	-3.22963
Stomach BC 01-11002	wgEncodeHaibMethylRrbsBcstomach0111002BiochainSitesRep1	441193	-1.77877	-1.91827	-0.232254	-0.616016	-1.41752	-0.385123	-2.29647	-2.27308	-2.81301	-2.48392	-2.56509	-2.2482

## Sheet: HALF-LOW
	MAX	1000063	1.14495	-1.03313	-0.013009	0.934834	-0.730448	1.1495	-1.98862	-2.1805	-2.18877	-2.23241	-2.45493	-2.20484
	MIN	485846	-3.29954	-4.53531	-3.1746	-1.55514	-2.19704	-1.89115	-2.98772	-5.73314	-3.47694	-3.19825	-6.47607	-3.64637
	AVG	629731	-1.22224	-2.51372	-1.44374	-0.486909	-1.56132	-0.191859	-2.24232	-2.82021	-2.41215	-2.41162	-3.25344	-2.56835
	STD	73626.9	0.8814	0.646564	0.557049	0.442293	0.319727	0.487257	0.227283	0.637834	0.224763	0.177563	0.755337	0.320904
CELL	ID	TOTAL	ACGA-TCGT	ACGC-GCGT	ACGG-CCGT	CCGA-TCGG	CCGC-GCGG	GCGA-TCGC	log10(pACGA-TCGT)	log10(pACGC-GCGT)	log10(pACGG-CCGT)	log10(pCCGA-TCGG)	log10(pCCGC-GCGG)	log10(pGCGA-TCGC)
Pericardium BC H12529N	wgEncodeHaibMethylRrbsBcpericardiumh12529nBiochainSitesRep1	647852	0.236998	-2.00938	-1.04686	-0.308797	-1.42121	-0.996518	-2.03832	-2.3177	-2.59121	-2.31638	-2.68026	-2.24084
Pericardium BC H12529N	wgEncodeHaibMethylRrbsBcpericardiumh12529nBiochainSitesRep2	709984	-1.37897	-2.58941	-1.74955	-0.716732	-1.59746	-0.0858369	-2.06212	-2.85724	-2.25206	-2.34124	-3.44744	-2.51042
NHBE	wgEncodeHaibMethylRrbsNhbeUwSitesRep2	572302	-0.0721449	-2.15095	-1.88832	0.0887902	-1.55413	0.273201	-2.11069	-2.58237	-2.29383	-2.26048	-2.90088	-2.95782
GM12878-XiMat	wgEncodeHaibMethylRrbsGm12878ximatHudsonalphagrowprotSitesRep2	590595	-1.91221	-2.24173	-1.38738	-0.810086	-1.39129	-0.675617	-2.57828	-3.12008	-2.29795	-2.47436	-2.51063	-2.29756
SAEC	wgEncodeHaibMethylRrbsSaecUwstamgrowprotSitesRep2	635621	-1.43584	-2.32136	-1.04198	-0.167818	-1.92282	-0.234172	-2.20001	-2.53375	-2.60018	-2.26108	-4.01601	-2.36808
GM12878-XiMat	wgEncodeHaibMethylRrbsGm12878ximatHudsonalphagrowprotSitesRep1	667006	-0.77064	-3.07097	-2.15629	-1.03879	-1.30183	-0.427181	-2.14234	-3.31833	-2.2375	-2.8128	-2.62626	-2.2611
Pancreas BC H12817N	wgEncodeHaibMethylRrbsBcpancreash12817nBiochainSitesRep2	917549	-1.04646	-1.72665	-1.45964	-0.920217	-1.85456	-0.416476	-2.21429	-2.42937	-2.41642	-2.37244	-4.22935	-2.53826
Pancreas BC H12817N	wgEncodeHaibMethylRrbsBcpancreash12817nBiochainSitesRep1	726241	-1.19879	-2.35929	-1.19312	0.01883	-2.06305	0.300534	-2.08853	-2.52625	-2.2639	-2.3382	-3.90217	-2.79915
Left Ventricle BC N41	wgEncodeHaibMethylRrbsBcleftventriclen41BiochainSitesRep1	684721	-0.400235	-2.07236	-1.22682	0.0981494	-1.35818	-0.83437	-2.0586	-2.48355	-2.39765	-2.37353	-2.65153	-2.3791
Left Ventricle BC N41	wgEncodeHaibMethylRrbsBcleftventriclen41BiochainSitesRep2	706094	-1.3355	-2.56713	-1.23544	-0.789737	-1.5966	-0.529561	-2.18211	-2.73369	-2.3962	-2.31993	-3.44518	-2.27877
HRCEpiC	wgEncodeHaibMethylRrbsHrceUwstamgrowprotSitesRep2	570588	-2.42505	-2.25908	-1.45758	-0.12768	-2.04039	-0.28621	-2.21378	-2.28748	-2.20655	-2.30441	-3.69482	-2.27017
HL-60	wgEncodeHaibMethylRrbsHl60UwSitesRep2	685184	-0.443571	-4.01627	-2.12374	-0.994016	-1.07431	-1.0552	-2.07118	-5.13785	-2.3214	-2.38259	-2.5746	-2.25535
HL-60	wgEncodeHaibMethylRrbsHl60UwSitesRep1	612723	-1.46934	-2.88281	-1.8961	-1.26032	-1.51813	-1.89115	-2.27416	-2.92797	-2.24065	-2.68878	-2.51435	-2.6181
HTR8svn	wgEncodeHaibMethylRrbsHtr8DukeSitesRep1	712895	-1.09022	-2.29698	-1.70577	-1.48476	-1.36535	-0.63871	-2.07347	-3.04977	-2.31337	-2.93403	-2.56711	-2.39604
AG04449	wgEncodeHaibMethylRrbsAg04449UwstamgrowprotSitesRep1	622346	-0.709059	-2.2482	-1.21261	0.116395	-2.02667	-0.464873	-2.12329	-2.49162	-2.29223	-2.4062	-3.64216	-2.23681
HTR8svn	wgEncodeHaibMethylRrbsHtr8DukeSitesRep3	588236	-0.356316	-2.11089	-1.52672	-0.176567	-1.51924	0.209181	-2.061	-2.29174	-2.2526	-2.33493	-2.68287	-2.60973
AG04449	wgEncodeHaibMethylRrbsAg04449UwstamgrowprotSitesRep2	582955	-1.47189	-2.26036	-1.96488	-0.755921	-1.85015	-0.555674	-2.52414	-2.28753	-2.22456	-2.35471	-3.87433	-2.22114
BE(2)-C	wgEncodeHaibMethylRrbsBe2cHaibSitesRep2	666632	-1.62647	-3.35868	-1.31693	-0.161606	-1.65478	-1.26765	-2.21708	-3.8506	-2.42334	-2.28574	-2.79603	-2.31348
BE(2)-C	wgEncodeHaibMethylRrbsBe2cHaibSitesRep1	668069	-1.96875	-2.4755	-0.881534	0.19048	-1.4146	-1.14116	-2.35821	-2.79543	-2.5299	-2.30703	-2.61105	-2.25334
AG09309	wgEncodeHaibMethylRrbsAg09309UwSitesRep2	629078	-0.6836	-2.27105	-1.04967	-0.657408	-1.5297	-0.471006	-2.08883	-2.3217	-2.54551	-2.63924	-2.80589	-2.51377
CMK	wgEncodeHaibMethylRrbsCmkUwSitesRep1	650040	1.14495	-3.64207	-2.54828	-0.925672	-1.0017	-0.12241	-2.17392	-3.68105	-2.24908	-2.76729	-2.53847	-2.61985
CMK	wgEncodeHaibMethylRrbsCmkUwSitesRep2	661599	-1.5919	-4.06981	-1.42628	-1.2795	-1.51579	1.1495	-2.0641	-4.29516	-2.2725	-2.83929	-2.54019	-3.64637
AG04449	wgEncodeHaibMethylRrbsAg04449UwSitesRep2	582955	-1.47189	-2.26036	-1.96488	-0.755921	-1.85015	-0.555674	-2.52414	-2.28753	-2.22456	-2.35471	-3.87433	-2.22114
AG09309	wgEncodeHaibMethylRrbsAg09309UwSitesRep1	574778	0.123476	-2.20071	-1.00135	-0.187215	-1.19896	-0.536427	-2.02863	-2.62123	-2.66242	-2.27739	-2.6493	-2.33686
AG09319	wgEncodeHaibMethylRrbsAg09319UwSitesRep2	577507	-2.21268	-2.09799	-0.629785	-0.379052	-1.71688	0.062167	-2.51492	-2.25732	-2.76403	-2.24426	-3.06293	-2.56348
SkMC	wgEncodeHaibMethylRrbsSkmcUwSitesRep2	572579	-0.872375	-2.12622	-1.56674	-0.376111	-1.83423	0.570128	-2.06151	-2.37835	-2.23559	-2.24331	-3.7854	-2.97767
SkMC	wgEncodeHaibMethylRrbsSkmcUwSitesRep1	543112	-1.58446	-2.39121	-0.013009	-0.546262	-1.79897	0.726713	-2.15041	-2.49612	-3.47694	-2.28518	-2.8429	-2.78566
AG04449	wgEncodeHaibMethylRrbsAg04449UwSitesRep1	622346	-0.709059	-2.2482	-1.21261	0.116395	-2.02667	-0.464873	-2.12329	-2.49162	-2.29223	-2.4062	-3.64216	-2.23681
MCF10A-Er-Src	wgEncodeHaibMethylRrbsMcf10aesTamYalestruhlgrowprotSitesRep1	545975	-1.59305	-3.0506	-1.74788	-0.874078	-1.32626	0.588146	-2.17149	-2.88677	-2.22888	-2.4091	-2.50642	-2.59466
MCF10A-Er-Src	wgEncodeHaibMethylRrbsMcf10aesTamYalestruhlgrowprotSitesRep2	542585	-2.86409	-2.69609	-3.1746	-0.955213	-1.36064	-0.0608921	-2.56099	-2.73802	-2.39895	-2.63909	-2.51967	-2.3459
GM12878-XiMat	wgEncodeHaibMethylRrbsGm12878ximatHaibSitesRep1	667006	-0.77064	-3.07097	-2.15629	-1.03879	-1.30183	-0.427181	-2.14234	-3.31833	-2.2375	-2.8128	-2.62626	-2.2611
HRE	wgEncodeHaibMethylRrbsHreUwstamgrowprotSitesRep2	593013	-1.46961	-1.12192	-0.761458	-1.03291	-1.63813	0.331849	-2.27091	-2.26996	-2.85321	-2.5217	-3.26629	-2.77434
GM12878-XiMat	wgEncodeHaibMethylRrbsGm12878ximatHaibSitesRep2	590595	-1.91221	-2.24173	-1.38738	-0.810086	-1.39129	-0.675617	-2.57828	-3.12008	-2.29795	-2.47436	-2.51063	-2.29756
GM06990	wgEncodeHaibMethylRrbsGm06990UwSitesRep2	710076	-2.07527	-3.06732	-2.21743	-1.11805	-1.27726	-0.392941	-2.75526	-3.51364	-2.27027	-3.05825	-2.56804	-2.56351
HPAEpiC	wgEncodeHaibMethylRrbsHpaeUwstamgrowprotSitesRep2	609662	0.390766	-2.22282	-0.715494	-0.335901	-1.77974	0.0835492	-2.00671	-2.42849	-2.96306	-2.23979	-3.25892	-2.9424
GM06990	wgEncodeHaibMethylRrbsGm06990UwSitesRep1	549262	-0.244598	-3.38364	-1.93109	-0.151966	-1.68192	0.47758	-1.98991	-3.49954	-2.25459	-2.32121	-2.78579	-2.43538
Uterus BC BN0765	wgEncodeHaibMethylRrbsBcuterusbn0765BiochainSitesRep1	691969	-0.19312	-2.30855	-1.87099	-0.087626	-1.69644	-0.0817153	-2.07833	-2.79807	-2.26883	-2.33362	-3.3383	-3.19662
Uterus BC BN0765	wgEncodeHaibMethylRrbsBcuterusbn0765BiochainSitesRep2	728241	-1.41104	-2.15207	-1.4047	0.333467	-1.84714	-0.621875	-2.20235	-2.54921	-2.29942	-2.39045	-3.5438	-2.31785
IMR90	wgEncodeHaibMethylRrbsImr90UwstamgrowprotSitesRep1	512929	-2.00018	-1.85235	-2.2542	-1.02756	-1.17825	0.783795	-2.27096	-2.1805	-2.38104	-2.40722	-2.46809	-2.47503
IMR90	wgEncodeHaibMethylRrbsImr90UwstamgrowprotSitesRep2	646431	-2.6447	-2.18997	-1.16099	-0.349329	-1.60337	-0.0325269	-2.90955	-2.48706	-2.45121	-2.31155	-3.42267	-2.49687
MCF10A-Er-Src	wgEncodeHaibMethylRrbsMcf10aesStanfordSitesRep2	562301	-3.29954	-3.32539	-1.59691	-0.560151	-0.771171	-1.14626	-2.96563	-3.15854	-2.30111	-2.33091	-2.75712	-2.35189
SK-N-SH (Retinoic Acid)	wgEncodeHaibMethylRrbsSknshraUwstamgrowprotSitesRep1	690620	-2.07491	-2.0106	-1.87578	-0.0795366	-2.19704	0.423598	-2.40741	-2.37167	-2.25299	-2.31937	-5.52593	-3.32075
SK-N-SH (Retinoic Acid)	wgEncodeHaibMethylRrbsSknshraUwstamgrowprotSitesRep2	654821	-1.82179	-3.04446	-2.30375	-0.581026	-1.99035	-0.16678	-2.32808	-3.46446	-2.23569	-2.40522	-5.57789	-2.57255
AoSMC	wgEncodeHaibMethylRrbsAosmcDukeSitesRep1	551739	-0.0307598	-1.43127	-1.29423	-0.464666	-1.17424	0.13866	-1.99378	-2.19807	-2.5437	-2.23974	-2.46749	-2.47117
Caco-2	wgEncodeHaibMethylRrbsCaco2UwSitesRep1	700596	-2.54089	-1.90221	-2.65155	-1.47502	-1.46323	0.201597	-2.80056	-2.52483	-2.35853	-2.64626	-3.02813	-2.92562
AoSMC	wgEncodeHaibMethylRrbsAosmcDukeSitesRep2	743574	-1.63601	-1.10798	-1.46386	-1.04525	-1.66264	-0.328141	-2.2219	-2.26937	-2.34537	-2.35083	-3.6578	-2.77365
Caco-2	wgEncodeHaibMethylRrbsCaco2UwSitesRep2	635048	-2.22676	-2.4011	-2.46354	-0.709615	-1.31617	-0.630039	-2.25155	-2.6691	-2.2281	-2.36419	-3.26828	-2.26138
Placenta BC UHN00189	wgEncodeHaibMethylRrbsBcplacentauhn00189BiochainSitesRep1	617564	0.143369	-2.13725	-1.44747	0.234014	-1.60072	0.577633	-2.07439	-2.82442	-2.29725	-2.30819	-2.79364	-3.01197
Placenta BC UHN00189	wgEncodeHaibMethylRrbsBcplacentauhn00189BiochainSitesRep2	734361	-1.35938	-2.43781	-0.971222	-0.878553	-1.05732	0.246508	-2.10479	-2.72263	-2.58945	-2.37757	-2.54291	-2.93091
HPAEpiC	wgEncodeHaibMethylRrbsHpaeUwSitesRep2	609662	0.390766	-2.22282	-0.715494	-0.335901	-1.77974	0.0835492	-2.00671	-2.42849	-2.96306	-2.23979	-3.25892	-2.9424
MCF-7	wgEncodeHaibMethylRrbsMcf7CtcfshrnaDukeSitesRep1	720292	-2.65329	-2.66594	-0.604504	-0.551857	-1.39569	-0.0270599	-2.28571	-2.74878	-2.74364	-2.32114	-3.09987	-2.91653
MCF-7	wgEncodeHaibMethylRrbsMcf7CtcfshrnaDukeSitesRep2	711542	-2.87403	-2.61282	-0.963707	-0.85479	-1.60739	0.256999	-2.18624	-2.69422	-2.52563	-2.36874	-3.07886	-3.25252
UCH-1	wgEncodeHaibMethylRrbsUch1DukeSitesRep1	542156	-0.968263	-2.33865	-1.45369	-0.20303	-1.35136	-0.535727	-2.17531	-2.49515	-2.41934	-2.24024	-2.49178	-2.2256
UCH-1	wgEncodeHaibMethylRrbsUch1DukeSitesRep2	613136	-0.935673	-3.98987	-2.52058	-0.0719807	-1.27774	-0.643062	-2.27401	-5.48458	-2.26941	-2.25816	-2.49978	-2.24156
MCF10A-Er-Src	wgEncodeHaibMethylRrbsMcf10aesStanfordSitesRep1	554651	0.140622	-3.16268	-0.660242	-0.703925	-1.01319	0.0650114	-1.99887	-2.94708	-2.42569	-2.40761	-2.65244	-2.3444
HeLa-S3	wgEncodeHaibMethylRrbsHelas3HaibSitesRep1	724686	-1.29194	-2.04129	-1.49952	-0.857544	-0.769478	-0.640026	-2.33288	-2.65284	-2.35125	-2.38414	-2.77762	-2.38869
HeLa-S3	wgEncodeHaibMethylRrbsHelas3HaibSitesRep2	621946	-2.02852	-3.17747	-0.447033	-0.8362	-0.783075	-0.164849	-2.47327	-3.48441	-2.60647	-2.44117	-2.88974	-2.32911
HCF	wgEncodeHaibMethylRrbsHcfUwSitesRep2	588423	0.163508	-2.56485	-1.33299	-0.590277	-1.95841	-0.880256	-2.00932	-2.50508	-2.2831	-2.27404	-4.69554	-2.27375
HMEC	wgEncodeHaibMethylRrbsHmecUwstamgrowprotSitesRep2	578703	0.0306091	-2.28451	-1.2948	-1.18936	-1.36834	0.20191	-2.06065	-2.60373	-2.6118	-2.50534	-2.61827	-3.07194
NB4	wgEncodeHaibMethylRrbsNb4UwstamgrowprotSitesRep2	579658	-1.4098	-3.14041	-1.20685	-0.539788	-1.7175	0.520859	-2.26883	-3.03428	-2.25254	-2.40066	-2.69243	-2.98013
MCF10A-Er-Src	wgEncodeHaibMethylRrbsMcf10aesTamStanfordSitesRep2	542585	-2.86409	-2.69609	-3.1746	-0.955213	-1.36064	-0.0608921	-2.56099	-2.73802	-2.39895	-2.63909	-2.51967	-2.3459
LNCaP	wgEncodeHaibMethylRrbsLncapUwSitesRep2	658529	-1.31771	-3.70452	-2.55328	-0.465824	-1.44543	-0.217528	-2.27125	-3.97415	-2.28172	-2.28701	-2.80282	-2.42282
AG10803	wgEncodeHaibMethylRrbsAg10803UwSitesRep2	641444	-0.667824	-2.20131	-0.784917	-0.397587	-1.83512	-0.315727	-2.07288	-2.7105	-2.61752	-2.28509	-3.45823	-2.73922
LNCaP	wgEncodeHaibMethylRrbsLncapUwSitesRep1	734217	-2.57987	-3.4041	-1.63704	-0.559907	-0.925183	-0.834737	-2.39895	-4.36361	-2.27294	-2.4365	-2.60801	-2.32359
HAEpiC	wgEncodeHaibMethylRrbsHaeUwstamgrowprotSitesRep2	574420	-1.49353	-1.94091	-1.74827	0.0110471	-1.86605	0.413633	-2.50606	-2.22367	-2.2038	-2.23241	-4.5642	-2.98184
HEK293	wgEncodeHaibMethylRrbsHek293StanfordSitesRep1	680982	-2.71432	-2.68262	-1.61032	-1.0029	-1.69456	0.0198228	-2.74253	-2.94714	-2.24741	-2.41619	-3.45219	-2.53646
GM19239	wgEncodeHaibMethylRrbsGm19239OpenchromgrowprotSitesRep2	486596	-0.985941	-2.23751	-2.12862	-1.1919	-1.38704	0.225344	-2.04942	-2.48421	-2.29757	-2.88975	-2.45493	-2.2553
HEK293	wgEncodeHaibMethylRrbsHek293StanfordSitesRep2	623015	-2.31481	-2.72298	-2.38829	-0.626337	-1.51275	-0.084349	-2.60274	-2.54096	-2.22524	-2.57875	-2.6555	-2.66407
GM19239	wgEncodeHaibMethylRrbsGm19239OpenchromgrowprotSitesRep1	671487	-1.22935	-2.12371	-1.17459	-0.0643839	-1.53194	-0.399855	-2.35806	-2.5276	-2.27227	-2.29508	-2.70011	-2.38755
NB4	wgEncodeHaibMethylRrbsNb4UwstamgrowprotSitesRep1	636142	-1.25611	-2.37376	-2.16026	-0.977611	-1.25099	-0.0404995	-2.08034	-2.50939	-2.23217	-2.53213	-2.53827	-2.41386
MCF-7	wgEncodeHaibMethylRrbsMcf7OpenchromgrowprotSitesRep1	617214	0.352395	-2.02597	-0.70939	-0.639437	-1.39792	0.151064	-2.07521	-2.27028	-2.53773	-2.43558	-2.61814	-2.79543
MCF-7	wgEncodeHaibMethylRrbsMcf7OpenchromgrowprotSitesRep2	555779	-0.342373	-2.48317	-0.796443	-0.601233	-1.6723	0.730531	-2.01684	-2.41496	-2.57467	-2.29878	-2.55275	-2.60669
SK-N-MC	wgEncodeHaibMethylRrbsSknmcHaibSitesRep1	609700	-2.64992	-3.64581	-0.744336	-0.188768	-1.52786	-0.487459	-2.37712	-4.17163	-2.70895	-2.29237	-2.88343	-2.25606
SK-N-MC	wgEncodeHaibMethylRrbsSknmcHaibSitesRep2	665943	-2.59522	-3.55018	-0.744471	-0.0736296	-1.51265	0.016488	-2.39884	-4.5566	-2.83232	-2.29161	-3.01812	-2.52059
HRE	wgEncodeHaibMethylRrbsHreUwSitesRep2	593013	-1.46961	-1.12192	-0.761458	-1.03291	-1.63813	0.331849	-2.27091	-2.26996	-2.85321	-2.5217	-3.26629	-2.77434
HeLa-S3	wgEncodeHaibMethylRrbsHelas3HudsonalphagrowprotSitesRep2	621946	-2.02852	-3.17747	-0.447033	-0.8362	-0.783075	-0.164849	-2.47327	-3.48441	-2.60647	-2.44117	-2.88974	-2.32911
Jurkat	wgEncodeHaibMethylRrbsJurkatUwSitesRep1	496712	-1.21688	-4.30467	-2.15631	-0.500332	-0.941717	0.0958475	-1.99043	-3.59724	-2.22116	-2.30172	-2.51886	-2.52187
SkMC	wgEncodeHaibMethylRrbsSkmcUwstamgrowprotSitesRep1	543112	-1.58446	-2.39121	-0.013009	-0.546262	-1.79897	0.726713	-2.15041	-2.49612	-3.47694	-2.28518	-2.8429	-2.78566
HeLa-S3	wgEncodeHaibMethylRrbsHelas3HudsonalphagrowprotSitesRep1	724686	-1.29194	-2.04129	-1.49952	-0.857544	-0.769478	-0.640026	-2.33288	-2.65284	-2.35125	-2.38414	-2.77762	-2.38869
SkMC	wgEncodeHaibMethylRrbsSkmcUwstamgrowprotSitesRep2	572579	-0.872375	-2.12622	-1.56674	-0.376111	-1.83423	0.570128	-2.06151	-2.37835	-2.23559	-2.24331	-3.7854	-2.97767
Myometr	wgEncodeHaibMethylRrbsMyometrDukeSitesRep1	686904	-1.07417	-2.99087	-2.22255	-0.535757	-1.53806	-1.1475	-2.09856	-3.01045	-2.24906	-2.3367	-2.91672	-2.25977
Myometr	wgEncodeHaibMethylRrbsMyometrDukeSitesRep2	678673	-1.38323	-2.8491	-1.46576	-1.55514	-1.58276	0.360033	-2.25757	-2.5034	-2.23471	-2.72638	-3.11315	-3.26279
MCF-7	wgEncodeHaibMethylRrbsMcf7DukeSitesRep2	555779	-0.342373	-2.48317	-0.796443	-0.601233	-1.6723	0.730531	-2.01684	-2.41496	-2.57467	-2.29878	-2.55275	-2.60669
MCF-7	wgEncodeHaibMethylRrbsMcf7DukeSitesRep1	617214	0.352395	-2.02597	-0.70939	-0.639437	-1.39792	0.151064	-2.07521	-2.27028	-2.53773	-2.43558	-2.61814	-2.79543
HEK293	wgEncodeHaibMethylRrbsHek293UwSitesRep2	530911	-0.0543134	-2.54305	-1.73079	-1.02221	-1.54558	0.861269	-1.98862	-2.33521	-2.19035	-2.8223	-2.92145	-3.06127
HEK293	wgEncodeHaibMethylRrbsHek293UwSitesRep1	574371	0.29948	-2.46289	-0.607982	0.112747	-1.87329	-0.0894055	-2.00128	-2.71463	-2.54437	-2.30202	-2.72421	-2.40382
MCF-7	wgEncodeHaibMethylRrbsMcf7RandshrnaDukeSitesRep1	692461	-2.82828	-2.61725	-1.90044	-1.07888	-1.36092	-0.0440114	-2.39812	-2.80668	-2.25161	-2.41029	-2.6253	-2.71104
MCF-7	wgEncodeHaibMethylRrbsMcf7RandshrnaDukeSitesRep2	733213	-1.54552	-2.11492	-0.955185	-0.927867	-1.50866	0.245681	-2.11194	-2.67169	-2.54448	-2.52149	-3.0539	-3.11363
AG09309	wgEncodeHaibMethylRrbsAg09309UwstamgrowprotSitesRep2	629078	-0.6836	-2.27105	-1.04967	-0.657408	-1.5297	-0.471006	-2.08883	-2.3217	-2.54551	-2.63924	-2.80589	-2.51377
AG09309	wgEncodeHaibMethylRrbsAg09309UwstamgrowprotSitesRep1	574778	0.123476	-2.20071	-1.00135	-0.187215	-1.19896	-0.536427	-2.02863	-2.62123	-2.66242	-2.27739	-2.6493	-2.33686
Skeletal Muscle BC 01-11002	wgEncodeHaibMethylRrbsBcskeletalmuscle0111002BiochainSitesRep2	813484	-1.30448	-1.60709	-1.0229	-0.656353	-1.36344	-0.217402	-2.17418	-2.28211	-2.34729	-2.33523	-3.0548	-3.09694
Skeletal Muscle BC 01-11002	wgEncodeHaibMethylRrbsBcskeletalmuscle0111002BiochainSitesRep1	610995	-1.16232	-2.06327	-0.439514	0.232538	-2.01213	-0.233309	-2.12135	-2.29843	-2.80628	-2.40276	-3.85439	-2.33676
Skin BC 01-11002	wgEncodeHaibMethylRrbsBcskin0111002BiochainSitesRep2	739253	-0.392882	-2.6555	-1.90442	-0.492356	-1.75245	-0.207968	-2.09512	-2.67992	-2.28399	-2.42418	-3.75502	-3.17366
Skin BC 01-11002	wgEncodeHaibMethylRrbsBcskin0111002BiochainSitesRep1	655496	-0.121482	-1.8736	-1.04164	0.162458	-1.5897	-0.432203	-2.06264	-2.29591	-2.25855	-2.28907	-2.83411	-2.27871
Lung BC 01-11002	wgEncodeHaibMethylRrbsBclung0111002BiochainSitesRep1	679405	-1.74216	-1.19333	-0.914858	-0.430389	-1.92183	-0.261035	-2.06225	-2.34284	-2.37859	-2.2852	-3.39163	-2.29209
Jurkat	wgEncodeHaibMethylRrbsJurkatUwSitesRep2	569817	-1.75219	-3.27233	-1.75379	-0.493931	-1.10777	0.349155	-2.21906	-3.02642	-2.20852	-2.30045	-2.50711	-2.93841
Lung BC 01-11002	wgEncodeHaibMethylRrbsBclung0111002BiochainSitesRep2	812371	-1.41458	-1.62577	-1.32433	-0.483225	-1.46208	-1.06735	-2.10195	-2.30051	-2.28337	-2.33729	-2.96843	-2.28883
PANC-1	wgEncodeHaibMethylRrbsPanc1HaibSitesRep2	610164	-0.691829	-2.1559	-1.86381	-0.688428	-1.54064	-0.141689	-2.08567	-2.58317	-2.22175	-2.60974	-3.08963	-2.3452
Adrenal Gland BC H12803N	wgEncodeHaibMethylRrbsBcadrenalglandh12803nBiochainSitesRep1	606017	-1.33649	-2.65732	-1.45953	-0.622735	-1.51947	-0.526174	-2.20437	-2.6473	-2.27377	-2.38096	-2.89395	-2.40664
GM19239	wgEncodeHaibMethylRrbsGm19239DukeSitesRep2	486596	-0.985941	-2.23751	-2.12862	-1.1919	-1.38704	0.225344	-2.04942	-2.48421	-2.29757	-2.88975	-2.45493	-2.2553
GM19239	wgEncodeHaibMethylRrbsGm19239DukeSitesRep1	671487	-1.22935	-2.12371	-1.17459	-0.0643839	-1.53194	-0.399855	-2.35806	-2.5276	-2.27227	-2.29508	-2.70011	-2.38755
Adrenal Gland BC H12803N	wgEncodeHaibMethylRrbsBcadrenalglandh12803nBiochainSitesRep2	676999	-0.966815	-2.29956	-1.74939	-0.477564	-1.73477	-0.441997	-2.05293	-2.57749	-2.28856	-2.29068	-3.60023	-2.45275
GM12891	wgEncodeHaibMethylRrbsGm12891HaibSitesRep2	562505	-1.30659	-2.22441	-0.598495	-0.166846	-1.59792	0.227592	-2.33594	-2.45264	-2.70493	-2.27499	-3.15382	-2.49175
PANC-1	wgEncodeHaibMethylRrbsPanc1HaibSitesRep1	613306	-0.949319	-2.73945	-1.4652	-0.611362	-1.66007	-0.297152	-2.16582	-2.80472	-2.23367	-2.69134	-3.31696	-2.33955
HMEC	wgEncodeHaibMethylRrbsHmecUwSitesRep2	578703	0.0306091	-2.28451	-1.2948	-1.18936	-1.36834	0.20191	-2.06065	-2.60373	-2.6118	-2.50534	-2.61827	-3.07194
NHBE	wgEncodeHaibMethylRrbsNhbeUwstamgrowprotSitesRep2	572302	-0.0721449	-2.15095	-1.88832	0.0887902	-1.55413	0.273201	-2.11069	-2.58237	-2.29383	-2.26048	-2.90088	-2.95782
Skeletal Muscle BC H12817N	wgEncodeHaibMethylRrbsBcskeletalmuscleh12817nBiochainSitesRep1	642504	-0.692494	-2.36314	-1.12582	-0.125429	-1.83989	0.26371	-2.12185	-2.72408	-2.4156	-2.30554	-3.85274	-3.25772
Skeletal Muscle BC H12817N	wgEncodeHaibMethylRrbsBcskeletalmuscleh12817nBiochainSitesRep2	799634	-1.77109	-2.43965	-1.1163	-0.571198	-1.47749	-0.431804	-2.08961	-2.67611	-2.40096	-2.32417	-3.26271	-2.66362
HRPEpiC	wgEncodeHaibMethylRrbsHrpeUwSitesRep2	619469	0.618216	-1.77575	-0.830058	-0.300096	-1.87675	0.386554	-2.02167	-2.48427	-2.42438	-2.52958	-4.30732	-2.9416
HIPEpiC	wgEncodeHaibMethylRrbsHipeUwstamgrowprotSitesRep2	544750	-0.126462	-2.29705	-1.6632	-0.796503	-1.6203	-0.423266	-2.04153	-2.61386	-2.20155	-2.54009	-2.94608	-2.3304
Kidney BC 01-11002	wgEncodeHaibMethylRrbsBckidney0111002BiochainSitesRep2	1000063	-1.81034	-1.03313	-1.23005	0.0148669	-1.64519	-0.734758	-2.15493	-2.40669	-2.32939	-3.02066	-4.95762	-2.32528
Jurkat	wgEncodeHaibMethylRrbsJurkatUwstamgrowprotSitesRep2	569817	-1.75219	-3.27233	-1.75379	-0.493931	-1.10777	0.349155	-2.21906	-3.02642	-2.20852	-2.30045	-2.50711	-2.93841
Kidney BC 01-11002	wgEncodeHaibMethylRrbsBckidney0111002BiochainSitesRep1	764995	-0.954177	-2.08136	-1.49237	-0.721825	-1.65637	-0.36701	-2.13799	-2.69242	-2.28026	-2.35468	-3.70113	-2.61311
PanIslets	wgEncodeHaibMethylRrbsPanisletsSitesRep5	581057	-1.07768	-1.48464	-0.862504	0.464488	-1.73198	0.156228	-2.10486	-2.21424	-2.58248	-2.42121	-3.75769	-2.58769
PanIslets	wgEncodeHaibMethylRrbsPanisletsSitesRep4	571567	-1.16582	-1.77325	-1.35216	0.0293826	-1.83712	0.146223	-2.34627	-2.47696	-2.30367	-2.24662	-3.93963	-2.6953
PanIslets	wgEncodeHaibMethylRrbsPanisletsSitesRep3	582542	-1.25353	-1.83067	-0.848656	0.428858	-2.07022	0.011577	-2.40857	-2.23289	-2.52615	-2.553	-5.1546	-2.71007
PanIslets	wgEncodeHaibMethylRrbsPanisletsSitesRep2	663888	-1.32775	-1.76107	-1.31239	-0.502015	-2.15858	0	-2.06267	-2.32825	-2.41503	-2.33209	-6.47607	-2.65955
PanIslets	wgEncodeHaibMethylRrbsPanisletsSitesRep1	530850	-0.707778	-1.60749	-1.83846	0.458898	-1.54526	0.531436	-2.20517	-2.24891	-2.20566	-2.56196	-2.95003	-2.50531
HCM	wgEncodeHaibMethylRrbsHcmUwstamgrowprotSitesRep1	718929	-0.383387	-2.23877	-1.35162	-0.313715	-2.00692	-0.478233	-2.06	-2.42741	-2.53159	-2.30312	-5.3923	-2.2826
HCM	wgEncodeHaibMethylRrbsHcmUwstamgrowprotSitesRep2	624098	-1.39319	-1.86858	-1.32333	-0.124611	-1.58432	-0.785788	-2.04905	-2.22542	-2.33562	-2.27252	-3.32387	-2.42545
HSMM	wgEncodeHaibMethylRrbsHsmmDukeSitesRep1	560462	-0.271197	-2.72289	-0.372826	-0.320913	-2.16715	-0.00878426	-2.08333	-2.59396	-3.24818	-2.24833	-4.79946	-2.39076
AG04450	wgEncodeHaibMethylRrbsAg04450UwSitesRep2	644190	-2.30759	-2.77072	-2.10482	-0.0792461	-1.42803	-0.776156	-2.30963	-2.84964	-2.29366	-2.28551	-3.00818	-2.24712
GM12878	wgEncodeHaibMethylRrbsGm12878HaibSitesRep2	629928	-0.613661	-1.4219	-1.52093	-0.91112	-1.62578	-0.479597	-2.12462	-2.26168	-2.70721	-2.3922	-3.64647	-2.28295
GM12878	wgEncodeHaibMethylRrbsGm12878HaibSitesRep1	655971	-1.55199	-3.15138	-1.73569	-1.35897	-1.59737	-1.01946	-2.29166	-3.3288	-2.31588	-2.86492	-3.66194	-2.25291
HSMM_FSHD	wgEncodeHaibMethylRrbsHsmmfshdDukeSitesRep3	563944	-0.838106	-2.79224	-0.770355	-0.624151	-1.67952	-0.643649	-2.00764	-2.69359	-2.74604	-2.50803	-3.24118	-2.27346
HSMM_FSHD	wgEncodeHaibMethylRrbsHsmmfshdDukeSitesRep2	556004	-0.863132	-2.60799	-1.30147	0.743326	-1.51952	-0.100033	-2.65395	-2.94615	-2.44685	-2.56863	-2.78258	-2.53668
HSMM_FSHD	wgEncodeHaibMethylRrbsHsmmfshdDukeSitesRep1	573714	-2.06342	-2.45013	-0.417914	0.0257651	-1.33969	0.334524	-2.54696	-2.55647	-2.77394	-2.28121	-2.62505	-3.11725
PrEC	wgEncodeHaibMethylRrbsPrecUwSitesRep2	552052	-0.278986	-1.99085	-1.40567	-0.59154	-1.98912	0.238505	-1.99429	-2.25768	-2.55038	-2.28071	-3.93619	-2.45171
Brain BC H11058N	wgEncodeHaibMethylRrbsBcbrainh11058nBiochainSitesRep1	647225	-1.33073	-2.63567	-1.62981	0.0234754	-1.52006	-0.47265	-2.19444	-2.71018	-2.22283	-2.26886	-2.94743	-2.55895
K562	wgEncodeHaibMethylRrbsK562HaibSitesRep1	630723	-1.30091	-2.89099	-1.46471	-0.418054	-0.957752	0.121438	-2.19603	-3.60012	-2.22439	-2.29432	-2.7816	-2.81235
Brain BC H11058N	wgEncodeHaibMethylRrbsBcbrainh11058nBiochainSitesRep2	719592	-1.71292	-1.97485	-1.48449	-0.491004	-2.03816	-0.324019	-2.14546	-2.41951	-2.253	-2.30295	-5.63402	-2.49941
K562	wgEncodeHaibMethylRrbsK562HaibSitesRep2	549967	0.167645	-3.81369	-1.50787	-0.221797	-1.26456	0.251044	-1.99312	-5.17634	-2.33539	-2.24645	-2.6891	-2.44265
GM19240	wgEncodeHaibMethylRrbsGm19240OpenchromgrowprotSitesRep1	606159	-2.32506	-1.74927	-0.805537	0.074239	-1.989	-0.556379	-2.67737	-2.27271	-2.8422	-2.25954	-4.40978	-2.27457
GM19240	wgEncodeHaibMethylRrbsGm19240OpenchromgrowprotSitesRep2	717291	-2.64812	-2.36733	-0.828167	-0.686701	-1.675	-0.331391	-2.35064	-2.60872	-2.64807	-2.53565	-3.53805	-2.39701
ovcar-3	wgEncodeHaibMethylRrbsOvcar3UwSitesRep2	701740	-1.26626	-2.05531	-1.45353	-0.336826	-1.28217	-0.332934	-2.0584	-2.52332	-2.47835	-2.29377	-2.63236	-2.62443
ovcar-3	wgEncodeHaibMethylRrbsOvcar3UwSitesRep1	522718	-2.22587	-2.04076	-2.10147	0.934834	-1.95968	-0.639789	-2.1007	-2.3343	-2.18877	-2.59686	-3.65336	-2.23978
H1-hESC	wgEncodeHaibMethylRrbsH1hescHudsonalphagrowprotSitesRep2	658610	-1.57193	-2.03127	-1.70092	-0.617684	-1.63027	-0.88467	-2.57381	-2.39276	-2.23257	-2.47249	-3.9372	-2.24557
HSMMtube	wgEncodeHaibMethylRrbsHsmmtOpenchromgrowprotSitesRep1	563567	-2.25132	-2.48967	-2.2638	-0.00750807	-1.84803	-0.294923	-2.51652	-2.97258	-2.25152	-2.26162	-4.18527	-2.40962
GM19240	wgEncodeHaibMethylRrbsGm19240DukeSitesRep2	717291	-2.64812	-2.36733	-0.828167	-0.686701	-1.675	-0.331391	-2.35064	-2.60872	-2.64807	-2.53565	-3.53805	-2.39701
HSMMtube	wgEncodeHaibMethylRrbsHsmmtOpenchromgrowprotSitesRep2	586369	-1.25617	-2.28082	-1.21615	0.10695	-1.83603	0.0778417	-2.19324	-2.35948	-2.30066	-2.25278	-3.42313	-2.67646
SK-N-SH	wgEncodeHaibMethylRrbsSknshHaibSitesRep1	661801	-1.14189	-2.77472	-1.9729	-0.325848	-1.93227	0.120766	-2.16644	-3.12081	-2.23285	-2.31016	-5.23814	-2.82114
GM19240	wgEncodeHaibMethylRrbsGm19240DukeSitesRep1	606159	-2.32506	-1.74927	-0.805537	0.074239	-1.989	-0.556379	-2.67737	-2.27271	-2.8422	-2.25954	-4.40978	-2.27457
H1-hESC	wgEncodeHaibMethylRrbsH1hescHudsonalphagrowprotSitesRep1	643661	-1.22963	-1.92999	-1.25455	-0.693816	-1.51847	-1.18523	-2.39714	-2.37775	-2.32236	-2.46559	-2.93852	-2.4501
HIPEpiC	wgEncodeHaibMethylRrbsHipeUwSitesRep2	544750	-0.126462	-2.29705	-1.6632	-0.796503	-1.6203	-0.423266	-2.04153	-2.61386	-2.20155	-2.54009	-2.94608	-2.3304
SK-N-SH	wgEncodeHaibMethylRrbsSknshHaibSitesRep2	644913	0.266193	-2.89481	-1.65428	-0.390589	-1.83182	-0.00806257	-2.03128	-3.14288	-2.24082	-2.69886	-4.35423	-2.92854
NHDF-neo	wgEncodeHaibMethylRrbsNhdfneoUwstamgrowprotSitesRep2	715755	-1.09518	-1.93342	-1.8636	-0.0346724	-1.84834	-0.816531	-2.05384	-2.36499	-2.52136	-2.28891	-3.83693	-2.34758
HCPEpiC	wgEncodeHaibMethylRrbsHcpeUwSitesRep2	595975	-1.10294	-2.11789	-1.88684	-0.294123	-1.42969	-0.386185	-2.27377	-2.5776	-2.21044	-2.25244	-2.54518	-2.41703
PFSK-1	wgEncodeHaibMethylRrbsPfsk1HaibSitesRep1	667217	-1.44722	-3.51291	-1.79779	-0.771859	-1.56089	-0.368016	-2.24135	-4.08987	-2.25841	-2.36967	-3.14145	-2.36702
PANC-1	wgEncodeHaibMethylRrbsPanc1UwSitesRep1	667013	-0.520868	-3.37047	-1.5585	-1.09063	-1.9189	-0.0281821	-2.04931	-3.50852	-2.23639	-2.73238	-3.64943	-2.56449
HNPCEpiC	wgEncodeHaibMethylRrbsHnpceUwSitesRep1	650745	-0.354585	-3.10886	-0.937474	-0.712336	-1.70563	-0.936037	-2.08547	-2.7837	-2.57467	-2.56382	-3.28739	-2.24337
LNCaP	wgEncodeHaibMethylRrbsLncapDukeSitesRep1	536330	-2.16606	-3.49689	-1.36424	-0.894318	-1.54744	-0.0492514	-2.24674	-3.45505	-2.28036	-2.385	-2.51627	-2.3283
PANC-1	wgEncodeHaibMethylRrbsPanc1UwSitesRep2	703144	-2.57292	-2.78563	-1.36363	-1.00843	-1.6905	-0.242864	-2.3849	-3.08443	-2.42628	-2.66144	-3.71265	-2.8446
HNPCEpiC	wgEncodeHaibMethylRrbsHnpceUwSitesRep2	610061	-1.88602	-2.40061	-1.93166	-0.335123	-1.69178	0.512154	-2.5638	-2.73268	-2.21797	-2.25668	-3.12876	-3.08197
PFSK-1	wgEncodeHaibMethylRrbsPfsk1HaibSitesRep2	659539	-2.64758	-3.54044	-1.37478	-0.453107	-1.50808	0.0549462	-2.59908	-4.18514	-2.27524	-2.30305	-2.8382	-2.67994
LNCaP	wgEncodeHaibMethylRrbsLncapDukeSitesRep2	712651	-1.748	-2.3696	-0.646605	-1.27275	-0.831386	-0.591156	-2.22648	-2.80518	-2.59835	-2.37873	-2.55819	-2.33387
NB4	wgEncodeHaibMethylRrbsNb4UwSitesRep1	636142	-1.25611	-2.37376	-2.16026	-0.977611	-1.25099	-0.0404995	-2.08034	-2.50939	-2.23217	-2.53213	-2.53827	-2.41386
NB4	wgEncodeHaibMethylRrbsNb4UwSitesRep2	579658	-1.4098	-3.14041	-1.20685	-0.539788	-1.7175	0.520859	-2.26883	-3.03428	-2.25254	-2.40066	-2.69243	-2.98013
HCT-116	wgEncodeHaibMethylRrbsHct116StanfordSitesRep1	490816	0.796976	-3.70223	-2.27539	-1.18642	-0.770721	-0.167495	-2.03753	-3.06046	-2.21594	-2.55833	-2.78185	-2.28566
HEEpiC	wgEncodeHaibMethylRrbsHeeUwSitesRep2	584318	-1.64572	-2.07555	-0.726406	-0.591573	-1.64326	0.157012	-2.55194	-2.30946	-3.06667	-2.27177	-3.38984	-2.46596
HCT-116	wgEncodeHaibMethylRrbsHct116StanfordSitesRep2	619675	-1.39727	-2.94398	-2.40646	0.174389	-1.23681	0.099516	-2.11438	-3.27196	-2.26731	-2.27941	-2.59848	-2.69105
LNCaP	wgEncodeHaibMethylRrbsLncapAndroOpenchromgrowprotSitesRep1	543421	-0.959693	-4.28909	-2.27013	-0.276873	-1.44809	-0.072413	-2.06095	-4.20167	-2.20413	-2.24496	-2.53149	-2.21319
LNCaP	wgEncodeHaibMethylRrbsLncapAndroOpenchromgrowprotSitesRep2	679813	-2.5794	-3.28859	-1.72286	-0.352623	-1.38119	-0.172397	-2.6721	-3.53512	-2.27486	-2.37837	-2.58779	-2.49188
NH-A	wgEncodeHaibMethylRrbsNhaUwSitesRep2	593189	-0.702521	-2.11814	-0.777385	-0.946233	-1.90502	-0.514428	-2.02443	-2.2886	-2.65948	-2.73911	-3.61587	-2.25114
SK-N-SH (Retinoic Acid)	wgEncodeHaibMethylRrbsSknshraUwSitesRep2	654821	-1.82179	-3.04446	-2.30375	-0.581026	-1.99035	-0.16678	-2.32808	-3.46446	-2.23569	-2.40522	-5.57789	-2.57255
SK-N-SH (Retinoic Acid)	wgEncodeHaibMethylRrbsSknshraUwSitesRep1	690620	-2.07491	-2.0106	-1.87578	-0.0795366	-2.19704	0.423598	-2.40741	-2.37167	-2.25299	-2.31937	-5.52593	-3.32075
HAEpiC	wgEncodeHaibMethylRrbsHaeUwSitesRep2	574420	-1.49353	-1.94091	-1.74827	0.0110471	-1.86605	0.413633	-2.50606	-2.22367	-2.2038	-2.23241	-4.5642	-2.98184
Melano	wgEncodeHaibMethylRrbsMelanoSitesRep2	583496	-1.64884	-2.88134	-1.90078	0.180903	-1.67053	0.267338	-2.85372	-2.88045	-2.19136	-2.43933	-2.78176	-3.32956
Melano	wgEncodeHaibMethylRrbsMelanoSitesRep1	615540	-0.967972	-1.47983	-1.02775	0.0315751	-1.7405	-0.37373	-2.64961	-2.27778	-2.57506	-2.26483	-2.92698	-2.42746
GM12892	wgEncodeHaibMethylRrbsGm12892HaibSitesRep2	566381	-0.3837	-2.54992	-1.08082	-0.870489	-0.730448	0.353916	-2.11805	-3.3323	-2.33561	-2.42672	-2.68515	-3.16514
GM12892	wgEncodeHaibMethylRrbsGm12892HaibSitesRep1	555561	-0.45489	-3.07066	-1.823	-1.51544	-1.6427	-0.0187723	-2.09077	-2.77392	-2.19917	-3.19825	-2.67613	-2.2765
GM12878	wgEncodeHaibMethylRrbsGm12878HudsonalphagrowprotSitesRep2	629928	-0.613661	-1.4219	-1.52093	-0.91112	-1.62578	-0.479597	-2.12462	-2.26168	-2.70721	-2.3922	-3.64647	-2.28295
GM12878	wgEncodeHaibMethylRrbsGm12878HudsonalphagrowprotSitesRep1	655971	-1.55199	-3.15138	-1.73569	-1.35897	-1.59737	-1.01946	-2.29166	-3.3288	-2.31588	-2.86492	-3.66194	-2.25291
HSMMtube	wgEncodeHaibMethylRrbsHsmmtDukeSitesRep3	564928	-1.54663	-2.15871	-1.85474	-0.293609	-1.96959	0.199784	-2.45497	-2.54207	-2.2096	-2.28971	-4.32451	-2.53903
HSMMtube	wgEncodeHaibMethylRrbsHsmmtDukeSitesRep1	563567	-2.25132	-2.48967	-2.2638	-0.00750807	-1.84803	-0.294923	-2.51652	-2.97258	-2.25152	-2.26162	-4.18527	-2.40962
MCF10A-Er-Src	wgEncodeHaibMethylRrbsMcf10aesTamStanfordSitesRep1	545975	-1.59305	-3.0506	-1.74788	-0.874078	-1.32626	0.588146	-2.17149	-2.88677	-2.22888	-2.4091	-2.50642	-2.59466
HSMMtube	wgEncodeHaibMethylRrbsHsmmtDukeSitesRep2	586369	-1.25617	-2.28082	-1.21615	0.10695	-1.83603	0.0778417	-2.19324	-2.35948	-2.30066	-2.25278	-3.42313	-2.67646
HCF	wgEncodeHaibMethylRrbsHcfUwstamgrowprotSitesRep2	588423	0.163508	-2.56485	-1.33299	-0.590277	-1.95841	-0.880256	-2.00932	-2.50508	-2.2831	-2.27404	-4.69554	-2.27375
HRCEpiC	wgEncodeHaibMethylRrbsHrceUwSitesRep2	570588	-2.42505	-2.25908	-1.45758	-0.12768	-2.04039	-0.28621	-2.21378	-2.28748	-2.20655	-2.30441	-3.69482	-2.27017
AG04450	wgEncodeHaibMethylRrbsAg04450UwstamgrowprotSitesRep2	644190	-2.30759	-2.77072	-2.10482	-0.0792461	-1.42803	-0.776156	-2.30963	-2.84964	-2.29366	-2.28551	-3.00818	-2.24712
LNCaP	wgEncodeHaibMethylRrbsLncapAndroDukeSitesRep2	679813	-2.5794	-3.28859	-1.72286	-0.352623	-1.38119	-0.172397	-2.6721	-3.53512	-2.27486	-2.37837	-2.58779	-2.49188
LNCaP	wgEncodeHaibMethylRrbsLncapAndroDukeSitesRep1	543421	-0.959693	-4.28909	-2.27013	-0.276873	-1.44809	-0.072413	-2.06095	-4.20167	-2.20413	-2.24496	-2.53149	-2.21319
Osteoblasts	wgEncodeHaibMethylRrbsOsteoblOpenchromgrowprotSitesRep2	568240	-0.541838	-2.33392	-2.12917	-0.417032	-2.01764	-0.00430802	-2.04415	-2.36864	-2.209	-2.33758	-4.06129	-2.76364
Osteoblasts	wgEncodeHaibMethylRrbsOsteoblOpenchromgrowprotSitesRep1	709788	-1.70571	-2.29266	-2.14376	-0.977291	-1.41712	-0.628005	-2.29447	-2.55358	-2.27298	-2.47036	-3.28301	-2.30461
HSMM	wgEncodeHaibMethylRrbsHsmmSitesRep1	560462	-0.271197	-2.72289	-0.372826	-0.320913	-2.16715	-0.00878426	-2.08333	-2.59396	-3.24818	-2.24833	-4.79946	-2.39076
MCF10A-Er-Src	wgEncodeHaibMethylRrbsMcf10aesYalestruhlgrowprotSitesRep1	554651	0.140622	-3.16268	-0.660242	-0.703925	-1.01319	0.0650114	-1.99887	-2.94708	-2.42569	-2.40761	-2.65244	-2.3444
HSMM	wgEncodeHaibMethylRrbsHsmmSitesRep3	549302	-0.857503	-1.18823	-0.523445	-0.146586	-2.19468	-0.763984	-2.0402	-2.21093	-2.79266	-2.23983	-3.90694	-2.20802
MCF10A-Er-Src	wgEncodeHaibMethylRrbsMcf10aesYalestruhlgrowprotSitesRep2	562301	-3.29954	-3.32539	-1.59691	-0.560151	-0.771171	-1.14626	-2.96563	-3.15854	-2.30111	-2.33091	-2.75712	-2.35189
ECC-1	wgEncodeHaibMethylRrbsEcc1HaibSitesRep2	713327	-1.38228	-2.7117	-1.78872	-0.274762	-1.43413	-0.730202	-2.11158	-2.87656	-2.32452	-2.30392	-2.99019	-2.36009
ECC-1	wgEncodeHaibMethylRrbsEcc1HaibSitesRep1	765813	-0.994083	-2.50026	-1.50536	-0.605365	-1.28818	-0.287007	-2.09071	-3.01511	-2.40144	-2.41618	-3.14725	-3.0405
HRPEpiC	wgEncodeHaibMethylRrbsHrpeUwstamgrowprotSitesRep2	619469	0.618216	-1.77575	-0.830058	-0.300096	-1.87675	0.386554	-2.02167	-2.48427	-2.42438	-2.52958	-4.30732	-2.9416
Fibrobl	wgEncodeHaibMethylRrbsFibroblDukeSitesRep2	668675	-2.71941	-2.43375	-1.31579	-0.736255	-1.47078	0.217437	-2.61239	-2.68753	-2.48696	-2.38058	-3.30144	-3.42025
HepG2	wgEncodeHaibMethylRrbsHepg2DukeSitesRep1	615046	-1.05241	-4.53531	-1.30185	-0.373329	-1.45339	-0.277051	-2.13465	-5.73314	-2.32986	-2.30596	-2.71906	-2.43925
Fibrobl	wgEncodeHaibMethylRrbsFibroblDukeSitesRep1	485846	-1.72965	-2.06346	-1.49757	-0.743975	-1.71673	-0.159477	-2.44211	-2.20721	-2.43857	-2.38656	-3.30536	-2.20484
Osteoblasts	wgEncodeHaibMethylRrbsOsteoblDukeSitesRep2	709788	-1.70571	-2.29266	-2.14376	-0.977291	-1.41712	-0.628005	-2.29447	-2.55358	-2.27298	-2.47036	-3.28301	-2.30461
Osteoblasts	wgEncodeHaibMethylRrbsOsteoblDukeSitesRep1	568240	-0.541838	-2.33392	-2.12917	-0.417032	-2.01764	-0.00430802	-2.04415	-2.36864	-2.209	-2.33758	-4.06129	-2.76364
K562	wgEncodeHaibMethylRrbsK562HudsonalphagrowprotSitesRep1	630723	-1.30091	-2.89099	-1.46471	-0.418054	-0.957752	0.121438	-2.19603	-3.60012	-2.22439	-2.29432	-2.7816	-2.81235
GM12891	wgEncodeHaibMethylRrbsGm12891HudsonalphagrowprotSitesRep2	562505	-1.30659	-2.22441	-0.598495	-0.166846	-1.59792	0.227592	-2.33594	-2.45264	-2.70493	-2.27499	-3.15382	-2.49175
K562	wgEncodeHaibMethylRrbsK562HudsonalphagrowprotSitesRep2	549967	0.167645	-3.81369	-1.50787	-0.221797	-1.26456	0.251044	-1.99312	-5.17634	-2.33539	-2.24645	-2.6891	-2.44265
HCPEpiC	wgEncodeHaibMethylRrbsHcpeUwstamgrowprotSitesRep2	595975	-1.10294	-2.11789	-1.88684	-0.294123	-1.42969	-0.386185	-2.27377	-2.5776	-2.21044	-2.25244	-2.54518	-2.41703
U87	wgEncodeHaibMethylRrbsU87HaibSitesRep1	641379	-0.416637	-3.21398	-1.52988	-0.599493	-1.18902	-1.34116	-2.05078	-3.66114	-2.4938	-2.46218	-2.55957	-2.31533
U87	wgEncodeHaibMethylRrbsU87HaibSitesRep2	663868	-1.09987	-3.09999	-1.90166	0.0896895	-1.0331	-1.4672	-2.12579	-3.32984	-2.29143	-2.30042	-2.54376	-2.39157
Leukocyte BC UHN00204	wgEncodeHaibMethylRrbsBcleukocyteuhn00204BiochainSitesRep2	758456	-1.85486	-2.01561	-2.13698	-1.13032	-1.35146	-0.815833	-2.39007	-2.34291	-2.25785	-2.78138	-3.20014	-2.31299
Leukocyte BC UHN00204	wgEncodeHaibMethylRrbsBcleukocyteuhn00204BiochainSitesRep1	610120	-1.33916	-3.05502	-1.81349	-0.379303	-1.46801	-1.06529	-2.17025	-2.87482	-2.30925	-2.55046	-3.11483	-2.2289
BJ	wgEncodeHaibMethylRrbsBjUwSitesRep1	569448	-0.68271	-2.62994	-1.91271	0.591019	-1.52205	-0.516394	-2.02076	-2.78223	-2.19897	-2.34709	-2.62279	-2.25937
Hepatocytes	wgEncodeHaibMethylRrbsHepatocytesDukeSitesRep2	637868	-1.74872	-1.20656	-1.36993	-0.687772	-1.61818	0.492075	-2.61087	-2.24491	-2.45212	-2.36802	-2.85651	-3.61165
RPTEC	wgEncodeHaibMethylRrbsRptecSitesRep2	569136	-1.29362	-2.63178	-0.778166	-0.546223	-1.87797	0.25618	-2.15358	-2.62179	-2.77893	-2.3244	-3.5599	-2.62359
BJ	wgEncodeHaibMethylRrbsBjUwSitesRep2	685175	-2.32463	-2.34441	-1.79729	-0.268036	-1.62246	-0.465658	-2.74149	-2.45944	-2.30426	-2.28382	-3.21373	-2.44357
Hepatocytes	wgEncodeHaibMethylRrbsHepatocytesDukeSitesRep1	630948	-1.52211	-2.28988	-1.13974	-0.398357	-1.75438	-0.603229	-2.51203	-2.62921	-2.42832	-2.36055	-3.70302	-2.27239
RPTEC	wgEncodeHaibMethylRrbsRptecSitesRep1	681969	-1.01356	-2.15242	-1.62671	-0.422037	-1.85113	-0.262575	-2.058	-2.30101	-2.45772	-2.28385	-3.2875	-2.68214
GM12892	wgEncodeHaibMethylRrbsGm12892HudsonalphagrowprotSitesRep1	555561	-0.45489	-3.07066	-1.823	-1.51544	-1.6427	-0.0187723	-2.09077	-2.77392	-2.19917	-3.19825	-2.67613	-2.2765
Fibrobl	wgEncodeHaibMethylRrbsFibroblOpenchromgrowprotSitesRep2	668675	-2.71941	-2.43375	-1.31579	-0.736255	-1.47078	0.217437	-2.61239	-2.68753	-2.48696	-2.38058	-3.30144	-3.42025
GM12892	wgEncodeHaibMethylRrbsGm12892HudsonalphagrowprotSitesRep2	566381	-0.3837	-2.54992	-1.08082	-0.870489	-0.730448	0.353916	-2.11805	-3.3323	-2.33561	-2.42672	-2.68515	-3.16514
Fibrobl	wgEncodeHaibMethylRrbsFibroblOpenchromgrowprotSitesRep1	485846	-1.72965	-2.06346	-1.49757	-0.743975	-1.71673	-0.159477	-2.44211	-2.20721	-2.43857	-2.38656	-3.30536	-2.20484
Breast BC 02-03015	wgEncodeHaibMethylRrbsBcbreast0203015BiochainSitesRep1	652976	0.0750751	-2.1296	-1.59493	-0.534174	-1.99839	-0.541589	-2.03466	-2.53707	-2.44682	-2.32552	-3.67745	-2.45544
ProgFib	wgEncodeHaibMethylRrbsProgfibSitesRep1	596176	-2.41733	-2.58428	-1.49669	-0.502211	-1.69387	-0.861141	-2.89324	-2.7305	-2.7052	-2.44253	-3.42741	-2.23414
Breast BC 02-03015	wgEncodeHaibMethylRrbsBcbreast0203015BiochainSitesRep2	811095	-0.630524	-1.81464	-1.92399	-0.461279	-1.71195	-0.223095	-2.10047	-2.48426	-2.27968	-2.30676	-4.30093	-3.62072
HEK293	wgEncodeHaibMethylRrbsHek293YalegrowprotSitesRep2	623015	-2.31481	-2.72298	-2.38829	-0.626337	-1.51275	-0.084349	-2.60274	-2.54096	-2.22524	-2.57875	-2.6555	-2.66407
A549	wgEncodeHaibMethylRrbsA549Dm002p7dHaibSitesRep1	726808	-2.4081	-2.43665	-1.14997	-0.728078	-1.22182	-0.0825268	-2.44105	-2.55657	-2.38473	-2.48544	-2.67009	-2.50531
A549	wgEncodeHaibMethylRrbsA549Dm002p7dHaibSitesRep2	727440	-1.92138	-2.49773	-1.79192	-0.756493	-1.48243	0.203582	-2.27407	-2.62399	-2.26022	-2.4935	-3.14785	-3.02301
ProgFib	wgEncodeHaibMethylRrbsProgfibSitesRep2	740013	-2.90168	-3.42191	-0.82153	-0.905917	-1.54625	-0.681712	-2.5245	-3.83667	-2.58875	-2.59451	-3.39912	-2.42844
Liver BC 01-11002	wgEncodeHaibMethylRrbsBcliver0111002BiochainSitesRep1	665617	-0.631933	-1.95855	-0.913755	-0.399594	-1.87504	0.227903	-2.04953	-2.40412	-2.52752	-2.33859	-5.00582	-2.7703
HSMMtube_FSHD	wgEncodeHaibMethylRrbsHsmmtubefshdDukeSitesRep1	588191	-2.66474	-1.83185	-0.716496	0.127515	-1.3044	-0.275356	-2.98772	-2.26692	-2.54406	-2.28306	-2.86187	-2.57726
HSMMtube_FSHD	wgEncodeHaibMethylRrbsHsmmtubefshdDukeSitesRep2	593355	-0.755546	-2.35903	-1.39499	0.0241001	-1.61452	-0.0617689	-2.10434	-2.57358	-2.30858	-2.34066	-2.99959	-2.6091
HSMMtube_FSHD	wgEncodeHaibMethylRrbsHsmmtubefshdDukeSitesRep3	602826	-0.660744	-2.11337	-1.47986	-0.340508	-1.95748	0.279018	-2.07809	-2.56191	-2.24983	-2.31968	-4.54242	-2.83248
Liver BC 01-11002	wgEncodeHaibMethylRrbsBcliver0111002BiochainSitesRep2	841889	-1.7983	-1.84251	-0.295458	-0.702781	-1.5198	-0.160102	-2.29763	-2.73353	-2.67031	-2.52981	-2.93901	-3.04536
SAEC	wgEncodeHaibMethylRrbsSaecUwSitesRep2	635621	-1.43584	-2.32136	-1.04198	-0.167818	-1.92282	-0.234172	-2.20001	-2.53375	-2.60018	-2.26108	-4.01601	-2.36808
HepG2	wgEncodeHaibMethylRrbsHepg2DukeSitesRep2	599612	-0.286615	-3.67118	-1.63515	0.147223	-1.2049	-0.642204	-2.02007	-4.18375	-2.21229	-2.36014	-2.51173	-2.35516
HNPCEpiC	wgEncodeHaibMethylRrbsHnpceUwstamgrowprotSitesRep1	650745	-0.354585	-3.10886	-0.937474	-0.712336	-1.70563	-0.936037	-2.08547	-2.7837	-2.57467	-2.56382	-3.28739	-2.24337
NH-A	wgEncodeHaibMethylRrbsNhaUwstamgrowprotSitesRep2	593189	-0.702521	-2.11814	-0.777385	-0.946233	-1.90502	-0.514428	-2.02443	-2.2886	-2.65948	-2.73911	-3.61587	-2.25114
HNPCEpiC	wgEncodeHaibMethylRrbsHnpceUwstamgrowprotSitesRep2	610061	-1.88602	-2.40061	-1.93166	-0.335123	-1.69178	0.512154	-2.5638	-2.73268	-2.21797	-2.25668	-3.12876	-3.08197
T-47D	wgEncodeHaibMethylRrbsT47dEstradia24hhHaibSitesRep1	714508	-0.730605	-3.10538	-0.916644	-0.702015	-1.308	-0.884469	-2.07634	-3.03639	-2.58831	-2.31994	-2.66659	-2.26467
T-47D	wgEncodeHaibMethylRrbsT47dEstradia24hhHaibSitesRep2	622784	-1.8204	-2.95494	-1.37211	-0.38468	-1.29205	-0.373252	-2.19535	-3.28633	-2.5374	-2.34425	-2.63923	-2.39188
NT2-D1	wgEncodeHaibMethylRrbsNt2d1YalegrowprotSitesRep2	607884	-0.876133	-3.00267	-1.04516	-0.55129	-1.962	-0.234183	-2.14885	-2.94893	-2.50486	-2.31679	-3.72681	-2.50275
HEK293	wgEncodeHaibMethylRrbsHek293YalegrowprotSitesRep1	680982	-2.71432	-2.68262	-1.61032	-1.0029	-1.69456	0.0198228	-2.74253	-2.94714	-2.24741	-2.41619	-3.45219	-2.53646
T-47D	wgEncodeHaibMethylRrbsT47dDm002p24hHaibSitesRep2	624940	-1.46665	-2.70926	-0.94259	0.112137	-1.38918	0.084076	-2.38604	-3.12959	-2.68137	-2.27755	-2.60504	-2.6418
T-47D	wgEncodeHaibMethylRrbsT47dDm002p24hHaibSitesRep1	704411	-0.989913	-2.85663	-0.531057	-0.443323	-1.26666	-0.255984	-2.0824	-2.89837	-2.93548	-2.29395	-2.52756	-2.52233
HCM	wgEncodeHaibMethylRrbsHcmUwSitesRep1	718929	-0.383387	-2.23877	-1.35162	-0.313715	-2.00692	-0.478233	-2.06	-2.42741	-2.53159	-2.30312	-5.3923	-2.2826
HCM	wgEncodeHaibMethylRrbsHcmUwSitesRep2	624098	-1.39319	-1.86858	-1.32333	-0.124611	-1.58432	-0.785788	-2.04905	-2.22542	-2.33562	-2.27252	-3.32387	-2.42545
HEEpiC	wgEncodeHaibMethylRrbsHeeUwstamgrowprotSitesRep2	584318	-1.64572	-2.07555	-0.726406	-0.591573	-1.64326	0.157012	-2.55194	-2.30946	-3.06667	-2.27177	-3.38984	-2.46596
IMR90	wgEncodeHaibMethylRrbsImr90UwSitesRep2	646431	-2.6447	-2.18997	-1.16099	-0.349329	-1.60337	-0.0325269	-2.90955	-2.48706	-2.45121	-2.31155	-3.42267	-2.49687
IMR90	wgEncodeHaibMethylRrbsImr90UwSitesRep1	512929	-2.00018	-1.85235	-2.2542	-1.02756	-1.17825	0.783795	-2.27096	-2.1805	-2.38104	-2.40722	-2.46809	-2.47503
AG09319	wgEncodeHaibMethylRrbsAg09319UwstamgrowprotSitesRep2	577507	-2.21268	-2.09799	-0.629785	-0.379052	-1.71688	0.062167	-2.51492	-2.25732	-2.76403	-2.24426	-3.06293	-2.56348
HepG2	wgEncodeHaibMethylRrbsHepg2OpenchromgrowprotSitesRep2	599612	-0.286615	-3.67118	-1.63515	0.147223	-1.2049	-0.642204	-2.02007	-4.18375	-2.21229	-2.36014	-2.51173	-2.35516
HepG2	wgEncodeHaibMethylRrbsHepg2OpenchromgrowprotSitesRep1	615046	-1.05241	-4.53531	-1.30185	-0.373329	-1.45339	-0.277051	-2.13465	-5.73314	-2.32986	-2.30596	-2.71906	-2.43925
NHDF-neo	wgEncodeHaibMethylRrbsNhdfneoUwSitesRep2	715755	-1.09518	-1.93342	-1.8636	-0.0346724	-1.84834	-0.816531	-2.05384	-2.36499	-2.52136	-2.28891	-3.83693	-2.34758
HCT-116	wgEncodeHaibMethylRrbsHct116YalegrowprotSitesRep2	619675	-1.39727	-2.94398	-2.40646	0.174389	-1.23681	0.099516	-2.11438	-3.27196	-2.26731	-2.27941	-2.59848	-2.69105
HCT-116	wgEncodeHaibMethylRrbsHct116YalegrowprotSitesRep1	490816	0.796976	-3.70223	-2.27539	-1.18642	-0.770721	-0.167495	-2.03753	-3.06046	-2.21594	-2.55833	-2.78185	-2.28566
AG10803	wgEncodeHaibMethylRrbsAg10803UwstamgrowprotSitesRep2	641444	-0.667824	-2.20131	-0.784917	-0.397587	-1.83512	-0.315727	-2.07288	-2.7105	-2.61752	-2.28509	-3.45823	-2.73922
NT2-D1	wgEncodeHaibMethylRrbsNt2d1StanfordSitesRep2	607884	-0.876133	-3.00267	-1.04516	-0.55129	-1.962	-0.234183	-2.14885	-2.94893	-2.50486	-2.31679	-3.72681	-2.50275
H1-hESC	wgEncodeHaibMethylRrbsH1hescHaibSitesRep1	643661	-1.22963	-1.92999	-1.25455	-0.693816	-1.51847	-1.18523	-2.39714	-2.37775	-2.32236	-2.46559	-2.93852	-2.4501
H1-hESC	wgEncodeHaibMethylRrbsH1hescHaibSitesRep2	658610	-1.57193	-2.03127	-1.70092	-0.617684	-1.63027	-0.88467	-2.57381	-2.39276	-2.23257	-2.47249	-3.9372	-2.24557
Testis BC N30	wgEncodeHaibMethylRrbsBctestisn30BiochainSitesRep1	590786	-0.0146509	-2.36826	-1.28094	0.742196	-2.17484	0.118665	-2.07522	-2.58852	-2.41605	-2.50687	-5.21551	-2.7962
Testis BC N30	wgEncodeHaibMethylRrbsBctestisn30BiochainSitesRep2	737647	-0.561959	-2.47	-1.12638	-0.0357377	-1.5821	-0.208633	-2.14267	-2.5115	-2.51829	-2.49943	-3.80149	-3.18759
CMK	wgEncodeHaibMethylRrbsCmkUwstamgrowprotSitesRep2	661599	-1.5919	-4.06981	-1.42628	-1.2795	-1.51579	1.1495	-2.0641	-4.29516	-2.2725	-2.83929	-2.54019	-3.64637
CMK	wgEncodeHaibMethylRrbsCmkUwstamgrowprotSitesRep1	650040	1.14495	-3.64207	-2.54828	-0.925672	-1.0017	-0.12241	-2.17392	-3.68105	-2.24908	-2.76729	-2.53847	-2.61985
Stomach BC 01-11002	wgEncodeHaibMethylRrbsBcstomach0111002BiochainSitesRep2	781233	-1.0685	-2.60667	-1.61081	-0.732511	-1.23749	-0.254882	-2.07954	-3.33024	-2.27048	-2.41121	-2.62733	-2.98859
Stomach BC 01-11002	wgEncodeHaibMethylRrbsBcstomach0111002BiochainSitesRep1	614107	-0.469804	-2.763	-1.18423	-0.246204	-1.63215	0.141684	-2.04336	-3.00188	-2.36393	-2.35396	-2.94333	-2.52765

## Sheet: HALF-HIG
	MAX	989247	3.54616	1.96721	-1.19075	1.54622	1.17308	0.24828	-1.98862	-2.1805	-2.18877	-2.23241	-2.45493	-2.20484
	MIN	442710	-2.52735	-2.12087	-3.96866	-1.88863	-2.02471	-3.55693	-2.98772	-5.73314	-3.47694	-3.19825	-6.47607	-3.64637
	AVG	600089	0.596129	-0.426101	-2.48828	0.133887	-0.440538	-1.68225	-2.24232	-2.82021	-2.41215	-2.41162	-3.25344	-2.56835
	STD	74109.4	1.04403	0.684679	0.626637	0.598446	0.666811	0.700082	0.227283	0.637834	0.224763	0.177563	0.755337	0.320904
CELL	ID	TOTAL	ACGA-TCGT	ACGC-GCGT	ACGG-CCGT	CCGA-TCGG	CCGC-GCGG	GCGA-TCGC	log10(pACGA-TCGT)	log10(pACGC-GCGT)	log10(pACGG-CCGT)	log10(pCCGA-TCGG)	log10(pCCGC-GCGG)	log10(pGCGA-TCGC)
Pericardium BC H12529N	wgEncodeHaibMethylRrbsBcpericardiumh12529nBiochainSitesRep1	621613	0.0134165	-1.14625	-2.94296	0.290649	-0.739119	-0.990293	-2.03832	-2.3177	-2.59121	-2.31638	-2.68026	-2.24084
Pericardium BC H12529N	wgEncodeHaibMethylRrbsBcpericardiumh12529nBiochainSitesRep2	682159	-1.2714	-0.292113	-1.76001	-0.118706	-0.0516564	-1.57811	-2.06212	-2.85724	-2.25206	-2.34124	-3.44744	-2.51042
NHBE	wgEncodeHaibMethylRrbsNhbeUwSitesRep2	557041	1.63934	-0.121894	-2.91179	-0.306379	-0.409631	-2.61221	-2.11069	-2.58237	-2.29383	-2.26048	-2.90088	-2.95782
GM12878-XiMat	wgEncodeHaibMethylRrbsGm12878ximatHudsonalphagrowprotSitesRep2	586004	1.96582	0.799151	-2.34797	0.553985	-1.45384	-1.50535	-2.57828	-3.12008	-2.29795	-2.47436	-2.51063	-2.29756
SAEC	wgEncodeHaibMethylRrbsSaecUwstamgrowprotSitesRep2	571601	0.689316	-0.564071	-3.05437	-0.146804	0.116816	-1.38871	-2.20001	-2.53375	-2.60018	-2.26108	-4.01601	-2.36808
GM12878-XiMat	wgEncodeHaibMethylRrbsGm12878ximatHudsonalphagrowprotSitesRep1	637521	0.757576	0.089817	-2.21868	1.00208	-0.795488	-0.738755	-2.14234	-3.31833	-2.2375	-2.8128	-2.62626	-2.2611
Pancreas BC H12817N	wgEncodeHaibMethylRrbsBcpancreash12817nBiochainSitesRep2	876122	-2.22449	-0.82573	-2.33493	-0.499603	0.0420407	-1.68851	-2.21429	-2.42937	-2.41642	-2.37244	-4.22935	-2.53826
Pancreas BC H12817N	wgEncodeHaibMethylRrbsBcpancreash12817nBiochainSitesRep1	718719	-1.60806	-0.860697	-1.42078	-0.558576	-0.118996	-1.87456	-2.08853	-2.52625	-2.2639	-2.3382	-3.90217	-2.79915
Left Ventricle BC N41	wgEncodeHaibMethylRrbsBcleftventriclen41BiochainSitesRep1	677258	-0.477561	-0.630668	-2.41776	-0.720514	-0.776942	-1.88828	-2.0586	-2.48355	-2.39765	-2.37353	-2.65153	-2.3791
Left Ventricle BC N41	wgEncodeHaibMethylRrbsBcleftventriclen41BiochainSitesRep2	626210	0.416992	-0.435704	-2.46251	-0.229446	-0.00411667	-1.08735	-2.18211	-2.73369	-2.3962	-2.31993	-3.44518	-2.27877
HRCEpiC	wgEncodeHaibMethylRrbsHrceUwstamgrowprotSitesRep2	566225	-0.04561	-1.38444	-1.59886	0.584214	-0.167852	-1.0046	-2.21378	-2.28748	-2.20655	-2.30441	-3.69482	-2.27017
HL-60	wgEncodeHaibMethylRrbsHl60UwSitesRep2	663205	-1.11461	1.09976	-2.97281	-0.141909	-1.46171	-0.911274	-2.07118	-5.13785	-2.3214	-2.38259	-2.5746	-2.25535
HL-60	wgEncodeHaibMethylRrbsHl60UwSitesRep1	580896	1.10111	-0.237839	-2.39528	0.601734	-1.6198	0.0119232	-2.27416	-2.92797	-2.24065	-2.68878	-2.51435	-2.6181
HTR8svn	wgEncodeHaibMethylRrbsHtr8DukeSitesRep1	707614	-0.533991	0.281584	-2.42561	0.614587	-1.1332	-1.64215	-2.07347	-3.04977	-2.31337	-2.93403	-2.56711	-2.39604
AG04449	wgEncodeHaibMethylRrbsAg04449UwstamgrowprotSitesRep1	581588	0.916517	-0.632986	-2.08369	-0.949527	-0.247599	-0.530402	-2.12329	-2.49162	-2.29223	-2.4062	-3.64216	-2.23681
HTR8svn	wgEncodeHaibMethylRrbsHtr8DukeSitesRep3	582088	0.861369	-1.28746	-2.21121	0.57081	-0.835262	-1.69436	-2.061	-2.29174	-2.2526	-2.33493	-2.68287	-2.60973
AG04449	wgEncodeHaibMethylRrbsAg04449UwstamgrowprotSitesRep2	508751	2.50441	-1.26771	-2.61332	0.299312	0.227716	-0.94439	-2.52414	-2.28753	-2.22456	-2.35471	-3.87433	-2.22114
BE(2)-C	wgEncodeHaibMethylRrbsBe2cHaibSitesRep2	625686	0.441826	0.535744	-2.68148	-0.32826	-0.803092	-0.484056	-2.21708	-3.8506	-2.42334	-2.28574	-2.79603	-2.31348
BE(2)-C	wgEncodeHaibMethylRrbsBe2cHaibSitesRep1	634721	0.77248	-0.207594	-2.57386	-0.217786	-0.937663	-0.964811	-2.35821	-2.79543	-2.5299	-2.30703	-2.61105	-2.25334
AG09309	wgEncodeHaibMethylRrbsAg09309UwSitesRep2	583634	0.622868	-1.27414	-2.91419	1.1713	-0.56512	-2.19861	-2.08883	-2.3217	-2.54551	-2.63924	-2.80589	-2.51377
CMK	wgEncodeHaibMethylRrbsCmkUwSitesRep1	641290	-0.689227	-0.0290994	-2.1821	0.978016	-1.11365	-1.89072	-2.17392	-3.68105	-2.24908	-2.76729	-2.53847	-2.61985
CMK	wgEncodeHaibMethylRrbsCmkUwSitesRep2	661386	-0.948487	0.244726	-2.00024	0.757576	-1.35948	-2.33411	-2.0641	-4.29516	-2.2725	-2.83929	-2.54019	-3.64637
AG04449	wgEncodeHaibMethylRrbsAg04449UwSitesRep2	508751	2.50441	-1.26771	-2.61332	0.299312	0.227716	-0.94439	-2.52414	-2.28753	-2.22456	-2.35471	-3.87433	-2.22114
AG09309	wgEncodeHaibMethylRrbsAg09309UwSitesRep1	523431	1.0117	-0.035657	-3.32972	0.399433	-0.446963	-1.74604	-2.02863	-2.62123	-2.66242	-2.27739	-2.6493	-2.33686
AG09319	wgEncodeHaibMethylRrbsAg09319UwSitesRep2	515820	1.67785	-1.34534	-3.20396	-0.311682	-0.369116	-1.92242	-2.51492	-2.25732	-2.76403	-2.24426	-3.06293	-2.56348
SkMC	wgEncodeHaibMethylRrbsSkmcUwSitesRep2	514822	0.501882	-0.72921	-2.25849	-0.211885	0.195554	-2.37044	-2.06151	-2.37835	-2.23559	-2.24331	-3.7854	-2.97767
SkMC	wgEncodeHaibMethylRrbsSkmcUwSitesRep1	513214	0.616942	-0.548279	-3.96847	0.117136	-0.756075	-1.8094	-2.15041	-2.49612	-3.47694	-2.28518	-2.8429	-2.78566
AG04449	wgEncodeHaibMethylRrbsAg04449UwSitesRep1	581588	0.916517	-0.632986	-2.08369	-0.949527	-0.247599	-0.530402	-2.12329	-2.49162	-2.29223	-2.4062	-3.64216	-2.23681
MCF10A-Er-Src	wgEncodeHaibMethylRrbsMcf10aesTamYalestruhlgrowprotSitesRep1	535921	0.718288	-0.322004	-2.37917	0.316122	-1.43316	-1.37811	-2.17149	-2.88677	-2.22888	-2.4091	-2.50642	-2.59466
MCF10A-Er-Src	wgEncodeHaibMethylRrbsMcf10aesTamYalestruhlgrowprotSitesRep2	538083	1.23046	-0.282257	-1.62719	0.918509	-1.10204	-1.19873	-2.56099	-2.73802	-2.39895	-2.63909	-2.51967	-2.3459
GM12878-XiMat	wgEncodeHaibMethylRrbsGm12878ximatHaibSitesRep1	637521	0.757576	0.089817	-2.21868	1.00208	-0.795488	-0.738755	-2.14234	-3.31833	-2.2375	-2.8128	-2.62626	-2.2611
HRE	wgEncodeHaibMethylRrbsHreUwstamgrowprotSitesRep2	581299	1.12613	-1.80321	-3.39701	0.489739	-0.19371	-2.00026	-2.27091	-2.26996	-2.85321	-2.5217	-3.26629	-2.77434
GM12878-XiMat	wgEncodeHaibMethylRrbsGm12878ximatHaibSitesRep2	586004	1.96582	0.799151	-2.34797	0.553985	-1.45384	-1.50535	-2.57828	-3.12008	-2.29795	-2.47436	-2.51063	-2.29756
GM06990	wgEncodeHaibMethylRrbsGm06990UwSitesRep2	686135	1.86168	0.29769	-2.67099	1.32558	-0.931163	-2.06383	-2.75526	-3.51364	-2.27027	-3.05825	-2.56804	-2.56351
HPAEpiC	wgEncodeHaibMethylRrbsHpaeUwstamgrowprotSitesRep2	506565	0.146568	-0.652493	-3.6965	-0.519696	-0.207044	-2.80234	-2.00671	-2.42849	-2.96306	-2.23979	-3.25892	-2.9424
GM06990	wgEncodeHaibMethylRrbsGm06990UwSitesRep1	498024	-0.282415	0.500935	-2.84211	0.744959	-0.699506	-1.1375	-1.98991	-3.49954	-2.25459	-2.32121	-2.78579	-2.43538
Uterus BC BN0765	wgEncodeHaibMethylRrbsBcuterusbn0765BiochainSitesRep1	682616	-0.840684	-0.100756	-1.45916	-0.673436	-0.208083	-3.00113	-2.07833	-2.79807	-2.26883	-2.33362	-3.3383	-3.19662
Uterus BC BN0765	wgEncodeHaibMethylRrbsBcuterusbn0765BiochainSitesRep2	640523	0.397072	-0.535724	-2.09582	-0.562245	-0.246002	-1.3497	-2.20235	-2.54921	-2.29942	-2.39045	-3.5438	-2.31785
IMR90	wgEncodeHaibMethylRrbsImr90UwstamgrowprotSitesRep1	442710	1.22494	-1.61077	-3.96866	0.413813	-0.987846	-1.14246	-2.27096	-2.1805	-2.38104	-2.40722	-2.46809	-2.47503
IMR90	wgEncodeHaibMethylRrbsImr90UwstamgrowprotSitesRep2	645793	1.95938	-0.679209	-2.62162	0.123192	-0.0919134	-1.5261	-2.90955	-2.48706	-2.45121	-2.31155	-3.42267	-2.49687
MCF10A-Er-Src	wgEncodeHaibMethylRrbsMcf10aesStanfordSitesRep2	546271	2.01027	-0.138259	-2.6736	0.260244	-1.61894	-0.00625919	-2.96563	-3.15854	-2.30111	-2.33091	-2.75712	-2.35189
SK-N-SH (Retinoic Acid)	wgEncodeHaibMethylRrbsSknshraUwstamgrowprotSitesRep1	630545	0.794977	-0.96824	-1.56155	0.409357	0.643902	-2.67934	-2.40741	-2.37167	-2.25299	-2.31937	-5.52593	-3.32075
SK-N-SH (Retinoic Acid)	wgEncodeHaibMethylRrbsSknshraUwstamgrowprotSitesRep2	644580	0.799262	0.336672	-2.32734	0.406013	0.87875	-1.90572	-2.32808	-3.46446	-2.23569	-2.40522	-5.57789	-2.57255
AoSMC	wgEncodeHaibMethylRrbsAosmcDukeSitesRep1	511003	0.171556	-1.54428	-3.36851	-0.780344	-1.0539	-1.6621	-1.99378	-2.19807	-2.5437	-2.23974	-2.46749	-2.47117
Caco-2	wgEncodeHaibMethylRrbsCaco2UwSitesRep1	695491	1.54895	-0.401863	-1.66026	0.091617	-0.376705	-2.14247	-2.80056	-2.52483	-2.35853	-2.64626	-3.02813	-2.92562
AoSMC	wgEncodeHaibMethylRrbsAosmcDukeSitesRep2	710347	0.127116	-1.18313	-2.31953	-0.469765	-0.0411465	-2.368	-2.2219	-2.26937	-2.34537	-2.35083	-3.6578	-2.77365
Caco-2	wgEncodeHaibMethylRrbsCaco2UwSitesRep2	619271	0.0960285	-0.331716	-2.29459	0.152017	0.172037	-1.13476	-2.25155	-2.6691	-2.2281	-2.36419	-3.26828	-2.26138
Placenta BC UHN00189	wgEncodeHaibMethylRrbsBcplacentauhn00189BiochainSitesRep1	603039	-0.942707	0.288278	-2.32999	-0.33954	-0.704517	-2.17921	-2.07439	-2.82442	-2.29725	-2.30819	-2.79364	-3.01197
Placenta BC UHN00189	wgEncodeHaibMethylRrbsBcplacentauhn00189BiochainSitesRep2	685695	-0.440238	-0.456078	-2.69237	-0.130142	-0.971151	-2.10899	-2.10479	-2.72263	-2.58945	-2.37757	-2.54291	-2.93091
HPAEpiC	wgEncodeHaibMethylRrbsHpaeUwSitesRep2	506565	0.146568	-0.652493	-3.6965	-0.519696	-0.207044	-2.80234	-2.00671	-2.42849	-2.96306	-2.23979	-3.25892	-2.9424
MCF-7	wgEncodeHaibMethylRrbsMcf7CtcfshrnaDukeSitesRep1	712308	-0.461657	-0.646828	-2.67283	-0.234988	-0.250496	-2.33221	-2.28571	-2.74878	-2.74364	-2.32114	-3.09987	-2.91653
MCF-7	wgEncodeHaibMethylRrbsMcf7CtcfshrnaDukeSitesRep2	705333	-1.21275	-0.692367	-2.5206	-0.182146	-0.476378	-2.60154	-2.18624	-2.69422	-2.52563	-2.36874	-3.07886	-3.25252
UCH-1	wgEncodeHaibMethylRrbsUch1DukeSitesRep1	534157	1.34771	-0.531089	-3.10126	-0.0906266	-1.29923	-0.92206	-2.17531	-2.49515	-2.41934	-2.24024	-2.49178	-2.2256
UCH-1	wgEncodeHaibMethylRrbsUch1DukeSitesRep2	596404	1.62977	1.79536	-1.77772	-0.148066	-1.18552	-1.06228	-2.27401	-5.48458	-2.26941	-2.25816	-2.49978	-2.24156
MCF10A-Er-Src	wgEncodeHaibMethylRrbsMcf10aesStanfordSitesRep1	533381	0.401606	-0.329213	-2.29955	0.480026	-1.67891	-1.05867	-1.99887	-2.94708	-2.42569	-2.40761	-2.65244	-2.3444
HeLa-S3	wgEncodeHaibMethylRrbsHelas3HaibSitesRep1	707801	1.0892	-0.245125	-2.39817	-0.132613	-1.48163	-1.57966	-2.33288	-2.65284	-2.35125	-2.38414	-2.77762	-2.38869
HeLa-S3	wgEncodeHaibMethylRrbsHelas3HaibSitesRep2	620506	1.34529	0.260717	-2.40989	0.292879	-1.72366	-1.00059	-2.47327	-3.48441	-2.60647	-2.44117	-2.88974	-2.32911
HCF	wgEncodeHaibMethylRrbsHcfUwSitesRep2	547680	0.403539	-0.782251	-2.27866	-0.095036	0.661469	-1.69732	-2.00932	-2.50508	-2.2831	-2.27404	-4.69554	-2.27375
HMEC	wgEncodeHaibMethylRrbsHmecUwstamgrowprotSitesRep2	529513	1.341	-0.167791	-3.49001	0.404872	-0.692487	-2.91918	-2.06065	-2.60373	-2.6118	-2.50534	-2.61827	-3.07194
NB4	wgEncodeHaibMethylRrbsNb4UwstamgrowprotSitesRep2	577671	1.2865	-0.243565	-1.9055	0.535009	-1.01778	-2.18082	-2.26883	-3.03428	-2.25254	-2.40066	-2.69243	-2.98013
MCF10A-Er-Src	wgEncodeHaibMethylRrbsMcf10aesTamStanfordSitesRep2	538083	1.23046	-0.282257	-1.62719	0.918509	-1.10204	-1.19873	-2.56099	-2.73802	-2.39895	-2.63909	-2.51967	-2.3459
LNCaP	wgEncodeHaibMethylRrbsLncapUwSitesRep2	624016	1.06724	0.329893	-1.85693	-0.304826	-0.615965	-1.46408	-2.27125	-3.97415	-2.28172	-2.28701	-2.80282	-2.42282
AG10803	wgEncodeHaibMethylRrbsAg10803UwSitesRep2	605330	0.361966	-0.0190906	-2.79003	-0.01154	-0.176788	-2.56816	-2.07288	-2.7105	-2.61752	-2.28509	-3.45823	-2.73922
LNCaP	wgEncodeHaibMethylRrbsLncapUwSitesRep1	714621	0.0316606	0.767587	-1.94104	0.398337	-1.31405	-1.46818	-2.39895	-4.36361	-2.27294	-2.4365	-2.60801	-2.32359
HAEpiC	wgEncodeHaibMethylRrbsHaeUwstamgrowprotSitesRep2	511982	2.39791	-1.37089	-2.16426	0.196029	0.818073	-2.65678	-2.50606	-2.22367	-2.2038	-2.23241	-4.5642	-2.98184
HEK293	wgEncodeHaibMethylRrbsHek293StanfordSitesRep1	673791	1.21651	-0.196083	-1.43682	-0.0411212	-0.149932	-1.53345	-2.74253	-2.94714	-2.24741	-2.41619	-3.45219	-2.53646
GM19239	wgEncodeHaibMethylRrbsGm19239OpenchromgrowprotSitesRep2	451605	0.783239	-0.236262	-3.48819	1.54622	-1.42081	-0.770491	-2.04942	-2.48421	-2.29757	-2.88975	-2.45493	-2.2553
HEK293	wgEncodeHaibMethylRrbsHek293StanfordSitesRep2	600166	1.54319	-0.988098	-2.199	0.95161	-0.881057	-2.09786	-2.60274	-2.54096	-2.22524	-2.57875	-2.6555	-2.66407
GM19239	wgEncodeHaibMethylRrbsGm19239OpenchromgrowprotSitesRep1	618425	1.50963	-0.476737	-1.78747	-0.462572	-0.809832	-1.57891	-2.35806	-2.5276	-2.27227	-2.29508	-2.70011	-2.38755
NB4	wgEncodeHaibMethylRrbsNb4UwstamgrowprotSitesRep1	635220	-0.161906	-0.806452	-2.01472	0.394272	-1.35989	-1.21274	-2.08034	-2.50939	-2.23217	-2.53213	-2.53827	-2.41386
MCF-7	wgEncodeHaibMethylRrbsMcf7OpenchromgrowprotSitesRep1	616861	-0.768912	-1.4502	-2.51559	0.490862	-0.887331	-2.11208	-2.07521	-2.27028	-2.53773	-2.43558	-2.61814	-2.79543
MCF-7	wgEncodeHaibMethylRrbsMcf7OpenchromgrowprotSitesRep2	548303	-1.07813	-1.00352	-2.88611	0.0321612	-1.27776	-1.2638	-2.01684	-2.41496	-2.57467	-2.29878	-2.55275	-2.60669
SK-N-MC	wgEncodeHaibMethylRrbsSknmcHaibSitesRep1	600645	0.389408	0.772024	-3.02484	0.240489	-0.52535	-0.916926	-2.37712	-4.17163	-2.70895	-2.29237	-2.88343	-2.25606
SK-N-MC	wgEncodeHaibMethylRrbsSknmcHaibSitesRep2	648019	0.30303	1.07192	-3.14543	0.0883659	-0.400446	-1.52399	-2.39884	-4.5566	-2.83232	-2.29161	-3.01812	-2.52059
HRE	wgEncodeHaibMethylRrbsHreUwSitesRep2	581299	1.12613	-1.80321	-3.39701	0.489739	-0.19371	-2.00026	-2.27091	-2.26996	-2.85321	-2.5217	-3.26629	-2.77434
HeLa-S3	wgEncodeHaibMethylRrbsHelas3HudsonalphagrowprotSitesRep2	620506	1.34529	0.260717	-2.40989	0.292879	-1.72366	-1.00059	-2.47327	-3.48441	-2.60647	-2.44117	-2.88974	-2.32911
Jurkat	wgEncodeHaibMethylRrbsJurkatUwSitesRep1	490007	-0.449006	-0.166185	-1.37373	0.328593	-1.28656	-1.8257	-1.99043	-3.59724	-2.22116	-2.30172	-2.51886	-2.52187
SkMC	wgEncodeHaibMethylRrbsSkmcUwstamgrowprotSitesRep1	513214	0.616942	-0.548279	-3.96847	0.117136	-0.756075	-1.8094	-2.15041	-2.49612	-3.47694	-2.28518	-2.8429	-2.78566
HeLa-S3	wgEncodeHaibMethylRrbsHelas3HudsonalphagrowprotSitesRep1	707801	1.0892	-0.245125	-2.39817	-0.132613	-1.48163	-1.57966	-2.33288	-2.65284	-2.35125	-2.38414	-2.77762	-2.38869
SkMC	wgEncodeHaibMethylRrbsSkmcUwstamgrowprotSitesRep2	514822	0.501882	-0.72921	-2.25849	-0.211885	0.195554	-2.37044	-2.06151	-2.37835	-2.23559	-2.24331	-3.7854	-2.97767
Myometr	wgEncodeHaibMethylRrbsMyometrDukeSitesRep1	657224	-0.0381316	-0.361347	-2.46198	0.0635402	-0.5714	-1.02128	-2.09856	-3.01045	-2.24906	-2.3367	-2.91672	-2.25977
Myometr	wgEncodeHaibMethylRrbsMyometrDukeSitesRep2	611442	0.923206	-1.27547	-1.66208	0.338101	-0.351314	-2.70178	-2.25757	-2.5034	-2.23471	-2.72638	-3.11315	-3.26279
MCF-7	wgEncodeHaibMethylRrbsMcf7DukeSitesRep2	548303	-1.07813	-1.00352	-2.88611	0.0321612	-1.27776	-1.2638	-2.01684	-2.41496	-2.57467	-2.29878	-2.55275	-2.60669
MCF-7	wgEncodeHaibMethylRrbsMcf7DukeSitesRep1	616861	-0.768912	-1.4502	-2.51559	0.490862	-0.887331	-2.11208	-2.07521	-2.27028	-2.53773	-2.43558	-2.61814	-2.79543
HEK293	wgEncodeHaibMethylRrbsHek293UwSitesRep2	528710	0.0300797	-1.32372	-1.65108	1.31567	-0.378038	-2.19907	-1.98862	-2.33521	-2.19035	-2.8223	-2.92145	-3.06127
HEK293	wgEncodeHaibMethylRrbsHek293UwSitesRep1	535247	0.512146	-0.150344	-2.59586	0.749637	-1.04327	-1.44665	-2.00128	-2.71463	-2.54437	-2.30202	-2.72421	-2.40382
MCF-7	wgEncodeHaibMethylRrbsMcf7RandshrnaDukeSitesRep1	691116	-0.0422431	-0.430231	-2.05179	-0.188687	-0.901849	-1.98701	-2.39812	-2.80668	-2.25161	-2.41029	-2.6253	-2.71104
MCF-7	wgEncodeHaibMethylRrbsMcf7RandshrnaDukeSitesRep2	724569	-0.610438	-0.27859	-2.53004	0.289424	-0.413519	-2.37417	-2.11194	-2.67169	-2.54448	-2.52149	-3.0539	-3.11363
AG09309	wgEncodeHaibMethylRrbsAg09309UwstamgrowprotSitesRep2	583634	0.622868	-1.27414	-2.91419	1.1713	-0.56512	-2.19861	-2.08883	-2.3217	-2.54551	-2.63924	-2.80589	-2.51377
AG09309	wgEncodeHaibMethylRrbsAg09309UwstamgrowprotSitesRep1	523431	1.0117	-0.035657	-3.32972	0.399433	-0.446963	-1.74604	-2.02863	-2.62123	-2.66242	-2.27739	-2.6493	-2.33686
Skeletal Muscle BC 01-11002	wgEncodeHaibMethylRrbsBcskeletalmuscle0111002BiochainSitesRep2	757789	-2.52735	-1.4965	-1.78571	-0.254789	-0.239234	-2.78472	-2.17418	-2.28211	-2.34729	-2.33523	-3.0548	-3.09694
Skeletal Muscle BC 01-11002	wgEncodeHaibMethylRrbsBcskeletalmuscle0111002BiochainSitesRep1	604812	0.381598	-1.19248	-2.93317	-0.91381	0.0530248	-1.35022	-2.12135	-2.29843	-2.80628	-2.40276	-3.85439	-2.33676
Skin BC 01-11002	wgEncodeHaibMethylRrbsBcskin0111002BiochainSitesRep2	725812	-1.06487	-0.793713	-1.47755	0.432473	-0.0109912	-2.96597	-2.09512	-2.67992	-2.28399	-2.42418	-3.75502	-3.17366
Skin BC 01-11002	wgEncodeHaibMethylRrbsBcskin0111002BiochainSitesRep1	614699	0.639386	-1.12025	-1.57081	-0.196721	-0.642084	-1.0476	-2.06264	-2.29591	-2.25855	-2.28907	-2.83411	-2.27871
Lung BC 01-11002	wgEncodeHaibMethylRrbsBclung0111002BiochainSitesRep1	669070	-1.49826	-2.12087	-2.06262	-0.262393	-0.378846	-0.870827	-2.06225	-2.34284	-2.37859	-2.2852	-3.39163	-2.29209
Jurkat	wgEncodeHaibMethylRrbsJurkatUwSitesRep2	561894	0.67222	-0.343263	-1.98926	0.105848	-1.18817	-2.3317	-2.21906	-3.02642	-2.20852	-2.30045	-2.50711	-2.93841
Lung BC 01-11002	wgEncodeHaibMethylRrbsBclung0111002BiochainSitesRep2	807442	-1.27011	-1.32577	-1.36637	-0.822301	-0.456398	-0.946509	-2.10195	-2.30051	-2.28337	-2.33729	-2.96843	-2.28883
PANC-1	wgEncodeHaibMethylRrbsPanc1HaibSitesRep2	575351	0.649526	-0.232075	-2.13411	1.0297	-0.248427	-1.2252	-2.08567	-2.58317	-2.22175	-2.60974	-3.08963	-2.3452
Adrenal Gland BC H12803N	wgEncodeHaibMethylRrbsBcadrenalglandh12803nBiochainSitesRep1	597288	0.826105	-0.602575	-2.22157	0.370974	-0.474045	-1.8455	-2.20437	-2.6473	-2.27377	-2.38096	-2.89395	-2.40664
GM19239	wgEncodeHaibMethylRrbsGm19239DukeSitesRep2	451605	0.783239	-0.236262	-3.48819	1.54622	-1.42081	-0.770491	-2.04942	-2.48421	-2.29757	-2.88975	-2.45493	-2.2553
GM19239	wgEncodeHaibMethylRrbsGm19239DukeSitesRep1	618425	1.50963	-0.476737	-1.78747	-0.462572	-0.809832	-1.57891	-2.35806	-2.5276	-2.27227	-2.29508	-2.70011	-2.38755
Adrenal Gland BC H12803N	wgEncodeHaibMethylRrbsBcadrenalglandh12803nBiochainSitesRep2	671796	-1.13444	-0.588569	-2.38833	-0.522708	-0.0791656	-1.76697	-2.05293	-2.57749	-2.28856	-2.29068	-3.60023	-2.45275
GM12891	wgEncodeHaibMethylRrbsGm12891HaibSitesRep2	554576	1.71171	-0.564716	-3.02079	-0.720005	-0.122318	-1.54487	-2.33594	-2.45264	-2.70493	-2.27499	-3.15382	-2.49175
PANC-1	wgEncodeHaibMethylRrbsPanc1HaibSitesRep1	581781	1.02689	-0.313178	-1.8881	1.28631	-0.153105	-1.33583	-2.16582	-2.80472	-2.23367	-2.69134	-3.31696	-2.33955
HMEC	wgEncodeHaibMethylRrbsHmecUwSitesRep2	529513	1.341	-0.167791	-3.49001	0.404872	-0.692487	-2.91918	-2.06065	-2.60373	-2.6118	-2.50534	-2.61827	-3.07194
NHBE	wgEncodeHaibMethylRrbsNhbeUwstamgrowprotSitesRep2	557041	1.63934	-0.121894	-2.91179	-0.306379	-0.409631	-2.61221	-2.11069	-2.58237	-2.29383	-2.26048	-2.90088	-2.95782
Skeletal Muscle BC H12817N	wgEncodeHaibMethylRrbsBcskeletalmuscleh12817nBiochainSitesRep1	634321	0.728332	-0.195791	-2.47628	-0.665901	0.134921	-2.90722	-2.12185	-2.72408	-2.4156	-2.30554	-3.85274	-3.25772
Skeletal Muscle BC H12817N	wgEncodeHaibMethylRrbsBcskeletalmuscleh12817nBiochainSitesRep2	737395	-1.44529	-0.669145	-2.13303	-0.275925	-0.199437	-2.16778	-2.08961	-2.67611	-2.40096	-2.32417	-3.26271	-2.66362
HRPEpiC	wgEncodeHaibMethylRrbsHrpeUwSitesRep2	575458	0.508187	-0.136395	-2.32189	1.24514	0.443747	-2.33795	-2.02167	-2.48427	-2.42438	-2.52958	-4.30732	-2.9416
HIPEpiC	wgEncodeHaibMethylRrbsHipeUwstamgrowprotSitesRep2	540865	-1.26228	-0.135545	-1.9751	0.914755	-0.40692	-1.6042	-2.04153	-2.61386	-2.20155	-2.54009	-2.94608	-2.3304
Kidney BC 01-11002	wgEncodeHaibMethylRrbsBckidney0111002BiochainSitesRep2	989247	-2.01936	-1.71839	-1.19075	-1.88863	0.605139	-0.666172	-2.15493	-2.40669	-2.32939	-3.02066	-4.95762	-2.32528
Jurkat	wgEncodeHaibMethylRrbsJurkatUwstamgrowprotSitesRep2	561894	0.67222	-0.343263	-1.98926	0.105848	-1.18817	-2.3317	-2.21906	-3.02642	-2.20852	-2.30045	-2.50711	-2.93841
Kidney BC 01-11002	wgEncodeHaibMethylRrbsBckidney0111002BiochainSitesRep1	760066	-1.92788	-0.245906	-1.21572	-0.101261	0.145854	-2.08705	-2.13799	-2.69242	-2.28026	-2.35468	-3.70113	-2.61311
PanIslets	wgEncodeHaibMethylRrbsPanisletsSitesRep5	562710	0.541191	-1.31017	-2.91142	-0.825982	0.330422	-1.9043	-2.10486	-2.21424	-2.58248	-2.42121	-3.75769	-2.58769
PanIslets	wgEncodeHaibMethylRrbsPanisletsSitesRep4	565133	1.92148	-0.0767808	-2.40307	-0.00642405	0.328424	-2.17747	-2.34627	-2.47696	-2.30367	-2.24662	-3.93963	-2.6953
PanIslets	wgEncodeHaibMethylRrbsPanisletsSitesRep3	554367	2.14316	-1.28327	-2.7886	-1.31602	0.888473	-2.387	-2.40857	-2.23289	-2.52615	-2.553	-5.1546	-2.71007
PanIslets	wgEncodeHaibMethylRrbsPanisletsSitesRep2	644877	-0.653972	-0.907785	-2.60551	0.177099	1.17308	-1.9938	-2.06267	-2.32825	-2.41503	-2.33209	-6.47607	-2.65955
PanIslets	wgEncodeHaibMethylRrbsPanisletsSitesRep1	514845	1.98604	-0.758719	-2.42065	-1.41075	-0.315052	-1.38877	-2.20517	-2.24891	-2.20566	-2.56196	-2.95003	-2.50531
HCM	wgEncodeHaibMethylRrbsHcmUwstamgrowprotSitesRep1	598958	-0.986105	-0.940057	-3.02433	0.101277	0.775108	-1.05453	-2.06	-2.42741	-2.53159	-2.30312	-5.3923	-2.2826
HCM	wgEncodeHaibMethylRrbsHcmUwstamgrowprotSitesRep2	611946	-0.695652	-1.88012	-2.42538	-0.530161	0.0167635	-2.24193	-2.04905	-2.22542	-2.33562	-2.27252	-3.32387	-2.42545
HSMM	wgEncodeHaibMethylRrbsHsmmDukeSitesRep1	540246	1.31173	-0.671186	-3.85657	-0.296583	0.448166	-1.38383	-2.08333	-2.59396	-3.24818	-2.24833	-4.79946	-2.39076
AG04450	wgEncodeHaibMethylRrbsAg04450UwSitesRep2	631117	0.271195	-0.365526	-2.88878	0.192699	-0.299934	-0.870182	-2.30963	-2.84964	-2.29366	-2.28551	-3.00818	-2.24712
GM12878	wgEncodeHaibMethylRrbsGm12878HaibSitesRep2	584535	0.96299	-0.863984	-3.76627	0.121426	0.169461	-1.17616	-2.12462	-2.26168	-2.70721	-2.3922	-3.64647	-2.28295
GM12878	wgEncodeHaibMethylRrbsGm12878HaibSitesRep1	598963	0.984252	0.082757	-2.66926	0.839072	0.1506	-1.33169	-2.29166	-3.3288	-2.31588	-2.86492	-3.66194	-2.25291
HSMM_FSHD	wgEncodeHaibMethylRrbsHsmmfshdDukeSitesRep3	538486	-0.201594	-0.386598	-3.35899	1.04427	-0.0468403	-1.60254	-2.00764	-2.69359	-2.74604	-2.50803	-3.24118	-2.27346
HSMM_FSHD	wgEncodeHaibMethylRrbsHsmmfshdDukeSitesRep2	534673	3.54616	0.317197	-3.02635	-1.06665	-0.484391	-2.08935	-2.65395	-2.94615	-2.44685	-2.56863	-2.78258	-2.53668
HSMM_FSHD	wgEncodeHaibMethylRrbsHsmmfshdDukeSitesRep1	568080	1.81571	-0.531842	-2.94089	0.575895	-0.678499	-2.78345	-2.54696	-2.55647	-2.77394	-2.28121	-2.62505	-3.11725
PrEC	wgEncodeHaibMethylRrbsPrecUwSitesRep2	516257	0	-1.20658	-3.46892	0.0522842	0.164014	-1.42707	-1.99429	-2.25768	-2.55038	-2.28071	-3.93619	-2.45171
Brain BC H11058N	wgEncodeHaibMethylRrbsBcbrainh11058nBiochainSitesRep1	581630	0.717148	-0.440768	-1.68546	0.272702	-0.361697	-2.29836	-2.19444	-2.71018	-2.22283	-2.26886	-2.94743	-2.55895
K562	wgEncodeHaibMethylRrbsK562HaibSitesRep1	614878	0.795648	0.804944	-1.33406	-0.862377	-1.79639	-2.23259	-2.19603	-3.60012	-2.22439	-2.29432	-2.7816	-2.81235
Brain BC H11058N	wgEncodeHaibMethylRrbsBcbrainh11058nBiochainSitesRep2	641851	-0.29677	-0.746661	-1.7054	-0.171674	0.857054	-1.83175	-2.14546	-2.41951	-2.253	-2.30295	-5.63402	-2.49941
K562	wgEncodeHaibMethylRrbsK562HaibSitesRep2	538642	0.166128	1.96721	-2.81008	-0.0922424	-2.02471	-1.32699	-1.99312	-5.17634	-2.33539	-2.24645	-2.6891	-2.44265
GM19240	wgEncodeHaibMethylRrbsGm19240OpenchromgrowprotSitesRep1	562676	1.91367	-1.01316	-3.42205	-0.0292458	0.400784	-1.29705	-2.67737	-2.27271	-2.8422	-2.25954	-4.40978	-2.27457
GM19240	wgEncodeHaibMethylRrbsGm19240OpenchromgrowprotSitesRep2	665347	-0.137567	-0.614008	-2.73779	0.6686	-0.072681	-1.41974	-2.35064	-2.60872	-2.64807	-2.53565	-3.53805	-2.39701
ovcar-3	wgEncodeHaibMethylRrbsOvcar3UwSitesRep2	677277	-1.41129	-0.484928	-2.92621	-0.627377	-0.674793	-2.20343	-2.0584	-2.52332	-2.47835	-2.29377	-2.63236	-2.62443
ovcar-3	wgEncodeHaibMethylRrbsOvcar3UwSitesRep1	514030	-0.33763	-0.784783	-1.8594	-0.907293	-0.0633272	-0.0419815	-2.1007	-2.3343	-2.18877	-2.59686	-3.65336	-2.23978
H1-hESC	wgEncodeHaibMethylRrbsH1hescHudsonalphagrowprotSitesRep2	613279	2.07102	-0.830977	-1.7458	0.61186	0.333016	-1.09612	-2.57381	-2.39276	-2.23257	-2.47249	-3.9372	-2.24557
HSMMtube	wgEncodeHaibMethylRrbsHsmmtOpenchromgrowprotSitesRep1	562687	1.53764	0.394068	-3.00737	-0.396242	0.474898	-1.76531	-2.51652	-2.97258	-2.25152	-2.26162	-4.18527	-2.40962
GM19240	wgEncodeHaibMethylRrbsGm19240DukeSitesRep2	665347	-0.137567	-0.614008	-2.73779	0.6686	-0.072681	-1.41974	-2.35064	-2.60872	-2.64807	-2.53565	-3.53805	-2.39701
HSMMtube	wgEncodeHaibMethylRrbsHsmmtOpenchromgrowprotSitesRep2	562306	0.989505	-1.0362	-2.23572	0.282282	-0.11465	-2.16258	-2.19324	-2.35948	-2.30066	-2.25278	-3.42313	-2.67646
SK-N-SH	wgEncodeHaibMethylRrbsSknshHaibSitesRep1	619413	0.628195	0.127433	-1.90558	0.163415	0.787134	-2.21811	-2.16644	-3.12081	-2.23285	-2.31016	-5.23814	-2.82114
GM19240	wgEncodeHaibMethylRrbsGm19240DukeSitesRep1	562676	1.91367	-1.01316	-3.42205	-0.0292458	0.400784	-1.29705	-2.67737	-2.27271	-2.8422	-2.25954	-4.40978	-2.27457
H1-hESC	wgEncodeHaibMethylRrbsH1hescHudsonalphagrowprotSitesRep1	614249	1.78321	-0.773523	-2.22873	0.522448	-0.428898	0.24828	-2.39714	-2.37775	-2.32236	-2.46559	-2.93852	-2.4501
HIPEpiC	wgEncodeHaibMethylRrbsHipeUwSitesRep2	540865	-1.26228	-0.135545	-1.9751	0.914755	-0.40692	-1.6042	-2.04153	-2.61386	-2.20155	-2.54009	-2.94608	-2.3304
SK-N-SH	wgEncodeHaibMethylRrbsSknshHaibSitesRep2	599689	0.480405	0.094284	-2.04526	1.47681	0.428631	-2.59555	-2.03128	-3.14288	-2.24082	-2.69886	-4.35423	-2.92854
NHDF-neo	wgEncodeHaibMethylRrbsNhdfneoUwstamgrowprotSitesRep2	637957	-1.13657	-0.906639	-3.4774	-0.265317	0.0450367	-1.76349	-2.05384	-2.36499	-2.52136	-2.28891	-3.83693	-2.34758
HCPEpiC	wgEncodeHaibMethylRrbsHcpeUwSitesRep2	572709	1.57407	-0.164046	-1.76023	-0.27016	-1.04684	-1.84054	-2.27377	-2.5776	-2.21044	-2.25244	-2.54518	-2.41703
PFSK-1	wgEncodeHaibMethylRrbsPfsk1HaibSitesRep1	656842	0.707763	0.584898	-2.22758	-0.00450582	-0.333143	-1.34895	-2.24135	-4.08987	-2.25841	-2.36967	-3.14145	-2.36702
PANC-1	wgEncodeHaibMethylRrbsPanc1UwSitesRep1	625447	-0.148368	0.0536826	-1.61312	0.773591	-0.186713	-1.71239	-2.04931	-3.50852	-2.23639	-2.73238	-3.64943	-2.56449
HNPCEpiC	wgEncodeHaibMethylRrbsHnpceUwSitesRep1	590633	0.83405	-0.799722	-2.82147	0.82128	-0.262404	-0.825206	-2.08547	-2.7837	-2.57467	-2.56382	-3.28739	-2.24337
LNCaP	wgEncodeHaibMethylRrbsLncapDukeSitesRep1	529595	0.630818	0.239491	-2.38636	0.240922	-1.28747	-1.14939	-2.24674	-3.45505	-2.28036	-2.385	-2.51627	-2.3283
PANC-1	wgEncodeHaibMethylRrbsPanc1UwSitesRep2	690958	0.102341	-0.068341	-2.63244	0.684913	0.108203	-2.55081	-2.3849	-3.08443	-2.42628	-2.66144	-3.71265	-2.8446
HNPCEpiC	wgEncodeHaibMethylRrbsHnpceUwSitesRep2	550986	2.02714	-0.0146951	-1.53998	0.0413964	-0.238734	-2.62169	-2.5638	-2.73268	-2.21797	-2.25668	-3.12876	-3.08197
PFSK-1	wgEncodeHaibMethylRrbsPfsk1HaibSitesRep2	653810	0.985899	0.68051	-1.98349	-0.148132	-0.639997	-1.87567	-2.59908	-4.18514	-2.27524	-2.30305	-2.8382	-2.67994
LNCaP	wgEncodeHaibMethylRrbsLncapDukeSitesRep2	709909	0.0869754	-0.229557	-2.39234	-0.536263	-1.01148	-1.29948	-2.22648	-2.80518	-2.59835	-2.37873	-2.55819	-2.33387
NB4	wgEncodeHaibMethylRrbsNb4UwSitesRep1	635220	-0.161906	-0.806452	-2.01472	0.394272	-1.35989	-1.21274	-2.08034	-2.50939	-2.23217	-2.53213	-2.53827	-2.41386
NB4	wgEncodeHaibMethylRrbsNb4UwSitesRep2	577671	1.2865	-0.243565	-1.9055	0.535009	-1.01778	-2.18082	-2.26883	-3.03428	-2.25254	-2.40066	-2.69243	-2.98013
HCT-116	wgEncodeHaibMethylRrbsHct116StanfordSitesRep1	489453	-0.675157	-0.442843	-3.02739	0.614572	-1.76949	-1.14864	-2.03753	-3.06046	-2.21594	-2.55833	-2.78185	-2.28566
HEEpiC	wgEncodeHaibMethylRrbsHeeUwSitesRep2	521760	2.34676	-0.97444	-3.91771	-1.18392	0.106886	-1.59758	-2.55194	-2.30946	-3.06667	-2.27177	-3.38984	-2.46596
HCT-116	wgEncodeHaibMethylRrbsHct116StanfordSitesRep2	613838	0.0947306	0.225562	-1.73541	0.208194	-1.68935	-1.92525	-2.11438	-3.27196	-2.26731	-2.27941	-2.59848	-2.69105
LNCaP	wgEncodeHaibMethylRrbsLncapAndroOpenchromgrowprotSitesRep1	530226	0.391635	0.437294	-1.913	-0.225038	-1.09425	0	-2.06095	-4.20167	-2.20413	-2.24496	-2.53149	-2.21319
LNCaP	wgEncodeHaibMethylRrbsLncapAndroOpenchromgrowprotSitesRep2	676104	1.14869	0.085305	-2.24022	0.446387	-1.00874	-1.58674	-2.6721	-3.53512	-2.27486	-2.37837	-2.58779	-2.49188
NH-A	wgEncodeHaibMethylRrbsNhaUwSitesRep2	516005	0.0767754	-1.1704	-3.08929	1.23461	-0.00955019	-1.20278	-2.02443	-2.2886	-2.65948	-2.73911	-3.61587	-2.25114
SK-N-SH (Retinoic Acid)	wgEncodeHaibMethylRrbsSknshraUwSitesRep2	644580	0.799262	0.336672	-2.32734	0.406013	0.87875	-1.90572	-2.32808	-3.46446	-2.23569	-2.40522	-5.57789	-2.57255
SK-N-SH (Retinoic Acid)	wgEncodeHaibMethylRrbsSknshraUwSitesRep1	630545	0.794977	-0.96824	-1.56155	0.409357	0.643902	-2.67934	-2.40741	-2.37167	-2.25299	-2.31937	-5.52593	-3.32075
HAEpiC	wgEncodeHaibMethylRrbsHaeUwSitesRep2	511982	2.39791	-1.37089	-2.16426	0.196029	0.818073	-2.65678	-2.50606	-2.22367	-2.2038	-2.23241	-4.5642	-2.98184
Melano	wgEncodeHaibMethylRrbsMelanoSitesRep2	531704	3.39864	-0.101053	-1.84289	-1.28512	-0.690859	-3.28356	-2.85372	-2.88045	-2.19136	-2.43933	-2.78176	-3.32956
Melano	wgEncodeHaibMethylRrbsMelanoSitesRep1	562285	3.17508	-0.702608	-3.01591	-0.288383	-0.587323	-1.86988	-2.64961	-2.27778	-2.57506	-2.26483	-2.92698	-2.42746
GM12892	wgEncodeHaibMethylRrbsGm12892HaibSitesRep2	524171	1.489	0.961095	-2.346	0.430133	-1.48093	-2.83278	-2.11805	-3.3323	-2.33561	-2.42672	-2.68515	-3.16514
GM12892	wgEncodeHaibMethylRrbsGm12892HaibSitesRep1	525696	1.19166	-0.56304	-2.04129	1.49863	-0.886852	-0.856103	-2.09077	-2.77392	-2.19917	-3.19825	-2.67613	-2.2765
GM12878	wgEncodeHaibMethylRrbsGm12878HudsonalphagrowprotSitesRep2	584535	0.96299	-0.863984	-3.76627	0.121426	0.169461	-1.17616	-2.12462	-2.26168	-2.70721	-2.3922	-3.64647	-2.28295
GM12878	wgEncodeHaibMethylRrbsGm12878HudsonalphagrowprotSitesRep1	598963	0.984252	0.082757	-2.66926	0.839072	0.1506	-1.33169	-2.29166	-3.3288	-2.31588	-2.86492	-3.66194	-2.25291
HSMMtube	wgEncodeHaibMethylRrbsHsmmtDukeSitesRep3	556531	2.02146	-0.236161	-2.16406	0.383623	0.487607	-1.73689	-2.45497	-2.54207	-2.2096	-2.28971	-4.32451	-2.53903
HSMMtube	wgEncodeHaibMethylRrbsHsmmtDukeSitesRep1	562687	1.53764	0.394068	-3.00737	-0.396242	0.474898	-1.76531	-2.51652	-2.97258	-2.25152	-2.26162	-4.18527	-2.40962
MCF10A-Er-Src	wgEncodeHaibMethylRrbsMcf10aesTamStanfordSitesRep1	535921	0.718288	-0.322004	-2.37917	0.316122	-1.43316	-1.37811	-2.17149	-2.88677	-2.22888	-2.4091	-2.50642	-2.59466
HSMMtube	wgEncodeHaibMethylRrbsHsmmtDukeSitesRep2	562306	0.989505	-1.0362	-2.23572	0.282282	-0.11465	-2.16258	-2.19324	-2.35948	-2.30066	-2.25278	-3.42313	-2.67646
HCF	wgEncodeHaibMethylRrbsHcfUwstamgrowprotSitesRep2	547680	0.403539	-0.782251	-2.27866	-0.095036	0.661469	-1.69732	-2.00932	-2.50508	-2.2831	-2.27404	-4.69554	-2.27375
HRCEpiC	wgEncodeHaibMethylRrbsHrceUwSitesRep2	566225	-0.04561	-1.38444	-1.59886	0.584214	-0.167852	-1.0046	-2.21378	-2.28748	-2.20655	-2.30441	-3.69482	-2.27017
AG04450	wgEncodeHaibMethylRrbsAg04450UwstamgrowprotSitesRep2	631117	0.271195	-0.365526	-2.88878	0.192699	-0.299934	-0.870182	-2.30963	-2.84964	-2.29366	-2.28551	-3.00818	-2.24712
LNCaP	wgEncodeHaibMethylRrbsLncapAndroDukeSitesRep2	676104	1.14869	0.085305	-2.24022	0.446387	-1.00874	-1.58674	-2.6721	-3.53512	-2.27486	-2.37837	-2.58779	-2.49188
LNCaP	wgEncodeHaibMethylRrbsLncapAndroDukeSitesRep1	530226	0.391635	0.437294	-1.913	-0.225038	-1.09425	0	-2.06095	-4.20167	-2.20413	-2.24496	-2.53149	-2.21319
Osteoblasts	wgEncodeHaibMethylRrbsOsteoblOpenchromgrowprotSitesRep2	533570	0.590253	-0.984106	-2.50508	0.54211	0.209651	-2.48924	-2.04415	-2.36864	-2.209	-2.33758	-4.06129	-2.76364
Osteoblasts	wgEncodeHaibMethylRrbsOsteoblOpenchromgrowprotSitesRep1	699010	0.524515	-0.701199	-1.72724	0.168961	-0.0282011	-1.24253	-2.29447	-2.55358	-2.27298	-2.47036	-3.28301	-2.30461
HSMM	wgEncodeHaibMethylRrbsHsmmSitesRep1	540246	1.31173	-0.671186	-3.85657	-0.296583	0.448166	-1.38383	-2.08333	-2.59396	-3.24818	-2.24833	-4.79946	-2.39076
MCF10A-Er-Src	wgEncodeHaibMethylRrbsMcf10aesYalestruhlgrowprotSitesRep1	533381	0.401606	-0.329213	-2.29955	0.480026	-1.67891	-1.05867	-1.99887	-2.94708	-2.42569	-2.40761	-2.65244	-2.3444
HSMM	wgEncodeHaibMethylRrbsHsmmSitesRep3	507062	0.411015	-1.53863	-3.22581	0.0129316	-0.0782977	-0.96276	-2.0402	-2.21093	-2.79266	-2.23983	-3.90694	-2.20802
MCF10A-Er-Src	wgEncodeHaibMethylRrbsMcf10aesYalestruhlgrowprotSitesRep2	546271	2.01027	-0.138259	-2.6736	0.260244	-1.61894	-0.00625919	-2.96563	-3.15854	-2.30111	-2.33091	-2.75712	-2.35189
ECC-1	wgEncodeHaibMethylRrbsEcc1HaibSitesRep2	700259	-0.348546	-0.414327	-2.57743	-0.1907	-0.38447	-1.60711	-2.11158	-2.87656	-2.32452	-2.30392	-2.99019	-2.36009
ECC-1	wgEncodeHaibMethylRrbsEcc1HaibSitesRep1	714857	-0.443688	-0.0283366	-2.58901	0.258483	-0.0993493	-2.76568	-2.09071	-3.01511	-2.40144	-2.41618	-3.14725	-3.0405
HRPEpiC	wgEncodeHaibMethylRrbsHrpeUwstamgrowprotSitesRep2	575458	0.508187	-0.136395	-2.32189	1.24514	0.443747	-2.33795	-2.02167	-2.48427	-2.42438	-2.52958	-4.30732	-2.9416
Fibrobl	wgEncodeHaibMethylRrbsFibroblDukeSitesRep2	631439	0.989364	-0.404449	-2.8752	0.143252	-0.0179718	-3.07539	-2.61239	-2.68753	-2.48696	-2.38058	-3.30144	-3.42025
HepG2	wgEncodeHaibMethylRrbsHepg2DukeSitesRep1	613870	0.574674	1.31927	-2.34699	0.1514	-0.738495	-1.63045	-2.13465	-5.73314	-2.32986	-2.30596	-2.71906	-2.43925
Fibrobl	wgEncodeHaibMethylRrbsFibroblDukeSitesRep1	465028	2.35649	-1.46372	-3.41751	0.592123	-0.0563658	-0.638559	-2.44211	-2.20721	-2.43857	-2.38656	-3.30536	-2.20484
Osteoblasts	wgEncodeHaibMethylRrbsOsteoblDukeSitesRep2	699010	0.524515	-0.701199	-1.72724	0.168961	-0.0282011	-1.24253	-2.29447	-2.55358	-2.27298	-2.47036	-3.28301	-2.30461
Osteoblasts	wgEncodeHaibMethylRrbsOsteoblDukeSitesRep1	533570	0.590253	-0.984106	-2.50508	0.54211	0.209651	-2.48924	-2.04415	-2.36864	-2.209	-2.33758	-4.06129	-2.76364
K562	wgEncodeHaibMethylRrbsK562HudsonalphagrowprotSitesRep1	614878	0.795648	0.804944	-1.33406	-0.862377	-1.79639	-2.23259	-2.19603	-3.60012	-2.22439	-2.29432	-2.7816	-2.81235
GM12891	wgEncodeHaibMethylRrbsGm12891HudsonalphagrowprotSitesRep2	554576	1.71171	-0.564716	-3.02079	-0.720005	-0.122318	-1.54487	-2.33594	-2.45264	-2.70493	-2.27499	-3.15382	-2.49175
K562	wgEncodeHaibMethylRrbsK562HudsonalphagrowprotSitesRep2	538642	0.166128	1.96721	-2.81008	-0.0922424	-2.02471	-1.32699	-1.99312	-5.17634	-2.33539	-2.24645	-2.6891	-2.44265
HCPEpiC	wgEncodeHaibMethylRrbsHcpeUwstamgrowprotSitesRep2	572709	1.57407	-0.164046	-1.76023	-0.27016	-1.04684	-1.84054	-2.27377	-2.5776	-2.21044	-2.25244	-2.54518	-2.41703
U87	wgEncodeHaibMethylRrbsU87HaibSitesRep1	607152	0.297484	0.500674	-3.17893	0.608784	-0.914089	-0.548472	-2.05078	-3.66114	-2.4938	-2.46218	-2.55957	-2.31533
U87	wgEncodeHaibMethylRrbsU87HaibSitesRep2	654210	0.273956	0.0514112	-2.61372	-0.174774	-0.922837	-0.385743	-2.12579	-3.32984	-2.29143	-2.30042	-2.54376	-2.39157
Leukocyte BC UHN00204	wgEncodeHaibMethylRrbsBcleukocyteuhn00204BiochainSitesRep2	678920	0.778481	-1.21058	-2.15444	0.710572	-0.0987261	-1.41682	-2.39007	-2.34291	-2.25785	-2.78138	-3.20014	-2.31299
Leukocyte BC UHN00204	wgEncodeHaibMethylRrbsBcleukocyteuhn00204BiochainSitesRep1	582986	0.644077	-0.474755	-2.81345	1.22006	-0.123204	-0.900805	-2.17025	-2.87482	-2.30925	-2.55046	-3.11483	-2.2289
BJ	wgEncodeHaibMethylRrbsBjUwSitesRep1	505118	0.248756	-0.0877696	-2.16248	-0.385682	-0.882437	-1.23564	-2.02076	-2.78223	-2.19897	-2.34709	-2.62279	-2.25937
Hepatocytes	wgEncodeHaibMethylRrbsHepatocytesDukeSitesRep2	634434	1.98999	-1.44604	-2.86165	0.20141	-0.639411	-3.14074	-2.61087	-2.24491	-2.45212	-2.36802	-2.85651	-3.61165
RPTEC	wgEncodeHaibMethylRrbsRptecSitesRep2	517823	0.870827	-0.442804	-3.42468	0.395655	-0.0145975	-1.93248	-2.15358	-2.62179	-2.77893	-2.3244	-3.5599	-2.62359
BJ	wgEncodeHaibMethylRrbsBjUwSitesRep2	618121	1.76061	-0.926753	-2.61256	-0.251117	-0.275534	-1.80633	-2.74149	-2.45944	-2.30426	-2.28382	-3.21373	-2.44357
Hepatocytes	wgEncodeHaibMethylRrbsHepatocytesDukeSitesRep1	614891	1.96321	-0.328329	-2.57265	0.458691	0.0499715	-1.18227	-2.51203	-2.62921	-2.42832	-2.36055	-3.70302	-2.27239
RPTEC	wgEncodeHaibMethylRrbsRptecSitesRep1	600024	-0.338537	-1.40537	-3.1184	-0.612764	-0.412891	-2.27252	-2.058	-2.30101	-2.45772	-2.28385	-3.2875	-2.68214
GM12892	wgEncodeHaibMethylRrbsGm12892HudsonalphagrowprotSitesRep1	525696	1.19166	-0.56304	-2.04129	1.49863	-0.886852	-0.856103	-2.09077	-2.77392	-2.19917	-3.19825	-2.67613	-2.2765
Fibrobl	wgEncodeHaibMethylRrbsFibroblOpenchromgrowprotSitesRep2	631439	0.989364	-0.404449	-2.8752	0.143252	-0.0179718	-3.07539	-2.61239	-2.68753	-2.48696	-2.38058	-3.30144	-3.42025
GM12892	wgEncodeHaibMethylRrbsGm12892HudsonalphagrowprotSitesRep2	524171	1.489	0.961095	-2.346	0.430133	-1.48093	-2.83278	-2.11805	-3.3323	-2.33561	-2.42672	-2.68515	-3.16514
Fibrobl	wgEncodeHaibMethylRrbsFibroblOpenchromgrowprotSitesRep1	465028	2.35649	-1.46372	-3.41751	0.592123	-0.0563658	-0.638559	-2.44211	-2.20721	-2.43857	-2.38656	-3.30536	-2.20484
Breast BC 02-03015	wgEncodeHaibMethylRrbsBcbreast0203015BiochainSitesRep1	605629	0.186313	-0.404663	-3.08842	0.195707	-0.122971	-2.05076	-2.03466	-2.53707	-2.44682	-2.32552	-3.67745	-2.45544
ProgFib	wgEncodeHaibMethylRrbsProgfibSitesRep1	586623	2.42702	-0.319803	-3.78389	0.729766	-0.0763918	-0.66109	-2.89324	-2.7305	-2.7052	-2.44253	-3.42741	-2.23414
Breast BC 02-03015	wgEncodeHaibMethylRrbsBcbreast0203015BiochainSitesRep2	714826	-1.15048	-0.518029	-1.67136	-0.527756	0.391154	-3.55693	-2.10047	-2.48426	-2.27968	-2.30676	-4.30093	-3.62072
HEK293	wgEncodeHaibMethylRrbsHek293YalegrowprotSitesRep2	600166	1.54319	-0.988098	-2.199	0.95161	-0.881057	-2.09786	-2.60274	-2.54096	-2.22524	-2.57875	-2.6555	-2.66407
A549	wgEncodeHaibMethylRrbsA549Dm002p7dHaibSitesRep1	699628	0.427908	-0.860111	-2.21898	0.406709	-0.652467	-1.48677	-2.44105	-2.55657	-2.38473	-2.48544	-2.67009	-2.50531
A549	wgEncodeHaibMethylRrbsA549Dm002p7dHaibSitesRep2	712294	0.164982	-0.754101	-1.62602	0.399583	-0.263658	-2.29716	-2.27407	-2.62399	-2.26022	-2.4935	-3.14785	-3.02301
ProgFib	wgEncodeHaibMethylRrbsProgfibSitesRep2	722065	0.133326	0.185946	-2.50357	0.533652	-0.0899828	-1.82138	-2.5245	-3.83667	-2.58875	-2.59451	-3.39912	-2.42844
Liver BC 01-11002	wgEncodeHaibMethylRrbsBcliver0111002BiochainSitesRep1	661445	-0.358081	-0.800726	-2.53997	0.242302	0.672953	-1.95077	-2.04953	-2.40412	-2.52752	-2.33859	-5.00582	-2.7703
HSMMtube_FSHD	wgEncodeHaibMethylRrbsHsmmtubefshdDukeSitesRep1	561784	2.5111	-1.05813	-2.66343	-0.481283	-0.178145	-2.29479	-2.98772	-2.26692	-2.54406	-2.28306	-2.86187	-2.57726
HSMMtube_FSHD	wgEncodeHaibMethylRrbsHsmmtubefshdDukeSitesRep2	580429	0.790882	-0.398435	-2.43536	-0.91039	-0.311442	-2.15592	-2.10434	-2.57358	-2.30858	-2.34066	-2.99959	-2.6091
HSMMtube_FSHD	wgEncodeHaibMethylRrbsHsmmtubefshdDukeSitesRep3	575759	0.61786	-0.220787	-2.10672	0.424315	0.579611	-2.2816	-2.07809	-2.56191	-2.24983	-2.31968	-4.54242	-2.83248
Liver BC 01-11002	wgEncodeHaibMethylRrbsBcliver0111002BiochainSitesRep2	834594	0.00869603	-0.062934	-1.9726	0.408115	-0.599506	-2.50041	-2.29763	-2.73353	-2.67031	-2.52981	-2.93901	-3.04536
SAEC	wgEncodeHaibMethylRrbsSaecUwSitesRep2	571601	0.689316	-0.564071	-3.05437	-0.146804	0.116816	-1.38871	-2.20001	-2.53375	-2.60018	-2.26108	-4.01601	-2.36808
HepG2	wgEncodeHaibMethylRrbsHepg2DukeSitesRep2	570946	0.0147634	0.814357	-1.71725	-0.789293	-1.22243	-1.74045	-2.02007	-4.18375	-2.21229	-2.36014	-2.51173	-2.35516
HNPCEpiC	wgEncodeHaibMethylRrbsHnpceUwstamgrowprotSitesRep1	590633	0.83405	-0.799722	-2.82147	0.82128	-0.262404	-0.825206	-2.08547	-2.7837	-2.57467	-2.56382	-3.28739	-2.24337
NH-A	wgEncodeHaibMethylRrbsNhaUwstamgrowprotSitesRep2	516005	0.0767754	-1.1704	-3.08929	1.23461	-0.00955019	-1.20278	-2.02443	-2.2886	-2.65948	-2.73911	-3.61587	-2.25114
HNPCEpiC	wgEncodeHaibMethylRrbsHnpceUwstamgrowprotSitesRep2	550986	2.02714	-0.0146951	-1.53998	0.0413964	-0.238734	-2.62169	-2.5638	-2.73268	-2.21797	-2.25668	-3.12876	-3.08197
T-47D	wgEncodeHaibMethylRrbsT47dEstradia24hhHaibSitesRep1	670527	-0.137033	-0.482428	-2.67552	-0.287583	-0.725256	-1.04483	-2.07634	-3.03639	-2.58831	-2.31994	-2.66659	-2.26467
T-47D	wgEncodeHaibMethylRrbsT47dEstradia24hhHaibSitesRep2	602170	0.255085	0.275039	-3.18041	0.387759	-0.712207	-1.59044	-2.19535	-3.28633	-2.5374	-2.34425	-2.63923	-2.39188
NT2-D1	wgEncodeHaibMethylRrbsNt2d1YalegrowprotSitesRep2	571062	1.01437	-0.242049	-2.82238	0.136721	-0.0323236	-1.96493	-2.14885	-2.94893	-2.50486	-2.31679	-3.72681	-2.50275
HEK293	wgEncodeHaibMethylRrbsHek293YalegrowprotSitesRep1	673791	1.21651	-0.196083	-1.43682	-0.0411212	-0.149932	-1.53345	-2.74253	-2.94714	-2.24741	-2.41619	-3.45219	-2.53646
T-47D	wgEncodeHaibMethylRrbsT47dDm002p24hHaibSitesRep2	622390	1.4991	0.237812	-3.09625	0	-0.911473	-1.86086	-2.38604	-3.12959	-2.68137	-2.27755	-2.60504	-2.6418
T-47D	wgEncodeHaibMethylRrbsT47dDm002p24hHaibSitesRep1	660289	-0.222965	-0.454281	-3.0613	-0.355695	-1.28648	-1.77679	-2.0824	-2.89837	-2.93548	-2.29395	-2.52756	-2.52233
HCM	wgEncodeHaibMethylRrbsHcmUwSitesRep1	598958	-0.986105	-0.940057	-3.02433	0.101277	0.775108	-1.05453	-2.06	-2.42741	-2.53159	-2.30312	-5.3923	-2.2826
HCM	wgEncodeHaibMethylRrbsHcmUwSitesRep2	611946	-0.695652	-1.88012	-2.42538	-0.530161	0.0167635	-2.24193	-2.04905	-2.22542	-2.33562	-2.27252	-3.32387	-2.42545
HEEpiC	wgEncodeHaibMethylRrbsHeeUwstamgrowprotSitesRep2	521760	2.34676	-0.97444	-3.91771	-1.18392	0.106886	-1.59758	-2.55194	-2.30946	-3.06667	-2.27177	-3.38984	-2.46596
IMR90	wgEncodeHaibMethylRrbsImr90UwSitesRep2	645793	1.95938	-0.679209	-2.62162	0.123192	-0.0919134	-1.5261	-2.90955	-2.48706	-2.45121	-2.31155	-3.42267	-2.49687
IMR90	wgEncodeHaibMethylRrbsImr90UwSitesRep1	442710	1.22494	-1.61077	-3.96866	0.413813	-0.987846	-1.14246	-2.27096	-2.1805	-2.38104	-2.40722	-2.46809	-2.47503
AG09319	wgEncodeHaibMethylRrbsAg09319UwstamgrowprotSitesRep2	515820	1.67785	-1.34534	-3.20396	-0.311682	-0.369116	-1.92242	-2.51492	-2.25732	-2.76403	-2.24426	-3.06293	-2.56348
HepG2	wgEncodeHaibMethylRrbsHepg2OpenchromgrowprotSitesRep2	570946	0.0147634	0.814357	-1.71725	-0.789293	-1.22243	-1.74045	-2.02007	-4.18375	-2.21229	-2.36014	-2.51173	-2.35516
HepG2	wgEncodeHaibMethylRrbsHepg2OpenchromgrowprotSitesRep1	613870	0.574674	1.31927	-2.34699	0.1514	-0.738495	-1.63045	-2.13465	-5.73314	-2.32986	-2.30596	-2.71906	-2.43925
NHDF-neo	wgEncodeHaibMethylRrbsNhdfneoUwSitesRep2	637957	-1.13657	-0.906639	-3.4774	-0.265317	0.0450367	-1.76349	-2.05384	-2.36499	-2.52136	-2.28891	-3.83693	-2.34758
HCT-116	wgEncodeHaibMethylRrbsHct116YalegrowprotSitesRep2	613838	0.0947306	0.225562	-1.73541	0.208194	-1.68935	-1.92525	-2.11438	-3.27196	-2.26731	-2.27941	-2.59848	-2.69105
HCT-116	wgEncodeHaibMethylRrbsHct116YalegrowprotSitesRep1	489453	-0.675157	-0.442843	-3.02739	0.614572	-1.76949	-1.14864	-2.03753	-3.06046	-2.21594	-2.55833	-2.78185	-2.28566
AG10803	wgEncodeHaibMethylRrbsAg10803UwstamgrowprotSitesRep2	605330	0.361966	-0.0190906	-2.79003	-0.01154	-0.176788	-2.56816	-2.07288	-2.7105	-2.61752	-2.28509	-3.45823	-2.73922
NT2-D1	wgEncodeHaibMethylRrbsNt2d1StanfordSitesRep2	571062	1.01437	-0.242049	-2.82238	0.136721	-0.0323236	-1.96493	-2.14885	-2.94893	-2.50486	-2.31679	-3.72681	-2.50275
H1-hESC	wgEncodeHaibMethylRrbsH1hescHaibSitesRep1	614249	1.78321	-0.773523	-2.22873	0.522448	-0.428898	0.24828	-2.39714	-2.37775	-2.32236	-2.46559	-2.93852	-2.4501
H1-hESC	wgEncodeHaibMethylRrbsH1hescHaibSitesRep2	613279	2.07102	-0.830977	-1.7458	0.61186	0.333016	-1.09612	-2.57381	-2.39276	-2.23257	-2.47249	-3.9372	-2.24557
Testis BC N30	wgEncodeHaibMethylRrbsBctestisn30BiochainSitesRep1	575405	1.26732	-0.410303	-2.76515	-0.760318	0.657511	-2.33633	-2.07522	-2.58852	-2.41605	-2.50687	-5.21551	-2.7962
Testis BC N30	wgEncodeHaibMethylRrbsBctestisn30BiochainSitesRep2	653096	0.76909	-0.932178	-2.68898	-1.33231	0.34838	-3.20073	-2.14267	-2.5115	-2.51829	-2.49943	-3.80149	-3.18759
CMK	wgEncodeHaibMethylRrbsCmkUwstamgrowprotSitesRep2	661386	-0.948487	0.244726	-2.00024	0.757576	-1.35948	-2.33411	-2.0641	-4.29516	-2.2725	-2.83929	-2.54019	-3.64637
CMK	wgEncodeHaibMethylRrbsCmkUwstamgrowprotSitesRep1	641290	-0.689227	-0.0290994	-2.1821	0.978016	-1.11365	-1.89072	-2.17392	-3.68105	-2.24908	-2.76729	-2.53847	-2.61985
Stomach BC 01-11002	wgEncodeHaibMethylRrbsBcstomach0111002BiochainSitesRep2	729673	-0.984438	0.309104	-1.65556	0.0870549	-0.7781	-2.64925	-2.07954	-3.33024	-2.27048	-2.41121	-2.62733	-2.98859
Stomach BC 01-11002	wgEncodeHaibMethylRrbsBcstomach0111002BiochainSitesRep1	579969	0.342302	0.0430782	-2.42948	0.6279	-0.502518	-1.58517	-2.04336	-3.00188	-2.36393	-2.35396	-2.94333	-2.52765

## Sheet: THIRD-LOW
	MAX	550606	0.26445	-1.31332	0.711979	0.401359	-0.24529	0.780582	-2.02121	-2.22718	-2.18782	-2.2872	-2.52858	-2.22816
	MIN	381222	-4.24006	-4.68641	-3.34212	-2.31605	-1.92232	-1.41217	-3.35232	-5.27751	-3.28512	-3.62784	-3.47951	-3.31392
	AVG	457457	-2.02308	-2.51801	-1.46998	-0.892951	-1.32539	-0.423768	-2.33948	-2.70892	-2.39515	-2.63927	-2.76535	-2.44259
	STD	47809.9	1.17585	0.948164	0.899094	0.72185	0.431124	0.601165	0.331354	0.654382	0.248192	0.425401	0.271658	0.2747
CELL	ID	TOTAL	ACGA-TCGT	ACGC-GCGT	ACGG-CCGT	CCGA-TCGG	CCGC-GCGG	GCGA-TCGC	log10(pACGA-TCGT)	log10(pACGC-GCGT)	log10(pACGG-CCGT)	log10(pCCGA-TCGG)	log10(pCCGC-GCGG)	log10(pGCGA-TCGC)
HL-60	wgEncodeHaibMethylRrbsHl60UwSitesRep2	492959	-1.4053	-4.68641	-3.34212	-2.31605	-1.28644	-0.91613	-2.08782	-5.27751	-2.43453	-3.62784	-2.5675	-2.27121
HTR8svn	wgEncodeHaibMethylRrbsHtr8DukeSitesRep3	431310	-0.768671	-2.61486	-1.03844	-0.342552	-1.24577	-0.640809	-2.09805	-2.45497	-2.36732	-2.36969	-2.52858	-2.23883
CMK	wgEncodeHaibMethylRrbsCmkUwSitesRep2	495576	-2.16716	-4.24752	-0.691623	-1.01631	-1.77279	0.780582	-2.12664	-3.89973	-2.51606	-2.49291	-2.69381	-2.80019
Uterus BC BN0765	wgEncodeHaibMethylRrbsBcuterusbn0765BiochainSitesRep2	495258	-2.30292	-1.47904	-1.62082	0.29887	-1.60991	-0.113748	-2.44256	-2.25158	-2.24577	-2.34872	-2.68649	-2.49652
IMR90	wgEncodeHaibMethylRrbsImr90UwstamgrowprotSitesRep2	455040	-2.0841	-1.55478	-0.963926	-0.303008	-1.17398	-0.0896962	-2.37659	-2.2349	-2.43098	-2.2938	-2.56248	-2.35874
Caco-2	wgEncodeHaibMethylRrbsCaco2UwSitesRep2	440208	-3.64372	-3.17833	-3.11096	-1.08627	-0.75763	-0.876309	-2.72306	-3.12213	-2.35559	-2.49607	-2.56395	-2.25667
Placenta BC UHN00189	wgEncodeHaibMethylRrbsBcplacentauhn00189BiochainSitesRep2	493944	-0.840403	-2.2869	-0.958943	-1.32439	-0.69298	-0.550394	-2.0498	-2.41491	-2.44985	-2.56325	-2.71202	-2.27761
MCF-7	wgEncodeHaibMethylRrbsMcf7CtcfshrnaDukeSitesRep2	502406	-3.4695	-2.39697	-1.05696	-1.02026	-1.38729	-0.736104	-2.29945	-2.44038	-2.39815	-2.41135	-2.62826	-2.29917
HeLa-S3	wgEncodeHaibMethylRrbsHelas3HaibSitesRep1	487372	-1.73944	-2.08988	-1.64975	-1.4409	-0.24529	-0.874523	-2.31796	-2.49972	-2.25982	-2.60331	-3.47951	-2.28295
NB4	wgEncodeHaibMethylRrbsNb4UwstamgrowprotSitesRep2	388616	-3.17177	-3.50113	-1.59528	-1.1924	-1.92232	-0.756206	-2.78407	-2.98209	-2.18782	-2.66383	-2.79284	-2.22816
MCF-7	wgEncodeHaibMethylRrbsMcf7OpenchromgrowprotSitesRep1	444092	0.26445	-1.81523	-0.651513	-1.71558	-1.08529	-0.389596	-2.04137	-2.22718	-2.46292	-3.31664	-2.55593	-2.31433
HeLa-S3	wgEncodeHaibMethylRrbsHelas3HudsonalphagrowprotSitesRep1	487372	-1.73944	-2.08988	-1.64975	-1.4409	-0.24529	-0.874523	-2.31796	-2.49972	-2.25982	-2.60331	-3.47951	-2.28295
MCF-7	wgEncodeHaibMethylRrbsMcf7DukeSitesRep1	444092	0.26445	-1.81523	-0.651513	-1.71558	-1.08529	-0.389596	-2.04137	-2.22718	-2.46292	-3.31664	-2.55593	-2.31433
Jurkat	wgEncodeHaibMethylRrbsJurkatUwSitesRep2	438092	-0.90098	-3.81534	-2.16869	-1.69382	-1.42256	0.242643	-2.02121	-3.35578	-2.22103	-3.14754	-2.64309	-2.63372
Skeletal Muscle BC H12817N	wgEncodeHaibMethylRrbsBcskeletalmuscleh12817nBiochainSitesRep2	520906	-2.58747	-1.75449	-0.639128	-0.935989	-1.31083	-0.0101353	-2.18001	-2.27108	-2.54317	-2.43729	-2.68121	-2.72711
Jurkat	wgEncodeHaibMethylRrbsJurkatUwstamgrowprotSitesRep2	438092	-0.90098	-3.81534	-2.16869	-1.69382	-1.42256	0.242643	-2.02121	-3.35578	-2.22103	-3.14754	-2.64309	-2.63372
HCM	wgEncodeHaibMethylRrbsHcmUwstamgrowprotSitesRep2	519897	-1.09795	-1.56388	-0.924048	-0.108146	-1.69934	-1.29096	-2.02999	-2.27588	-2.51817	-2.28896	-3.25982	-2.24503
HSMM_FSHD	wgEncodeHaibMethylRrbsHsmmfshdDukeSitesRep3	427897	-3.10844	-3.01852	0.0926817	-1.40663	-1.73383	-1.41217	-2.69565	-2.62653	-3.19604	-3.07793	-2.93687	-2.32139
HSMM_FSHD	wgEncodeHaibMethylRrbsHsmmfshdDukeSitesRep1	381594	-4.24006	-1.31332	0.711979	-0.204411	-1.46162	-0.0860162	-3.35232	-2.23901	-3.28512	-2.32669	-2.65761	-2.3753
ovcar-3	wgEncodeHaibMethylRrbsOvcar3UwSitesRep2	498485	-1.10448	-2.26552	-1.50076	-0.493199	-1.04993	0.514024	-2.05608	-2.52084	-2.35646	-2.30517	-2.56564	-3.31392
HSMMtube	wgEncodeHaibMethylRrbsHsmmtOpenchromgrowprotSitesRep1	381222	-3.66896	-1.63929	-2.89161	-0.702846	-1.76027	-1.34253	-2.8946	-2.24078	-2.20583	-2.36763	-3.00251	-2.31449
PANC-1	wgEncodeHaibMethylRrbsPanc1UwSitesRep2	485575	-3.34017	-2.89202	-1.42495	-1.96027	-1.45146	-0.384375	-2.55614	-2.82193	-2.32508	-3.58596	-2.71698	-2.48816
NB4	wgEncodeHaibMethylRrbsNb4UwSitesRep2	388616	-3.17177	-3.50113	-1.59528	-1.1924	-1.92232	-0.756206	-2.78407	-2.98209	-2.18782	-2.66383	-2.79284	-2.22816
HCT-116	wgEncodeHaibMethylRrbsHct116StanfordSitesRep2	413521	-2.60438	-2.95337	-2.27309	0.401359	-1.20196	-0.222222	-2.33688	-2.88563	-2.2153	-2.2872	-2.59438	-2.3575
HSMMtube	wgEncodeHaibMethylRrbsHsmmtDukeSitesRep1	381222	-3.66896	-1.63929	-2.89161	-0.702846	-1.76027	-1.34253	-2.8946	-2.24078	-2.20583	-2.36763	-3.00251	-2.31449
ECC-1	wgEncodeHaibMethylRrbsEcc1HaibSitesRep1	498116	-0.525584	-2.10284	-1.81881	-0.185573	-0.853813	-0.385006	-2.06157	-2.42515	-2.26357	-2.31135	-2.55891	-2.57556
Leukocyte BC UHN00204	wgEncodeHaibMethylRrbsBcleukocyteuhn00204BiochainSitesRep1	430510	-1.90372	-3.00203	-2.22682	-0.28202	-1.22918	-0.779285	-2.25128	-2.53907	-2.20842	-2.38005	-2.57796	-2.2615
HSMMtube_FSHD	wgEncodeHaibMethylRrbsHsmmtubefshdDukeSitesRep3	399461	-2.23598	-2.37413	-1.91075	-0.789703	-1.87267	-0.00585634	-2.42207	-2.50885	-2.20399	-2.46959	-3.10071	-2.35601
HCM	wgEncodeHaibMethylRrbsHcmUwSitesRep2	519897	-1.09795	-1.56388	-0.924048	-0.108146	-1.69934	-1.29096	-2.02999	-2.27588	-2.51817	-2.28896	-3.25982	-2.24503
IMR90	wgEncodeHaibMethylRrbsImr90UwSitesRep2	455040	-2.0841	-1.55478	-0.963926	-0.303008	-1.17398	-0.0896962	-2.37659	-2.2349	-2.43098	-2.2938	-2.56248	-2.35874
HCT-116	wgEncodeHaibMethylRrbsHct116YalegrowprotSitesRep2	413521	-2.60438	-2.95337	-2.27309	0.401359	-1.20196	-0.222222	-2.33688	-2.88563	-2.2153	-2.2872	-2.59438	-2.3575
CMK	wgEncodeHaibMethylRrbsCmkUwstamgrowprotSitesRep2	495576	-2.16716	-4.24752	-0.691623	-1.01631	-1.77279	0.780582	-2.12664	-3.89973	-2.51606	-2.49291	-2.69381	-2.80019
Stomach BC 01-11002	wgEncodeHaibMethylRrbsBcstomach0111002BiochainSitesRep2	550606	-0.944747	-1.36814	-1.04534	-1.87563	-1.22697	0.282987	-2.06832	-2.27711	-2.37089	-3.46113	-2.60501	-3.27631

## Sheet: THIRD-MID
	MAX	500574	6.83396	0.121554	0.691312	3.30284	-0.658799	2.25808	-1.93515	-2.14979	-2.15633	-2.13754	-2.45476	-2.19722
	MIN	299510	-3.32839	-4.18572	-4.18195	-0.959726	-2.29995	-2.71018	-4.48565	-3.60698	-3.38735	-4.51771	-3.51069	-3.64288
	AVG	392960	1.18886	-2.0075	-2.023	1.14056	-1.5035	0.184421	-2.27795	-2.4316	-2.43821	-2.8537	-2.79148	-2.5479
	STD	52630.8	2.10927	1.0869	1.36157	1.26828	0.484857	1.13093	0.594683	0.321056	0.277824	0.726043	0.33594	0.442256
CELL	ID	TOTAL	ACGA-TCGT	ACGC-GCGT	ACGG-CCGT	CCGA-TCGG	CCGC-GCGG	GCGA-TCGC	log10(pACGA-TCGT)	log10(pACGC-GCGT)	log10(pACGG-CCGT)	log10(pCCGA-TCGG)	log10(pCCGC-GCGG)	log10(pGCGA-TCGC)
HL-60	wgEncodeHaibMethylRrbsHl60UwSitesRep2	405326	0.250784	0.121554	0.691312	2.47299	-1.6165	-1.06869	-1.99914	-2.64499	-3.38735	-3.94201	-2.61045	-2.19722
HTR8svn	wgEncodeHaibMethylRrbsHtr8DukeSitesRep3	344644	2.19997	-1.67802	-0.485214	1.94318	-2.29995	1.38485	-2.07968	-2.14979	-2.34792	-2.69427	-3.0604	-2.72783
CMK	wgEncodeHaibMethylRrbsCmkUwSitesRep2	381239	1.11219	-1.29174	-3.6356	1.9173	-0.700423	0.190512	-2.32251	-2.23841	-2.67692	-3.12616	-2.83496	-2.25777
Uterus BC BN0765	wgEncodeHaibMethylRrbsBcuterusbn0765BiochainSitesRep2	415583	2.86134	-3.01166	-1.20895	-0.213144	-2.00102	-0.930018	-2.33429	-2.5914	-2.18114	-2.22785	-2.95998	-2.23046
IMR90	wgEncodeHaibMethylRrbsImr90UwstamgrowprotSitesRep2	405971	1.7417	-2.80528	-0.995557	0.0219837	-1.98585	-0.547776	-2.12363	-2.48591	-2.2863	-2.24967	-3.29515	-2.22641
Caco-2	wgEncodeHaibMethylRrbsCaco2UwSitesRep2	395493	-0.788519	-0.197021	-0.510328	1.10344	-2.10588	0.222424	-1.95106	-2.38033	-2.55696	-2.57875	-3.39664	-2.33668
Placenta BC UHN00189	wgEncodeHaibMethylRrbsBcplacentauhn00189BiochainSitesRep2	450956	-1.31163	-1.81439	-1.10769	2.05536	-2.00998	0.245986	-2.00784	-2.24819	-2.2756	-3.67956	-3.49082	-2.46564
MCF-7	wgEncodeHaibMethylRrbsMcf7CtcfshrnaDukeSitesRep2	436020	0.253861	-1.41176	-2.41475	2.30903	-1.84393	0.300601	-2.35591	-2.19632	-2.26344	-3.87449	-2.72254	-2.42023
HeLa-S3	wgEncodeHaibMethylRrbsHelas3HaibSitesRep1	464053	0.830775	-3.02573	-2.70649	0.231874	-2.21624	-0.0521124	-2.09802	-2.94831	-2.3389	-2.42864	-3.51069	-2.45647
NB4	wgEncodeHaibMethylRrbsNb4UwstamgrowprotSitesRep2	380981	6.83396	-2.96371	-2.36456	3.30284	-1.06989	1.72802	-4.48565	-2.42546	-2.25314	-4.51771	-2.5977	-3.22554
MCF-7	wgEncodeHaibMethylRrbsMcf7OpenchromgrowprotSitesRep1	377731	1.76944	-2.1649	-3.70494	2.83418	-1.6662	-0.435213	-2.20162	-2.19557	-2.70274	-3.6864	-2.61545	-2.21225
HeLa-S3	wgEncodeHaibMethylRrbsHelas3HudsonalphagrowprotSitesRep1	464053	0.830775	-3.02573	-2.70649	0.231874	-2.21624	-0.0521124	-2.09802	-2.94831	-2.3389	-2.42864	-3.51069	-2.45647
MCF-7	wgEncodeHaibMethylRrbsMcf7DukeSitesRep1	377731	1.76944	-2.1649	-3.70494	2.83418	-1.6662	-0.435213	-2.20162	-2.19557	-2.70274	-3.6864	-2.61545	-2.21225
Jurkat	wgEncodeHaibMethylRrbsJurkatUwSitesRep2	315138	-1.26866	-0.63925	-1.19407	2.35473	-1.01479	0.17726	-1.93515	-2.27601	-2.15633	-3.02948	-2.45476	-2.24991
Skeletal Muscle BC H12817N	wgEncodeHaibMethylRrbsBcskeletalmuscleh12817nBiochainSitesRep2	500574	-0.518455	-2.09313	-1.90004	0.696958	-1.37053	-1.23523	-2.06533	-2.288	-2.22007	-2.55712	-2.68173	-2.26727
Jurkat	wgEncodeHaibMethylRrbsJurkatUwstamgrowprotSitesRep2	315138	-1.26866	-0.63925	-1.19407	2.35473	-1.01479	0.17726	-1.93515	-2.27601	-2.15633	-3.02948	-2.45476	-2.24991
HCM	wgEncodeHaibMethylRrbsHcmUwstamgrowprotSitesRep2	299635	1.6129	-0.948738	-3.90028	-0.525394	-0.658799	1.57014	-1.99428	-2.18816	-2.34099	-2.13754	-2.5654	-2.99198
HSMM_FSHD	wgEncodeHaibMethylRrbsHsmmfshdDukeSitesRep3	299510	3.86438	-1.33102	-4.18195	2.20698	-1.61124	2.25808	-2.66031	-2.1894	-2.75585	-3.05363	-2.55232	-3.64288
HSMM_FSHD	wgEncodeHaibMethylRrbsHsmmfshdDukeSitesRep1	378038	3.67898	-3.90605	-3.95949	0.02361	-1.44739	-0.364488	-2.56235	-2.93015	-2.88403	-2.23266	-2.57419	-2.22871
ovcar-3	wgEncodeHaibMethylRrbsOvcar3UwSitesRep2	415023	-3.32839	-2.38172	-2.15003	-0.959726	-1.82829	-2.71018	-2.1059	-2.29484	-2.16061	-2.27091	-2.81972	-2.66009
HSMMtube	wgEncodeHaibMethylRrbsHsmmtOpenchromgrowprotSitesRep1	366677	1.70168	-2.91939	-0.427807	0.100092	-1.02125	2.05618	-2.09321	-2.53409	-2.73239	-2.22706	-2.50893	-3.57815
PANC-1	wgEncodeHaibMethylRrbsPanc1UwSitesRep2	441934	0.587228	-3.09928	-1.34841	2.46085	-1.46242	-0.140534	-2.20944	-2.44698	-2.22861	-3.69659	-2.53808	-2.30827
NB4	wgEncodeHaibMethylRrbsNb4UwSitesRep2	380981	6.83396	-2.96371	-2.36456	3.30284	-1.06989	1.72802	-4.48565	-2.42546	-2.25314	-4.51771	-2.5977	-3.22554
HCT-116	wgEncodeHaibMethylRrbsHct116StanfordSitesRep2	406972	0.166459	-0.965414	-3.01887	0.241993	-1.61172	0.54717	-2.04274	-2.20497	-2.34794	-2.24442	-2.49836	-2.4838
HSMMtube	wgEncodeHaibMethylRrbsHsmmtDukeSitesRep1	366677	1.70168	-2.91939	-0.427807	0.100092	-1.02125	2.05618	-2.09321	-2.53409	-2.73239	-2.22706	-2.50893	-3.57815
ECC-1	wgEncodeHaibMethylRrbsEcc1HaibSitesRep1	487981	-0.138793	-3.16224	-1.76132	-0.473741	-1.28772	-0.478065	-2.02678	-2.88203	-2.21974	-2.27613	-2.70561	-2.40749
Leukocyte BC UHN00204	wgEncodeHaibMethylRrbsBcleukocyteuhn00204BiochainSitesRep1	358536	3.02307	-1.32031	-0.827961	0.547061	-1.77478	-0.170902	-2.2794	-2.222	-2.34637	-2.22711	-2.9048	-2.31665
HSMMtube_FSHD	wgEncodeHaibMethylRrbsHsmmtubefshdDukeSitesRep3	385471	0.157406	-1.3285	0.34806	0.718941	-1.39507	-0.130656	-1.94395	-2.1776	-2.74578	-2.34296	-2.52257	-2.24094
HCM	wgEncodeHaibMethylRrbsHcmUwSitesRep2	299635	1.6129	-0.948738	-3.90028	-0.525394	-0.658799	1.57014	-1.99428	-2.18816	-2.34099	-2.13754	-2.5654	-2.99198
IMR90	wgEncodeHaibMethylRrbsImr90UwSitesRep2	405971	1.7417	-2.80528	-0.995557	0.0219837	-1.98585	-0.547776	-2.12363	-2.48591	-2.2863	-2.24967	-3.29515	-2.22641
HCT-116	wgEncodeHaibMethylRrbsHct116YalegrowprotSitesRep2	406972	0.166459	-0.965414	-3.01887	0.241993	-1.61172	0.54717	-2.04274	-2.20497	-2.34794	-2.24442	-2.49836	-2.4838
CMK	wgEncodeHaibMethylRrbsCmkUwstamgrowprotSitesRep2	381239	1.11219	-1.29174	-3.6356	1.9173	-0.700423	0.190512	-2.32251	-2.23841	-2.67692	-3.12616	-2.83496	-2.25777
Stomach BC 01-11002	wgEncodeHaibMethylRrbsBcstomach0111002BiochainSitesRep2	455782	-0.559627	-4.18572	-2.04573	1.78737	-1.67053	-1.56563	-1.99743	-3.60698	-2.21621	-3.22377	-2.81602	-2.26596

## Sheet: THIRD-HIG
	MAX	515549	1.8802	1.49053	-0.967352	1.13933	0.895149	-1.0983	-1.99066	-2.2518	-2.18859	-2.19703	-2.4995	-2.21934
	MIN	375023	-2.16836	-2.87764	-3.84775	-2.40931	-1.64995	-3.69635	-2.64155	-4.06122	-2.84796	-3.03589	-3.93717	-3.26467
	AVG	429268	-0.335452	-0.0891322	-2.32085	-0.345744	-0.322863	-2.56858	-2.16127	-2.92089	-2.38141	-2.3558	-2.95753	-2.76927
	STD	41617.6	1.27211	1.07545	0.882834	0.784395	0.759652	0.649275	0.148088	0.608577	0.188716	0.210368	0.471822	0.32243
CELL	ID	TOTAL	ACGA-TCGT	ACGC-GCGT	ACGG-CCGT	CCGA-TCGG	CCGC-GCGG	GCGA-TCGC	log10(pACGA-TCGT)	log10(pACGC-GCGT)	log10(pACGG-CCGT)	log10(pCCGA-TCGG)	log10(pCCGC-GCGG)	log10(pGCGA-TCGC)
HL-60	wgEncodeHaibMethylRrbsHl60UwSitesRep2	450104	-0.679117	0.791605	-3.50376	-0.586956	-0.448242	-1.0983	-2.04429	-3.75218	-2.47323	-2.25645	-2.73182	-2.21934
HTR8svn	wgEncodeHaibMethylRrbsHtr8DukeSitesRep3	394370	0.329604	-0.628881	-3.55414	-0.505539	-0.134007	-2.31219	-2.0096	-2.45051	-2.84796	-2.32922	-3.0439	-2.68442
CMK	wgEncodeHaibMethylRrbsCmkUwSitesRep2	446170	-1.9019	0.418217	-1.54437	-1.16252	-1.64995	-2.6709	-2.08371	-3.48425	-2.23121	-2.42036	-2.50614	-3.26467
Uterus BC BN0765	wgEncodeHaibMethylRrbsBcuterusbn0765BiochainSitesRep2	457923	-0.128709	-0.217964	-2.10172	-0.329179	0.467874	-2.13131	-2.07208	-2.58926	-2.2764	-2.28571	-3.93502	-2.4898
IMR90	wgEncodeHaibMethylRrbsImr90UwstamgrowprotSitesRep2	431213	0.559701	-0.294551	-3.41443	-0.0880863	0.821566	-1.66833	-2.09061	-2.52359	-2.7963	-2.24412	-3.93717	-2.37272
Caco-2	wgEncodeHaibMethylRrbsCaco2UwSitesRep2	418618	1.36666	-0.286811	-2.75236	-0.500278	0.29098	-1.57961	-2.64155	-2.54783	-2.24309	-2.25223	-3.13639	-2.30994
Placenta BC UHN00189	wgEncodeHaibMethylRrbsBcplacentauhn00189BiochainSitesRep2	475156	-0.644405	-0.348717	-3.22495	-1.83136	-0.0661671	-2.10899	-2.06286	-2.54306	-2.74759	-2.63302	-2.90819	-2.58444
MCF-7	wgEncodeHaibMethylRrbsMcf7CtcfshrnaDukeSitesRep2	478449	-2.06152	-0.951689	-2.13184	-2.40931	-0.211297	-2.26442	-2.04719	-2.37289	-2.26207	-3.03589	-3.09951	-2.59917
HeLa-S3	wgEncodeHaibMethylRrbsHelas3HaibSitesRep1	481062	0.85477	1.49053	-1.63218	-0.12631	-1.12687	-2.28955	-2.12567	-3.97711	-2.26841	-2.30873	-2.51498	-2.58544
NB4	wgEncodeHaibMethylRrbsNb4UwstamgrowprotSitesRep2	387732	-1.79398	1.33274	-0.974588	-1.87826	-1.08344	-3.06007	-2.3563	-4.06122	-2.2744	-2.92621	-2.52096	-3.1771
MCF-7	wgEncodeHaibMethylRrbsMcf7OpenchromgrowprotSitesRep1	412252	-2.16836	-1.36727	-1.34208	-0.211965	-0.938892	-1.79994	-2.37246	-2.2518	-2.23217	-2.24164	-2.51345	-2.39839
HeLa-S3	wgEncodeHaibMethylRrbsHelas3HudsonalphagrowprotSitesRep1	481062	0.85477	1.49053	-1.63218	-0.12631	-1.12687	-2.28955	-2.12567	-3.97711	-2.26841	-2.30873	-2.51498	-2.58544
MCF-7	wgEncodeHaibMethylRrbsMcf7DukeSitesRep1	412252	-2.16836	-1.36727	-1.34208	-0.211965	-0.938892	-1.79994	-2.37246	-2.2518	-2.23217	-2.24164	-2.51345	-2.39839
Jurkat	wgEncodeHaibMethylRrbsJurkatUwSitesRep2	378481	0.388191	-0.148785	-1.91667	0.195577	-0.701947	-3.07933	-2.0595	-2.81551	-2.18859	-2.26675	-2.56547	-3.13988
Skeletal Muscle BC H12817N	wgEncodeHaibMethylRrbsBcskeletalmuscleh12817nBiochainSitesRep2	515549	-1.30818	-1.08054	-2.39643	-0.757952	0.176039	-2.65727	-2.09222	-2.33657	-2.4467	-2.30108	-3.1869	-2.69634
Jurkat	wgEncodeHaibMethylRrbsJurkatUwstamgrowprotSitesRep2	378481	0.388191	-0.148785	-1.91667	0.195577	-0.701947	-3.07933	-2.0595	-2.81551	-2.18859	-2.26675	-2.56547	-3.13988
HCM	wgEncodeHaibMethylRrbsHcmUwstamgrowprotSitesRep2	416512	-1.8018	-2.87764	-2.19374	-0.447355	0.0688942	-3.46421	-2.08303	-2.39511	-2.24149	-2.23216	-2.95737	-2.86697
HSMM_FSHD	wgEncodeHaibMethylRrbsHsmmfshdDukeSitesRep3	375023	-0.0928721	-0.529269	-2.68069	0.216729	0.895149	-3.69635	-1.99066	-2.43893	-2.28011	-2.19703	-3.8189	-2.99992
HSMM_FSHD	wgEncodeHaibMethylRrbsHsmmfshdDukeSitesRep1	382162	1.3363	-0.121941	-2.16025	1.13933	0.128765	-2.39738	-2.21037	-2.62526	-2.25983	-2.35785	-3.03696	-2.55051
ovcar-3	wgEncodeHaibMethylRrbsOvcar3UwSitesRep2	465509	-0.682297	0.329206	-2.73731	0.0678058	-0.398636	-2.14553	-2.10593	-2.94086	-2.33983	-2.31723	-2.70451	-2.47515
HSMMtube	wgEncodeHaibMethylRrbsHsmmtOpenchromgrowprotSitesRep1	378355	1.49405	0.48324	-3.84775	0.471799	0.0179853	-3.16871	-2.34158	-2.76645	-2.50777	-2.2797	-2.94773	-2.96458
PANC-1	wgEncodeHaibMethylRrbsPanc1UwSitesRep2	466593	-0.337781	0.912665	-2.91614	-0.159783	-0.220954	-2.94794	-2.13841	-3.78292	-2.46543	-2.26888	-2.97173	-2.91372
NB4	wgEncodeHaibMethylRrbsNb4UwSitesRep2	387732	-1.79398	1.33274	-0.974588	-1.87826	-1.08344	-3.06007	-2.3563	-4.06122	-2.2744	-2.92621	-2.52096	-3.1771
HCT-116	wgEncodeHaibMethylRrbsHct116StanfordSitesRep2	413020	0.745244	0.11271	-0.967352	-0.155148	-1.57375	-2.76836	-2.15053	-2.69416	-2.44336	-2.26394	-2.4995	-2.97257
HSMMtube	wgEncodeHaibMethylRrbsHsmmtDukeSitesRep1	378355	1.49405	0.48324	-3.84775	0.471799	0.0179853	-3.16871	-2.34158	-2.76645	-2.50777	-2.2797	-2.94773	-2.96458
ECC-1	wgEncodeHaibMethylRrbsEcc1HaibSitesRep1	494573	-1.18375	0.99029	-2.46727	-0.110674	-0.260809	-3.45863	-2.10031	-3.64812	-2.29812	-2.28107	-2.69316	-3.22575
Leukocyte BC UHN00204	wgEncodeHaibMethylRrbsBcleukocyteuhn00204BiochainSitesRep1	404060	-0.29826	-1.11989	-3.15179	0.765135	0.617065	-2.35152	-2.0167	-2.34337	-2.38242	-2.28458	-3.4841	-2.44605
HSMMtube_FSHD	wgEncodeHaibMethylRrbsHsmmtubefshdDukeSitesRep3	393653	1.8802	-0.025761	-3.13445	0.308269	0.621762	-2.21091	-2.37529	-2.51577	-2.5992	-2.24347	-3.70045	-2.54459
HCM	wgEncodeHaibMethylRrbsHcmUwSitesRep2	416512	-1.8018	-2.87764	-2.19374	-0.447355	0.0688942	-3.46421	-2.08303	-2.39511	-2.24149	-2.23216	-2.95737	-2.86697
IMR90	wgEncodeHaibMethylRrbsImr90UwSitesRep2	431213	0.559701	-0.294551	-3.41443	-0.0880863	0.821566	-1.66833	-2.09061	-2.52359	-2.7963	-2.24412	-3.93717	-2.37272
HCT-116	wgEncodeHaibMethylRrbsHct116YalegrowprotSitesRep2	413020	0.745244	0.11271	-0.967352	-0.155148	-1.57375	-2.76836	-2.15053	-2.69416	-2.44336	-2.26394	-2.4995	-2.97257
CMK	wgEncodeHaibMethylRrbsCmkUwstamgrowprotSitesRep2	446170	-1.9019	0.418217	-1.54437	-1.16252	-1.64995	-2.6709	-2.08371	-3.48425	-2.23121	-2.42036	-2.50614	-3.26467
Stomach BC 01-11002	wgEncodeHaibMethylRrbsBcstomach0111002BiochainSitesRep2	504518	-1.31766	1.04795	-2.00854	0.0887199	0.220814	-3.46401	-2.08768	-3.56335	-2.29726	-2.33051	-3.22141	-3.16224
