# Supplementary material for: Study of the Patterns of DNA Methylation in Human Cells Through the Prism of Intra-Strand DNA Symmetry
Source: Int J Mol Sci. 2025 Sep 28;26(19):9504. doi: 10.3390/ijms26199504 (PMC12524719; doi:10.3390/ijms26199504)
Supplement: Supplementary file 1 [file ijms-26-09504-s001.zip › Table S3 - ATLAS and ENCODE samples outliers.xlsx]

## Sheet: ATLAS-list
CELL	ID
Adipocytes	GSM5652178_Adipocytes-Z000000T5
Blood Monocytes	GSM5652302_Blood-Monocytes-Z000000TP
Blood NK	GSM5652299_Blood-NK-Z000000TM
Blood T Naive CD4	GSM5652296_Blood-T-Naive-CD4-Z0000041E
Blood T Naive CD8	GSM5652298_Blood-T-Naive-CD8-Z0000041H
Bone marrow Erythrocyte progenitors	GSM5652274_Bone_marrow-Erythrocyte_progenitors-Z000000RF
Bone marrow Erythrocyte progenitors	GSM5652275_Bone_marrow-Erythrocyte_progenitors-Z000000RH
Breast Luminal Epithelial	GSM5652347_Breast-Luminal-Epithelial-Z000000V2
Colon Left Endocrine	GSM5652374_Colon-Left-Endocrine-Z0000044J
Cortex Neuron	GSM5652223_Cortex-Neuron-Z000000TF
Cortex Neuron	GSM5652225_Cortex-Neuron-Z0000042F
Cortex Neuron	GSM5652226_Cortex-Neuron-Z0000042H
Cortex Neuron	GSM5652227_Cortex-Neuron-Z0000042J
Cortex Neuron	GSM5652230_Cortex-Neuron-Z0000042K
Fallopian Epithelial	GSM5652268_Fallopian-Epithelial-Z000000S9
Gastric antrum Epithelial	GSM5652365_Gastric-antrum-Epithelial-Z000000SF
Kidney Glomerular Podocytes	GSM5652262_Kidney-Glomerular-Podocytes-Z00000441
Lung Alveolar Macrophages	GSM5652309_Lung-Alveolar-Macrophages-Z0000044C
Lung Interstitial Macrophages	GSM5652311_Lung-Interstitial-Macrophages-Z0000044D
Neuron	GSM5652224_Neuron-Z000000TH
Oligodendrocytes	GSM5652219_Oligodendrocytes-Z000000TK
Pancreas Acinar	GSM5652243_Pancreas-Acinar-Z000000QX
Pancreas Duct	GSM5652240_Pancreas-Duct-Z0000043U
Prostate Smooth Muscle	GSM5652210_Prostate-Smooth-Muscle-Z0000041Y

## Sheet: ENCODE-list
CELL	ID
AoSMC	wgEncodeHaibMethylRrbsAosmcDukeSitesRep1
AoSMC	wgEncodeHaibMethylRrbsAosmcDukeSitesRep2
Brain BC H11058N	wgEncodeHaibMethylRrbsBcbrainh11058nBiochainSitesRep2
Breast BC 02-03015	wgEncodeHaibMethylRrbsBcbreast0203015BiochainSitesRep2
Caco-2	wgEncodeHaibMethylRrbsCaco2UwSitesRep2
CMK	wgEncodeHaibMethylRrbsCmkUwSitesRep2
CMK	wgEncodeHaibMethylRrbsCmkUwstamgrowprotSitesRep2
GM06990	wgEncodeHaibMethylRrbsGm06990UwSitesRep2
GM12878-XiMat	wgEncodeHaibMethylRrbsGm12878ximatHaibSitesRep2
GM12878-XiMat	wgEncodeHaibMethylRrbsGm12878ximatHudsonalphagrowprotSitesRep2
GM12892	wgEncodeHaibMethylRrbsGm12892HaibSitesRep1
GM12892	wgEncodeHaibMethylRrbsGm12892HaibSitesRep2
GM12892	wgEncodeHaibMethylRrbsGm12892HudsonalphagrowprotSitesRep1
GM12892	wgEncodeHaibMethylRrbsGm12892HudsonalphagrowprotSitesRep2
GM19240	wgEncodeHaibMethylRrbsGm19240DukeSitesRep1
GM19240	wgEncodeHaibMethylRrbsGm19240OpenchromgrowprotSitesRep1
H1-hESC	wgEncodeHaibMethylRrbsH1hescHaibSitesRep2
H1-hESC	wgEncodeHaibMethylRrbsH1hescHudsonalphagrowprotSitesRep2
HAEpiC	wgEncodeHaibMethylRrbsHaeUwSitesRep2
HAEpiC	wgEncodeHaibMethylRrbsHaeUwstamgrowprotSitesRep2
HEK293	wgEncodeHaibMethylRrbsHek293StanfordSitesRep1
HEK293	wgEncodeHaibMethylRrbsHek293YalegrowprotSitesRep1
HeLa-S3	wgEncodeHaibMethylRrbsHelas3HaibSitesRep1
HeLa-S3	wgEncodeHaibMethylRrbsHelas3HaibSitesRep2
HeLa-S3	wgEncodeHaibMethylRrbsHelas3HudsonalphagrowprotSitesRep1
HeLa-S3	wgEncodeHaibMethylRrbsHelas3HudsonalphagrowprotSitesRep2
Hepatocytes	wgEncodeHaibMethylRrbsHepatocytesDukeSitesRep2
HepG2	wgEncodeHaibMethylRrbsHepg2DukeSitesRep1
HepG2	wgEncodeHaibMethylRrbsHepg2OpenchromgrowprotSitesRep1
HL-60	wgEncodeHaibMethylRrbsHl60UwSitesRep1
HL-60	wgEncodeHaibMethylRrbsHl60UwSitesRep2
HMEC	wgEncodeHaibMethylRrbsHmecUwSitesRep2
HMEC	wgEncodeHaibMethylRrbsHmecUwstamgrowprotSitesRep2
HNPCEpiC	wgEncodeHaibMethylRrbsHnpceUwSitesRep2
HNPCEpiC	wgEncodeHaibMethylRrbsHnpceUwstamgrowprotSitesRep2
HSMM	wgEncodeHaibMethylRrbsHsmmDukeSitesRep1
HSMM	wgEncodeHaibMethylRrbsHsmmSitesRep1
HSMM_FSHD	wgEncodeHaibMethylRrbsHsmmfshdDukeSitesRep1
HSMM_FSHD	wgEncodeHaibMethylRrbsHsmmfshdDukeSitesRep3
HSMMtube_FSHD	wgEncodeHaibMethylRrbsHsmmtubefshdDukeSitesRep1
IMR90	wgEncodeHaibMethylRrbsImr90UwSitesRep1
IMR90	wgEncodeHaibMethylRrbsImr90UwstamgrowprotSitesRep1
K562	wgEncodeHaibMethylRrbsK562HaibSitesRep2
K562	wgEncodeHaibMethylRrbsK562HudsonalphagrowprotSitesRep2
Kidney BC 01-11002	wgEncodeHaibMethylRrbsBckidney0111002BiochainSitesRep2
Leukocyte BC UHN00204	wgEncodeHaibMethylRrbsBcleukocyteuhn00204BiochainSitesRep2
Liver BC 01-11002	wgEncodeHaibMethylRrbsBcliver0111002BiochainSitesRep1
LNCaP	wgEncodeHaibMethylRrbsLncapAndroDukeSitesRep1
LNCaP	wgEncodeHaibMethylRrbsLncapAndroOpenchromgrowprotSitesRep1
LNCaP	wgEncodeHaibMethylRrbsLncapDukeSitesRep2
LNCaP	wgEncodeHaibMethylRrbsLncapUwSitesRep2
MCF10A-Er-Src	wgEncodeHaibMethylRrbsMcf10aesStanfordSitesRep2
MCF10A-Er-Src	wgEncodeHaibMethylRrbsMcf10aesTamStanfordSitesRep2
MCF10A-Er-Src	wgEncodeHaibMethylRrbsMcf10aesTamYalestruhlgrowprotSitesRep2
MCF10A-Er-Src	wgEncodeHaibMethylRrbsMcf10aesYalestruhlgrowprotSitesRep2
MCF-7	wgEncodeHaibMethylRrbsMcf7CtcfshrnaDukeSitesRep2
Melano	wgEncodeHaibMethylRrbsMelanoSitesRep2
Myometr	wgEncodeHaibMethylRrbsMyometrDukeSitesRep1
Myometr	wgEncodeHaibMethylRrbsMyometrDukeSitesRep2
NB4	wgEncodeHaibMethylRrbsNb4UwSitesRep2
NB4	wgEncodeHaibMethylRrbsNb4UwstamgrowprotSitesRep2
NHBE	wgEncodeHaibMethylRrbsNhbeUwSitesRep1
NHBE	wgEncodeHaibMethylRrbsNhbeUwstamgrowprotSitesRep1
NT2-D1	wgEncodeHaibMethylRrbsNt2d1StanfordSitesRep2
NT2-D1	wgEncodeHaibMethylRrbsNt2d1YalegrowprotSitesRep2
ovcar-3	wgEncodeHaibMethylRrbsOvcar3UwSitesRep1
ovcar-3	wgEncodeHaibMethylRrbsOvcar3UwSitesRep2
PANC-1	wgEncodeHaibMethylRrbsPanc1HaibSitesRep1
PANC-1	wgEncodeHaibMethylRrbsPanc1HaibSitesRep2
PANC-1	wgEncodeHaibMethylRrbsPanc1UwSitesRep2
Pancreas BC H12817N	wgEncodeHaibMethylRrbsBcpancreash12817nBiochainSitesRep2
PanIslets	wgEncodeHaibMethylRrbsPanisletsSitesRep2
Pericardium BC H12529N	wgEncodeHaibMethylRrbsBcpericardiumh12529nBiochainSitesRep2
PFSK-1	wgEncodeHaibMethylRrbsPfsk1HaibSitesRep1
Placenta BC UHN00189	wgEncodeHaibMethylRrbsBcplacentauhn00189BiochainSitesRep1
PrEC	wgEncodeHaibMethylRrbsPrecUwSitesRep1
ProgFib	wgEncodeHaibMethylRrbsProgfibSitesRep2
RPTEC	wgEncodeHaibMethylRrbsRptecSitesRep2
SAEC	wgEncodeHaibMethylRrbsSaecUwSitesRep1
SAEC	wgEncodeHaibMethylRrbsSaecUwstamgrowprotSitesRep1
SkMC	wgEncodeHaibMethylRrbsSkmcUwSitesRep1
SkMC	wgEncodeHaibMethylRrbsSkmcUwSitesRep2
SkMC	wgEncodeHaibMethylRrbsSkmcUwstamgrowprotSitesRep1
SkMC	wgEncodeHaibMethylRrbsSkmcUwstamgrowprotSitesRep2
SK-N-SH (Retinoic Acid)	wgEncodeHaibMethylRrbsSknshraUwSitesRep1
SK-N-SH (Retinoic Acid)	wgEncodeHaibMethylRrbsSknshraUwSitesRep2
SK-N-SH (Retinoic Acid)	wgEncodeHaibMethylRrbsSknshraUwstamgrowprotSitesRep1
SK-N-SH (Retinoic Acid)	wgEncodeHaibMethylRrbsSknshraUwstamgrowprotSitesRep2
Stomach BC 01-11002	wgEncodeHaibMethylRrbsBcstomach0111002BiochainSitesRep2
Testis BC N30	wgEncodeHaibMethylRrbsBctestisn30BiochainSitesRep2
UCH-1	wgEncodeHaibMethylRrbsUch1DukeSitesRep2
Uterus BC BN0765	wgEncodeHaibMethylRrbsBcuterusbn0765BiochainSitesRep1

## Sheet: DIFF%-ATLAS
		MAX	26090423	13.1558	5.57111	18.4026	1.88334	2.56874	5.4439	-2.87959	-2.25606	-3.08025	-2.29011	-2.93624	-3.34886
		MIN	217255	-8.51517	-2.88822	-5.21469	-7.04866	-14.5466	-5.07798	-416.548	-43.7007	-311.933	-110.098	-488.46	-272.797
		AVG	1.07759e+07	-0.699171	-0.32509	0.640183	-0.783453	-0.613745	0.0745422	-112.031	-13.2442	-77.7375	-34.8822	-45.0608	-63.1476
		STD	6.58371e+06	4.38071	1.60392	4.62783	2.14486	3.29119	2.61646	136.11	11.8729	98.4707	29.053	94.9684	91.136
GROUP	CELL	ID	TOTAL	ACGA-TCGT	ACGC-GCGT	ACGG-CCGT	CCGA-TCGG	CCGC-GCGG	GCGA-TCGC	log10(pACGA-TCGT)	log10(pACGC-GCGT)	log10(pACGG-CCGT)	log10(pCCGA-TCGG)	log10(pCCGC-GCGG)	log10(pGCGA-TCGC)
ALL	Bone marrow Erythrocyte progenitors	GSM5652274_Bone_marrow-Erythrocyte_progenitors-Z000000RF	26090423	-0.559392	-0.518046	-0.151579	-0.207752	0.388378	-0.0166817
ALL	Blood Monocytes	GSM5652302_Blood-Monocytes-Z000000TP	25574643	-0.554313	-0.461564	-0.153642	-0.233744	0.146067	0.0615779
ALL	Colon Left Endocrine	GSM5652374_Colon-Left-Endocrine-Z0000044J	24869777	-0.551061	-0.404587	-0.161473	-0.22425	0.136605	0.0346667
ALL	Fallopian Epithelial	GSM5652268_Fallopian-Epithelial-Z000000S9	25748647	-0.585897	-0.452993	-0.152974	-0.22346	0.149342	-0.0350986
HALF-LOW	Oligodendrocytes	GSM5652219_Oligodendrocytes-Z000000TK	13104960	0.0900534	0.347807	-0.153687	0.618978	0.915168	0.16911	-13.3116	-11.2998	-3.08025	-16.7932	-10.5306	-3.34886
HALF-LOW	Neuron	GSM5652224_Neuron-Z000000TH	13092479	0.541897	0.821083	-0.638504	1.25888	1.69076	0.408271	-28.2104	-26.1057	-7.60555	-43.5668	-41.3234	-4.67415
HALF-LOW	Cortex Neuron	GSM5652230_Cortex-Neuron-Z0000042K	12960157	3.45102	-0.300643	2.78129	1.88334	-0.750038	3.96776	-330.224	-3.525	-182.244	-84.0337	-19.4308	-184.888
HALF-LOW	Cortex Neuron	GSM5652225_Cortex-Neuron-Z0000042F	13029910	3.23747	-0.137588	2.33339	1.73145	-0.590815	4.00882	-301.186	-4.74935	-135.858	-72.7691	-15.6795	-184.656
HALF-LOW	Blood T Naive CD8	GSM5652298_Blood-T-Naive-CD8-Z0000041H	13008722	3.28913	-0.391759	3.50108	1.63798	-1.44741	4.79386	-350.148	-3.11639	-261.765	-61.7295	-46.6116	-272.797
HALF-HIG	Oligodendrocytes	GSM5652219_Oligodendrocytes-Z000000TK	12648071	-1.54108	-1.09602	-0.222622	-1.15393	-0.318804	-0.144227	-13.3116	-11.2998	-3.08025	-16.7932	-10.5306	-3.34886
HALF-HIG	Neuron	GSM5652224_Neuron-Z000000TH	12682753	-1.97792	-1.57657	0.357856	-1.7818	-1.08945	-0.273423	-28.2104	-26.1057	-7.60555	-43.5668	-41.3234	-4.67415
HALF-HIG	Cortex Neuron	GSM5652230_Cortex-Neuron-Z0000042K	12813904	-5.62383	-0.651322	-3.4738	-2.41334	1.07056	-3.16509	-330.224	-3.525	-182.244	-84.0337	-19.4308	-184.888
HALF-HIG	Cortex Neuron	GSM5652225_Cortex-Neuron-Z0000042F	12754416	-5.43744	-0.79187	-3.05554	-2.25548	1.00731	-3.12374	-301.186	-4.74935	-135.858	-72.7691	-15.6795	-184.656
HALF-HIG	Blood T Naive CD8	GSM5652298_Blood-T-Naive-CD8-Z0000041H	12776669	-6.15598	-0.536867	-4.00225	-2.019	1.52457	-3.88196	-350.148	-3.11639	-261.765	-61.7295	-46.6116	-272.797
THIRD.LOW	Bone marrow Erythrocyte progenitors	GSM5652274_Bone_marrow-Erythrocyte_progenitors-Z000000RF	8736510	1.02571	0.449799	1.49319	-0.239487	0.00268601	0.683253	-39.0241	-9.21756	-28.6155	-3.02927	-4.20337	-5.51349
THIRD.LOW	Blood T Naive CD4	GSM5652296_Blood-T-Naive-CD4-Z0000041E	8686357	2.51905	-0.12797	2.6159	1.39286	-1.14881	3.51673	-117.823	-3.74578	-75.1414	-24.0104	-16.7916	-71.1275
THIRD.LOW	Neuron	GSM5652224_Neuron-Z000000TH	8620330	0.705983	0.00233896	-0.30957	1.03486	1.10398	0.436558	-18.4026	-4.47441	-3.23377	-16.8854	-10.1704	-3.86507
THIRD.LOW	Blood T Naive CD8	GSM5652298_Blood-T-Naive-CD8-Z0000041H	8689047	3.6526	-0.279728	3.43189	1.67346	-1.38608	4.40869	-204.815	-3.21852	-123.346	-32.2968	-24.7071	-111.393
THIRD.MID	Bone marrow Erythrocyte progenitors	GSM5652274_Bone_marrow-Erythrocyte_progenitors-Z000000RF	8628054	-1.18645	-0.630534	-0.362182	-0.205351	-0.13486	0.661172	-6.08744	-3.1441	-3.51286	-3.03245	-5.21137	-6.50762
THIRD.MID	Oligodendrocytes	GSM5652219_Oligodendrocytes-Z000000TK	8236104	-0.143077	0.592368	-0.727418	0.631777	1.37289	0.590938	-4.41106	-12.0415	-5.67319	-9.47929	-13.5683	-5.5627
THIRD.MID	Neuron	GSM5652224_Neuron-Z000000TH	8552197	-0.00687337	1.31057	-0.789338	0.773097	1.91863	0.441551	-5.66414	-29.6724	-6.59414	-11.8636	-26.8696	-4.25409
THIRD.MID	Cortex Neuron	GSM5652223_Cortex-Neuron-Z000000TF	8388663	0.612142	0.710835	0.6167	0.577342	1.16876	1.52813	-14.8701	-14.5292	-8.83458	-8.9356	-10.375	-19.2927
THIRD.HIG	Bone marrow Erythrocyte progenitors	GSM5652274_Bone_marrow-Erythrocyte_progenitors-Z000000RF	8725859	-3.22526	-1.21634	-1.7684	-0.180035	0.967156	-1.05711	-32.0959	-7.1316	-23.4319	-3.03317	-8.423	-13.5721
THIRD.HIG	Oligodendrocytes	GSM5652219_Oligodendrocytes-Z000000TK	8876069	-2.31382	-1.55069	-0.0248656	-1.74551	-0.688584	-0.59102	-20.8773	-15.9422	-3.22611	-22.5602	-14.4377	-6.54783
THIRD.HIG	Neuron	GSM5652224_Neuron-Z000000TH	8602705	-2.89587	-2.48166	0.64342	-2.54917	-1.91346	-0.62499	-37.8678	-41.527	-8.62985	-48.8124	-56.1513	-6.88243
THIRD.HIG	Cortex Neuron	GSM5652230_Cortex-Neuron-Z0000042K	8635686	-8.51517	-0.705896	-5.21469	-3.77111	1.43458	-5.07798	-416.548	-3.45594	-216.922	-110.098	-20.2635	-232.96
THIRD.HIG	Cortex Neuron	GSM5652223_Cortex-Neuron-Z000000TF	8724333	-4.64864	-1.71547	-2.54083	-1.65026	-0.420298	-1.71089	-90.5361	-19.0813	-46.1089	-20.1928	-8.25351	-33.9778
VALONE	Bone marrow Erythrocyte progenitors	GSM5652274_Bone_marrow-Erythrocyte_progenitors-Z000000RF	217255	-4.36049	-0.77381	-2.6372	1.53	2.56874	-4.74042	-2.87959	-2.25606	-3.09253	-2.64021	-3.88096	-5.29839
VALONE	Oligodendrocytes	GSM5652219_Oligodendrocytes-Z000000TK	6589293	-2.16328	-1.70389	0.789312	-1.86575	-1.42789	-0.381478	-12.5293	-13.4885	-7.80008	-17.9417	-28.0389	-3.9106
VALONE	Neuron	GSM5652224_Neuron-Z000000TH	7070664	-2.82591	-2.88822	1.26616	-2.77019	-2.61028	-0.399328	-27.0574	-43.7007	-16.0699	-44.7971	-76.8873	-4.22855
VALONE	Cortex Neuron	GSM5652223_Cortex-Neuron-Z000000TF	6005727	-5.21019	-2.24459	-2.5317	-1.94535	-1.07855	-1.92844	-68.8712	-21.421	-27.9047	-17.9349	-16.693	-25.5899
VALONE	Bone marrow Erythrocyte progenitors	GSM5652275_Bone_marrow-Erythrocyte_progenitors-Z000000RH	228177	-5.7461	-1.16151	-2.74222	-0.509697	1.52567	-3.24495	-3.57092	-2.3041	-3.16825	-2.29011	-2.93624	-3.83042
VALZERO	Bone marrow Erythrocyte progenitors	GSM5652274_Bone_marrow-Erythrocyte_progenitors-Z000000RF	1482026	13.1558	3.94116	18.4026	-7.04866	-14.5466	5.4439	-113.173	-18.3279	-311.933	-46.9578	-488.46	-24.4975
VALZERO	Pancreas Acinar	GSM5652243_Pancreas-Acinar-Z000000QX	1528703	10.1754	5.57111	15.3479	-6.38809	-10.4073	1.77627	-77.6782	-31.0523	-227.779	-41.8896	-248.348	-4.88807

## Sheet: Probablility-ATLAS
		MAX	13109892	13.1558	5.57111	18.4026	1.88334	3.75607	6.06317	-5.66414	-2.99967	-6.59414	-3.02927	-4.20337	-4.22855
		MIN	1376319	-10.921	-2.88822	-7.50532	-7.04866	-14.5466	-9.02227	-416.548	-43.7007	-311.933	-110.098	-488.46	-300.869
		AVG	8.81128e+06	-1.44834	-0.0394526	0.444408	-1.57419	-0.888517	-0.3425	-190.354	-10.5911	-131.952	-47.964	-60.3504	-130.894
		STD	3.62741e+06	6.33194	1.52798	6.03649	2.53061	3.89576	4.23522	128.194	9.99602	84.3346	27.7549	92.6619	98.4679
GROUP	CELL	ID	TOTAL	ACGA-TCGT	ACGC-GCGT	ACGG-CCGT	CCGA-TCGG	CCGC-GCGG	GCGA-TCGC	log10(pACGA-TCGT)	log10(pACGC-GCGT)	log10(pACGG-CCGT)	log10(pCCGA-TCGG)	log10(pCCGC-GCGG)	log10(pGCGA-TCGC)
HALF-LOW	Cortex Neuron	GSM5652226_Cortex-Neuron-Z0000042H	12950053	3.26046	-0.139202	2.39053	1.57564	-0.638139	3.87786	-297.233	-4.59781	-136.871	-61.9985	-15.7489	-171.705
HALF-LOW	Cortex Neuron	GSM5652227_Cortex-Neuron-Z0000042J	13068743	3.27958	-0.123748	2.67714	1.53409	-0.780408	3.68839	-313.899	-4.81567	-173.559	-60.9899	-18.9777	-158.065
HALF-LOW	Lung Alveolar Macrophages	GSM5652309_Lung-Alveolar-Macrophages-Z0000044C	13109892	2.11516	-0.99363	2.20445	1.33148	-1.50624	3.93037	-197.199	-6.66972	-123.848	-45.6181	-46.3628	-170.03
HALF-LOW	Neuron	GSM5652224_Neuron-Z000000TH	13092479	0.541897	0.821083	-0.638504	1.25888	1.69076	0.408271	-28.2104	-26.1057	-7.60555	-43.5668	-41.3234	-4.67415
HALF-LOW	Cortex Neuron	GSM5652230_Cortex-Neuron-Z0000042K	12960157	3.45102	-0.300643	2.78129	1.88334	-0.750038	3.96776	-330.224	-3.525	-182.244	-84.0337	-19.4308	-184.888
HALF-LOW	Cortex Neuron	GSM5652225_Cortex-Neuron-Z0000042F	13029910	3.23747	-0.137588	2.33339	1.73145	-0.590815	4.00882	-301.186	-4.74935	-135.858	-72.7691	-15.6795	-184.656
HALF-LOW	Cortex Neuron	GSM5652223_Cortex-Neuron-Z000000TF	12890916	1.06259	0.406602	0.973229	0.524636	0.501748	1.41631	-67.8076	-12.6446	-31.7511	-13.2461	-4.49682	-22.4997
HALF-LOW	Lung Interstitial Macrophages	GSM5652311_Lung-Interstitial-Macrophages-Z0000044D	12972627	2.41324	-0.853135	2.47686	1.21509	-1.52371	3.84254	-234.856	-4.86677	-147.952	-38.9099	-45.693	-164.52
HALF-LOW	Blood T Naive CD8	GSM5652298_Blood-T-Naive-CD8-Z0000041H	13008722	3.28913	-0.391759	3.50108	1.63798	-1.44741	4.79386	-350.148	-3.11639	-261.765	-61.7295	-46.6116	-272.797
HALF-HIG	Cortex Neuron	GSM5652226_Cortex-Neuron-Z0000042H	12890481	-5.34013	-0.763657	-3.01283	-2.08877	0.959794	-2.99089	-297.233	-4.59781	-136.871	-61.9985	-15.7489	-171.705
HALF-HIG	Cortex Neuron	GSM5652227_Cortex-Neuron-Z0000042J	12703162	-5.58588	-0.790717	-3.42889	-2.10153	1.01479	-2.89752	-313.899	-4.81567	-173.559	-60.9899	-18.9777	-158.065
HALF-HIG	Lung Alveolar Macrophages	GSM5652309_Lung-Alveolar-Macrophages-Z0000044C	12831485	-5.05226	-0.0436869	-2.93436	-1.77904	1.46374	-2.91661	-197.199	-6.66972	-123.848	-45.6181	-46.3628	-170.03
HALF-HIG	Neuron	GSM5652224_Neuron-Z000000TH	12682753	-1.97792	-1.57657	0.357856	-1.7818	-1.08945	-0.273423	-28.2104	-26.1057	-7.60555	-43.5668	-41.3234	-4.67415
HALF-HIG	Cortex Neuron	GSM5652230_Cortex-Neuron-Z0000042K	12813904	-5.62383	-0.651322	-3.4738	-2.41334	1.07056	-3.16509	-330.224	-3.525	-182.244	-84.0337	-19.4308	-184.888
HALF-HIG	Cortex Neuron	GSM5652225_Cortex-Neuron-Z0000042F	12754416	-5.43744	-0.79187	-3.05554	-2.25548	1.00731	-3.12374	-301.186	-4.74935	-135.858	-72.7691	-15.6795	-184.656
HALF-HIG	Cortex Neuron	GSM5652223_Cortex-Neuron-Z000000TF	12875201	-3.03932	-1.14985	-1.53814	-1.00072	-0.038381	-0.945973	-67.8076	-12.6446	-31.7511	-13.2461	-4.49682	-22.4997
HALF-HIG	Lung Interstitial Macrophages	GSM5652311_Lung-Interstitial-Macrophages-Z0000044D	12935557	-5.39216	-0.177291	-3.14582	-1.64126	1.42509	-2.8905	-234.856	-4.86677	-147.952	-38.9099	-45.693	-164.52
HALF-HIG	Blood T Naive CD8	GSM5652298_Blood-T-Naive-CD8-Z0000041H	12776669	-6.15598	-0.536867	-4.00225	-2.019	1.52457	-3.88196	-350.148	-3.11639	-261.765	-61.7295	-46.6116	-272.797
THIRD.LOW	Bone marrow Erythrocyte progenitors	GSM5652274_Bone_marrow-Erythrocyte_progenitors-Z000000RF	8736510	1.02571	0.449799	1.49319	-0.239487	0.00268601	0.683253	-39.0241	-9.21756	-28.6155	-3.02927	-4.20337	-5.51349
THIRD.LOW	Blood T Naive CD4	GSM5652296_Blood-T-Naive-CD4-Z0000041E	8686357	2.51905	-0.12797	2.6159	1.39286	-1.14881	3.51673	-117.823	-3.74578	-75.1414	-24.0104	-16.7916	-71.1275
THIRD.LOW	Cortex Neuron	GSM5652230_Cortex-Neuron-Z0000042K	8655580	2.42321	-0.576252	2.14937	1.211	-0.279372	2.39067	-87.925	-3.03775	-57.2449	-21.5659	-5.34261	-35.0765
THIRD.LOW	Blood NK	GSM5652299_Blood-NK-Z000000TM	8842725	2.06979	0.286518	2.03534	0.77166	-0.57664	2.37693	-96.5443	-6.46836	-49.4056	-11.144	-7.44286	-32.6734
THIRD.LOW	Blood T Naive CD8	GSM5652298_Blood-T-Naive-CD8-Z0000041H	8689047	3.6526	-0.279728	3.43189	1.67346	-1.38608	4.40869	-204.815	-3.21852	-123.346	-32.2968	-24.7071	-111.393
THIRD.LOW	Bone marrow Erythrocyte progenitors	GSM5652275_Bone_marrow-Erythrocyte_progenitors-Z000000RH	8682840	0.883609	0.155221	1.5079	-0.486366	-0.26091	0.705934	-32.5833	-5.95029	-29.4387	-3.64186	-5.74864	-5.66114
THIRD.MID	Fallopian Epithelial	GSM5652268_Fallopian-Epithelial-Z000000S9	8480465	2.2364	0.363638	3.13501	1.19125	-1.91576	3.86756	-69.9401	-8.56984	-108.865	-21.8219	-37.5196	-111.973
THIRD.MID	Neuron	GSM5652224_Neuron-Z000000TH	8552197	-0.00687337	1.31057	-0.789338	0.773097	1.91863	0.441551	-5.66414	-29.6724	-6.59414	-11.8636	-26.8696	-4.25409
THIRD.MID	Cortex Neuron	GSM5652230_Cortex-Neuron-Z0000042K	8482795	2.9272	-0.186835	2.13228	1.77999	-0.749798	3.67493	-104.2	-3.78571	-50.9239	-38.6482	-10.8327	-107.355
THIRD.MID	Kidney Glomerular Podocytes	GSM5652262_Kidney-Glomerular-Podocytes-Z00000441	8568135	2.3213	-1.48124	2.4196	1.2615	-2.70088	6.06317	-80.0678	-11.1751	-70.2026	-24.3393	-66.3961	-259.73
THIRD.MID	Cortex Neuron	GSM5652223_Cortex-Neuron-Z000000TF	8388663	0.612142	0.710835	0.6167	0.577342	1.16876	1.52813	-14.8701	-14.5292	-8.83458	-8.9356	-10.375	-19.2927
THIRD.MID	Breast Luminal Epithelial	GSM5652347_Breast-Luminal-Epithelial-Z000000V2	8364390	2.72728	0.243592	3.1219	1.42299	-2.68375	4.51279	-90.5199	-7.34668	-104.67	-27.9861	-71.5805	-149.129
THIRD.HIG	Cortex Neuron	GSM5652227_Cortex-Neuron-Z0000042J	8910117	-8.04845	-0.877103	-4.93432	-3.3824	1.45502	-4.52237	-381.195	-4.57161	-202.529	-91.0612	-23.1681	-199.87
THIRD.HIG	Lung Alveolar Macrophages	GSM5652309_Lung-Alveolar-Macrophages-Z0000044C	8740412	-8.02455	0.534767	-4.85814	-2.79182	2.55924	-5.31731	-274.855	-12.9509	-175.218	-60.9589	-83.5031	-285.621
THIRD.HIG	Neuron	GSM5652224_Neuron-Z000000TH	8602705	-2.89587	-2.48166	0.64342	-2.54917	-1.91346	-0.62499	-37.8678	-41.527	-8.62985	-48.8124	-56.1513	-6.88243
THIRD.HIG	Cortex Neuron	GSM5652230_Cortex-Neuron-Z0000042K	8635686	-8.51517	-0.705896	-5.21469	-3.77111	1.43458	-5.07798	-416.548	-3.45594	-216.922	-110.098	-20.2635	-232.96
THIRD.HIG	Cortex Neuron	GSM5652225_Cortex-Neuron-Z0000042F	8683125	-8.17953	-1.01047	-4.58859	-3.39377	1.52529	-5.03697	-381.945	-5.61187	-165.951	-89.502	-21.8511	-238.798
THIRD.HIG	Cortex Neuron	GSM5652223_Cortex-Neuron-Z000000TF	8724333	-4.64864	-1.71547	-2.54083	-1.65026	-0.420298	-1.71089	-90.5361	-19.0813	-46.1089	-20.1928	-8.25351	-33.9778
THIRD.HIG	Blood T Naive CD8	GSM5652298_Blood-T-Naive-CD8-Z0000041H	8639114	-8.60777	-0.564133	-5.93749	-3.10725	2.09769	-5.80023	-378.209	-3.10174	-300.057	-78.7094	-48.4936	-300.869
THIRD.HIG	Breast Luminal Epithelial	GSM5652347_Breast-Luminal-Epithelial-Z000000V2	8849547	-7.75443	-1.08184	-5.62434	-2.2283	2.59623	-4.40612	-292.568	-6.82927	-236.627	-37.0601	-80.3503	-210.124
VALONE	Cortex Neuron	GSM5652226_Cortex-Neuron-Z0000042H	6233392	-9.6877	-0.884334	-5.39347	-3.98244	1.31744	-6.07444	-311.569	-3.93966	-143.854	-79.9956	-12.8839	-215.052
VALONE	Cortex Neuron	GSM5652227_Cortex-Neuron-Z0000042J	6774241	-9.5645	-0.735971	-5.41572	-4.03475	1.3964	-5.46137	-326.075	-3.40759	-161.536	-91.2641	-16.8945	-196.045
VALONE	Lung Alveolar Macrophages	GSM5652309_Lung-Alveolar-Macrophages-Z0000044C	3369965	-10.921	2.13107	-6.56105	-4.06772	3.75607	-9.02227	-142.776	-20.8637	-92.5611	-39.5854	-60.0906	-232.415
VALONE	Pancreas Duct	GSM5652240_Pancreas-Duct-Z0000043U	4863580	-8.12672	1.72471	-4.67901	-4.39896	2.08014	-5.99095	-126.701	-25.7568	-69.8173	-64.4265	-28.3227	-173.304
VALONE	Neuron	GSM5652224_Neuron-Z000000TH	7070664	-2.82591	-2.88822	1.26616	-2.77019	-2.61028	-0.399328	-27.0574	-43.7007	-16.0699	-44.7971	-76.8873	-4.22855
VALONE	Cortex Neuron	GSM5652230_Cortex-Neuron-Z0000042K	6834198	-9.99603	-0.681564	-5.93315	-4.37066	1.45704	-5.87847	-371.252	-3.23469	-197.713	-109.606	-17.1955	-224.34
VALONE	Cortex Neuron	GSM5652225_Cortex-Neuron-Z0000042F	6497356	-9.67963	-1.00239	-4.99119	-4.06771	1.5974	-6.37535	-321.227	-4.60517	-128.329	-88.7798	-18.57	-251.985
VALONE	Cortex Neuron	GSM5652223_Cortex-Neuron-Z000000TF	6005727	-5.21019	-2.24459	-2.5317	-1.94535	-1.07855	-1.92844	-68.8712	-21.421	-27.9047	-17.9349	-16.693	-25.5899
VALONE	Blood T Naive CD8	GSM5652298_Blood-T-Naive-CD8-Z0000041H	7200320	-9.5926	-0.464541	-6.23725	-3.34572	2.10371	-6.56862	-339.116	-2.99967	-248.817	-71.5251	-40.7616	-298.061
VALONE	Breast Luminal Epithelial	GSM5652347_Breast-Luminal-Epithelial-Z000000V2	5535235	-10.4688	-0.613711	-7.50532	-3.3871	3.25516	-6.50789	-269.759	-3.05405	-218.507	-47.3736	-73.0981	-232.446
VALZERO	Bone marrow Erythrocyte progenitors	GSM5652274_Bone_marrow-Erythrocyte_progenitors-Z000000RF	1482026	13.1558	3.94116	18.4026	-7.04866	-14.5466	5.4439	-113.173	-18.3279	-311.933	-46.9578	-488.46	-24.4975
VALZERO	Prostate Smooth Muscle	GSM5652210_Prostate-Smooth-Muscle-Z0000041Y	2333681	9.29649	1.44831	9.77215	-1.67636	-7.09027	4.84603	-126.264	-7.34077	-168.54	-6.24192	-156.643	-28.0023
VALZERO	Adipocytes	GSM5652178_Adipocytes-Z000000T5	1376319	9.27867	1.24825	13.443	-6.66009	-10.4967	6.05091	-48.1844	-4.69903	-147.576	-40.0725	-249.868	-27.3258
VALZERO	Gastric antrum Epithelial	GSM5652365_Gastric-antrum-Epithelial-Z000000SF	1792536	9.90796	3.49307	14.7904	-5.39082	-9.94027	4.53823	-87.2703	-17.8228	-259.27	-34.7087	-262.165	-20.6103
VALZERO	Pancreas Acinar	GSM5652243_Pancreas-Acinar-Z000000QX	1528703	10.1754	5.57111	15.3479	-6.38809	-10.4073	1.77627	-77.6782	-31.0523	-227.779	-41.8896	-248.348	-4.88807
VALZERO	Bone marrow Erythrocyte progenitors	GSM5652275_Bone_marrow-Erythrocyte_progenitors-Z000000RH	1649147	10.2859	3.0547	14.9431	-5.53869	-11.7895	4.53485	-82.9117	-13.6652	-236.971	-33.4989	-353.548	-19.5574

## Sheet: DIFF%-ENCODE
		MAX	1422560	2.928	1.96721	3.92918	4.25121	3.42081	0.763624	-1.92831	-1.98736	-2.14767	-1.91617	-2.18456	-1.88437
		MIN	84175	-9.77693	-5.12957	-4.27572	-3.81837	-2.42927	-2.11013	-3.26602	-5.73314	-3.70647	-3.80579	-4.95762	-2.6181
		AVG	517205	-1.46057	-1.93704	-1.23637	-0.591464	-0.815868	-0.566748	-2.2822	-3.32811	-2.49668	-2.54948	-3.07961	-2.30579
		STD	308541	2.42007	2.15278	1.96332	1.48504	1.49016	0.810773	0.365875	1.30075	0.419828	0.436212	0.843363	0.161262
GROUP	CELL	ID	TOTAL	ACGA-TCGT	ACGC-GCGT	ACGG-CCGT	CCGA-TCGG	CCGC-GCGG	GCGA-TCGC	log10(pACGA-TCGT)	log10(pACGC-GCGT)	log10(pACGG-CCGT)	log10(pCCGA-TCGG)	log10(pCCGC-GCGG)	log10(pGCGA-TCGC)
ALL	IMR90	wgEncodeHaibMethylRrbsImr90UwstamgrowprotSitesRep1	955639	-0.39677	-1.74935	-3.06134	-0.465019	-1.11688	0.0671152
ALL	LNCaP	wgEncodeHaibMethylRrbsLncapDukeSitesRep2	1422560	-0.779995	-1.31644	-1.54504	-0.948921	-0.901339	-0.903442
ALL	IMR90	wgEncodeHaibMethylRrbsImr90UwSitesRep1	955639	-0.39677	-1.74935	-3.06134	-0.465019	-1.11688	0.0671152
HALF-LOW	HL-60	wgEncodeHaibMethylRrbsHl60UwSitesRep1	612723	-1.46934	-2.88281	-1.8961	-1.26032	-1.51813	-1.89115	-2.27416	-2.92797	-2.24065	-2.68878	-2.51435	-2.6181
HALF-LOW	MCF10A-Er-Src	wgEncodeHaibMethylRrbsMcf10aesTamYalestruhlgrowprotSitesRep2	542585	-2.86409	-2.69609	-3.1746	-0.955213	-1.36064	-0.0608921	-2.56099	-2.73802	-2.39895	-2.63909	-2.51967	-2.3459
HALF-LOW	MCF10A-Er-Src	wgEncodeHaibMethylRrbsMcf10aesTamStanfordSitesRep2	542585	-2.86409	-2.69609	-3.1746	-0.955213	-1.36064	-0.0608921	-2.56099	-2.73802	-2.39895	-2.63909	-2.51967	-2.3459
HALF-LOW	ovcar-3	wgEncodeHaibMethylRrbsOvcar3UwSitesRep1	522718	-2.22587	-2.04076	-2.10147	0.934834	-1.95968	-0.639789	-2.1007	-2.3343	-2.18877	-2.59686	-3.65336	-2.23978
HALF-LOW	HepG2	wgEncodeHaibMethylRrbsHepg2DukeSitesRep1	615046	-1.05241	-4.53531	-1.30185	-0.373329	-1.45339	-0.277051	-2.13465	-5.73314	-2.32986	-2.30596	-2.71906	-2.43925
HALF-LOW	HepG2	wgEncodeHaibMethylRrbsHepg2OpenchromgrowprotSitesRep1	615046	-1.05241	-4.53531	-1.30185	-0.373329	-1.45339	-0.277051	-2.13465	-5.73314	-2.32986	-2.30596	-2.71906	-2.43925
HALF-HIG	UCH-1	wgEncodeHaibMethylRrbsUch1DukeSitesRep2	596404	1.62977	1.79536	-1.77772	-0.148066	-1.18552	-1.06228	-2.27401	-5.48458	-2.26941	-2.25816	-2.49978	-2.24156
HALF-HIG	Kidney BC 01-11002	wgEncodeHaibMethylRrbsBckidney0111002BiochainSitesRep2	989247	-2.01936	-1.71839	-1.19075	-1.88863	0.605139	-0.666172	-2.15493	-2.40669	-2.32939	-3.02066	-4.95762	-2.32528
HALF-HIG	K562	wgEncodeHaibMethylRrbsK562HaibSitesRep2	538642	0.166128	1.96721	-2.81008	-0.0922424	-2.02471	-1.32699	-1.99312	-5.17634	-2.33539	-2.24645	-2.6891	-2.44265
HALF-HIG	K562	wgEncodeHaibMethylRrbsK562HudsonalphagrowprotSitesRep2	538642	0.166128	1.96721	-2.81008	-0.0922424	-2.02471	-1.32699	-1.99312	-5.17634	-2.33539	-2.24645	-2.6891	-2.44265
VALONE	AoSMC	wgEncodeHaibMethylRrbsAosmcDukeSitesRep1	84175	-9.77693	-3.00375	0.687285	-1.42248	-0.0716846	-0.764331	-2.95188	-1.98736	-2.14767	-1.91617	-2.18456	-1.88437
VALONE	AoSMC	wgEncodeHaibMethylRrbsAosmcDukeSitesRep2	134703	1.02842	0.935364	3.92918	-3.81837	-0.663909	-2.11013	-1.93101	-2.2527	-3.70647	-2.43632	-2.25082	-2.04046
VALONE	PANC-1	wgEncodeHaibMethylRrbsPanc1HaibSitesRep1	141944	2.928	1.77936	1.36585	4.25121	0	-1.85936	-1.99769	-2.69537	-2.4954	-2.85652	-2.51596	-2.10318
VALONE	H1-hESC	wgEncodeHaibMethylRrbsH1hescHudsonalphagrowprotSitesRep2	187314	0.390694	-1.60538	2.15472	0.292977	3.42081	0.763624	-1.92831	-2.08189	-3.31336	-2.11252	-4.88354	-2.19852
VALONE	H1-hESC	wgEncodeHaibMethylRrbsH1hescHaibSitesRep2	187314	0.390694	-1.60538	2.15472	0.292977	3.42081	0.763624	-1.92831	-2.08189	-3.31336	-2.11252	-4.88354	-2.19852
VALZERO	HL-60	wgEncodeHaibMethylRrbsHl60UwSitesRep2	403647	-1.96637	-3.98964	-4.27572	-1.80811	-1.0459	-0.869817	-2.1512	-3.42812	-2.87427	-2.72765	-2.57098	-2.26338
VALZERO	CMK	wgEncodeHaibMethylRrbsCmkUwSitesRep2	345026	-2.15285	-5.12957	-0.426555	-0.781573	-2.42927	0.448342	-2.06911	-3.99141	-2.48345	-2.31595	-3.24128	-2.37919
VALZERO	HeLa-S3	wgEncodeHaibMethylRrbsHelas3HaibSitesRep1	454541	-2.09491	-2.33363	-1.52173	-1.43158	-0.168817	-1.19704	-2.41802	-2.59707	-2.27368	-2.56617	-3.50728	-2.26696
VALZERO	HeLa-S3	wgEncodeHaibMethylRrbsHelas3HudsonalphagrowprotSitesRep1	454541	-2.09491	-2.33363	-1.52173	-1.43158	-0.168817	-1.19704	-2.41802	-2.59707	-2.27368	-2.56617	-3.50728	-2.26696
VALZERO	PANC-1	wgEncodeHaibMethylRrbsPanc1UwSitesRep2	314618	-4.96744	-3.42054	-1.79864	-2.55325	-1.56135	0	-2.89844	-2.75897	-2.20176	-3.40931	-2.65881	-2.47382
VALZERO	Melano	wgEncodeHaibMethylRrbsMelanoSitesRep2	429797	-2.88682	-2.39948	-2.02315	1.48746	-1.82852	-0.236452	-3.26602	-2.30654	-2.20365	-3.80579	-2.82526	-2.39256
VALZERO	CMK	wgEncodeHaibMethylRrbsCmkUwstamgrowprotSitesRep2	345026	-2.15285	-5.12957	-0.426555	-0.781573	-2.42927	0.448342	-2.06911	-3.99141	-2.48345	-2.31595	-3.24128	-2.37919

## Sheet: Probability-ENCODE
		MAX	1000063	6.83396	5.50459	3.92918	3.30284	3.42081	1.72802	-1.86424	-1.98736	-2.05698	-1.91617	-2.18456	-1.88437
		MIN	84175	-9.77693	-5.12957	-5.2362	-4.86721	-2.42927	-8.00209	-4.48565	-5.73314	-3.70647	-4.51771	-6.47607	-4.35367
		AVG	483584	-0.838107	-1.20824	-1.39101	-0.472347	-0.947638	-1.01851	-2.31512	-3.09174	-2.49824	-2.55018	-3.38812	-2.65182
		STD	185852	2.33257	2.20747	1.54319	1.36016	1.26692	1.73614	0.467735	1.04971	0.420775	0.499643	1.10738	0.506738
GROUP	CELL	ID	TOTAL	ACGA-TCGT	ACGC-GCGT	ACGG-CCGT	CCGA-TCGG	CCGC-GCGG	GCGA-TCGC	log10(pACGA-TCGT)	log10(pACGC-GCGT)	log10(pACGG-CCGT)	log10(pCCGA-TCGG)	log10(pCCGC-GCGG)	log10(pGCGA-TCGC)
HALF-LOW	HL-60	wgEncodeHaibMethylRrbsHl60UwSitesRep2	685184	-0.443571	-4.01627	-2.12374	-0.994016	-1.07431	-1.0552	-2.07118	-5.13785	-2.3214	-2.38259	-2.5746	-2.25535
HALF-LOW	CMK	wgEncodeHaibMethylRrbsCmkUwSitesRep2	661599	-1.5919	-4.06981	-1.42628	-1.2795	-1.51579	1.1495	-2.0641	-4.29516	-2.2725	-2.83929	-2.54019	-3.64637
HALF-LOW	SkMC	wgEncodeHaibMethylRrbsSkmcUwSitesRep1	543112	-1.58446	-2.39121	-0.013009	-0.546262	-1.79897	0.726713	-2.15041	-2.49612	-3.47694	-2.28518	-2.8429	-2.78566
HALF-LOW	GM06990	wgEncodeHaibMethylRrbsGm06990UwSitesRep2	710076	-2.07527	-3.06732	-2.21743	-1.11805	-1.27726	-0.392941	-2.75526	-3.51364	-2.27027	-3.05825	-2.56804	-2.56351
HALF-LOW	MCF10A-Er-Src	wgEncodeHaibMethylRrbsMcf10aesStanfordSitesRep2	562301	-3.29954	-3.32539	-1.59691	-0.560151	-0.771171	-1.14626	-2.96563	-3.15854	-2.30111	-2.33091	-2.75712	-2.35189
HALF-LOW	SK-N-SH (Retinoic Acid)	wgEncodeHaibMethylRrbsSknshraUwstamgrowprotSitesRep1	690620	-2.07491	-2.0106	-1.87578	-0.0795366	-2.19704	0.423598	-2.40741	-2.37167	-2.25299	-2.31937	-5.52593	-3.32075
HALF-LOW	SK-N-SH (Retinoic Acid)	wgEncodeHaibMethylRrbsSknshraUwstamgrowprotSitesRep2	654821	-1.82179	-3.04446	-2.30375	-0.581026	-1.99035	-0.16678	-2.32808	-3.46446	-2.23569	-2.40522	-5.57789	-2.57255
HALF-LOW	UCH-1	wgEncodeHaibMethylRrbsUch1DukeSitesRep2	613136	-0.935673	-3.98987	-2.52058	-0.0719807	-1.27774	-0.643062	-2.27401	-5.48458	-2.26941	-2.25816	-2.49978	-2.24156
HALF-LOW	SkMC	wgEncodeHaibMethylRrbsSkmcUwstamgrowprotSitesRep1	543112	-1.58446	-2.39121	-0.013009	-0.546262	-1.79897	0.726713	-2.15041	-2.49612	-3.47694	-2.28518	-2.8429	-2.78566
HALF-LOW	Kidney BC 01-11002	wgEncodeHaibMethylRrbsBckidney0111002BiochainSitesRep2	1000063	-1.81034	-1.03313	-1.23005	0.0148669	-1.64519	-0.734758	-2.15493	-2.40669	-2.32939	-3.02066	-4.95762	-2.32528
HALF-LOW	PanIslets	wgEncodeHaibMethylRrbsPanisletsSitesRep2	663888	-1.32775	-1.76107	-1.31239	-0.502015	-2.15858	0	-2.06267	-2.32825	-2.41503	-2.33209	-6.47607	-2.65955
HALF-LOW	HSMM	wgEncodeHaibMethylRrbsHsmmDukeSitesRep1	560462	-0.271197	-2.72289	-0.372826	-0.320913	-2.16715	-0.00878426	-2.08333	-2.59396	-3.24818	-2.24833	-4.79946	-2.39076
HALF-LOW	Brain BC H11058N	wgEncodeHaibMethylRrbsBcbrainh11058nBiochainSitesRep2	719592	-1.71292	-1.97485	-1.48449	-0.491004	-2.03816	-0.324019	-2.14546	-2.41951	-2.253	-2.30295	-5.63402	-2.49941
HALF-LOW	K562	wgEncodeHaibMethylRrbsK562HaibSitesRep2	549967	0.167645	-3.81369	-1.50787	-0.221797	-1.26456	0.251044	-1.99312	-5.17634	-2.33539	-2.24645	-2.6891	-2.44265
HALF-LOW	SK-N-SH (Retinoic Acid)	wgEncodeHaibMethylRrbsSknshraUwSitesRep2	654821	-1.82179	-3.04446	-2.30375	-0.581026	-1.99035	-0.16678	-2.32808	-3.46446	-2.23569	-2.40522	-5.57789	-2.57255
HALF-LOW	SK-N-SH (Retinoic Acid)	wgEncodeHaibMethylRrbsSknshraUwSitesRep1	690620	-2.07491	-2.0106	-1.87578	-0.0795366	-2.19704	0.423598	-2.40741	-2.37167	-2.25299	-2.31937	-5.52593	-3.32075
HALF-LOW	GM12892	wgEncodeHaibMethylRrbsGm12892HaibSitesRep1	555561	-0.45489	-3.07066	-1.823	-1.51544	-1.6427	-0.0187723	-2.09077	-2.77392	-2.19917	-3.19825	-2.67613	-2.2765
HALF-LOW	HSMM	wgEncodeHaibMethylRrbsHsmmSitesRep1	560462	-0.271197	-2.72289	-0.372826	-0.320913	-2.16715	-0.00878426	-2.08333	-2.59396	-3.24818	-2.24833	-4.79946	-2.39076
HALF-LOW	MCF10A-Er-Src	wgEncodeHaibMethylRrbsMcf10aesYalestruhlgrowprotSitesRep2	562301	-3.29954	-3.32539	-1.59691	-0.560151	-0.771171	-1.14626	-2.96563	-3.15854	-2.30111	-2.33091	-2.75712	-2.35189
HALF-LOW	HepG2	wgEncodeHaibMethylRrbsHepg2DukeSitesRep1	615046	-1.05241	-4.53531	-1.30185	-0.373329	-1.45339	-0.277051	-2.13465	-5.73314	-2.32986	-2.30596	-2.71906	-2.43925
HALF-LOW	K562	wgEncodeHaibMethylRrbsK562HudsonalphagrowprotSitesRep2	549967	0.167645	-3.81369	-1.50787	-0.221797	-1.26456	0.251044	-1.99312	-5.17634	-2.33539	-2.24645	-2.6891	-2.44265
HALF-LOW	Hepatocytes	wgEncodeHaibMethylRrbsHepatocytesDukeSitesRep2	637868	-1.74872	-1.20656	-1.36993	-0.687772	-1.61818	0.492075	-2.61087	-2.24491	-2.45212	-2.36802	-2.85651	-3.61165
HALF-LOW	GM12892	wgEncodeHaibMethylRrbsGm12892HudsonalphagrowprotSitesRep1	555561	-0.45489	-3.07066	-1.823	-1.51544	-1.6427	-0.0187723	-2.09077	-2.77392	-2.19917	-3.19825	-2.67613	-2.2765
HALF-LOW	Breast BC 02-03015	wgEncodeHaibMethylRrbsBcbreast0203015BiochainSitesRep2	811095	-0.630524	-1.81464	-1.92399	-0.461279	-1.71195	-0.223095	-2.10047	-2.48426	-2.27968	-2.30676	-4.30093	-3.62072
HALF-LOW	HSMMtube_FSHD	wgEncodeHaibMethylRrbsHsmmtubefshdDukeSitesRep1	588191	-2.66474	-1.83185	-0.716496	0.127515	-1.3044	-0.275356	-2.98772	-2.26692	-2.54406	-2.28306	-2.86187	-2.57726
HALF-LOW	HepG2	wgEncodeHaibMethylRrbsHepg2OpenchromgrowprotSitesRep1	615046	-1.05241	-4.53531	-1.30185	-0.373329	-1.45339	-0.277051	-2.13465	-5.73314	-2.32986	-2.30596	-2.71906	-2.43925
HALF-LOW	CMK	wgEncodeHaibMethylRrbsCmkUwstamgrowprotSitesRep2	661599	-1.5919	-4.06981	-1.42628	-1.2795	-1.51579	1.1495	-2.0641	-4.29516	-2.2725	-2.83929	-2.54019	-3.64637
HALF-HIG	HL-60	wgEncodeHaibMethylRrbsHl60UwSitesRep2	663205	-1.11461	1.09976	-2.97281	-0.141909	-1.46171	-0.911274	-2.07118	-5.13785	-2.3214	-2.38259	-2.5746	-2.25535
HALF-HIG	CMK	wgEncodeHaibMethylRrbsCmkUwSitesRep2	661386	-0.948487	0.244726	-2.00024	0.757576	-1.35948	-2.33411	-2.0641	-4.29516	-2.2725	-2.83929	-2.54019	-3.64637
HALF-HIG	SkMC	wgEncodeHaibMethylRrbsSkmcUwSitesRep1	513214	0.616942	-0.548279	-3.96847	0.117136	-0.756075	-1.8094	-2.15041	-2.49612	-3.47694	-2.28518	-2.8429	-2.78566
HALF-HIG	GM06990	wgEncodeHaibMethylRrbsGm06990UwSitesRep2	686135	1.86168	0.29769	-2.67099	1.32558	-0.931163	-2.06383	-2.75526	-3.51364	-2.27027	-3.05825	-2.56804	-2.56351
HALF-HIG	MCF10A-Er-Src	wgEncodeHaibMethylRrbsMcf10aesStanfordSitesRep2	546271	2.01027	-0.138259	-2.6736	0.260244	-1.61894	-0.00625919	-2.96563	-3.15854	-2.30111	-2.33091	-2.75712	-2.35189
HALF-HIG	SK-N-SH (Retinoic Acid)	wgEncodeHaibMethylRrbsSknshraUwstamgrowprotSitesRep1	630545	0.794977	-0.96824	-1.56155	0.409357	0.643902	-2.67934	-2.40741	-2.37167	-2.25299	-2.31937	-5.52593	-3.32075
HALF-HIG	SK-N-SH (Retinoic Acid)	wgEncodeHaibMethylRrbsSknshraUwstamgrowprotSitesRep2	644580	0.799262	0.336672	-2.32734	0.406013	0.87875	-1.90572	-2.32808	-3.46446	-2.23569	-2.40522	-5.57789	-2.57255
HALF-HIG	UCH-1	wgEncodeHaibMethylRrbsUch1DukeSitesRep2	596404	1.62977	1.79536	-1.77772	-0.148066	-1.18552	-1.06228	-2.27401	-5.48458	-2.26941	-2.25816	-2.49978	-2.24156
HALF-HIG	SkMC	wgEncodeHaibMethylRrbsSkmcUwstamgrowprotSitesRep1	513214	0.616942	-0.548279	-3.96847	0.117136	-0.756075	-1.8094	-2.15041	-2.49612	-3.47694	-2.28518	-2.8429	-2.78566
HALF-HIG	Kidney BC 01-11002	wgEncodeHaibMethylRrbsBckidney0111002BiochainSitesRep2	989247	-2.01936	-1.71839	-1.19075	-1.88863	0.605139	-0.666172	-2.15493	-2.40669	-2.32939	-3.02066	-4.95762	-2.32528
HALF-HIG	PanIslets	wgEncodeHaibMethylRrbsPanisletsSitesRep2	644877	-0.653972	-0.907785	-2.60551	0.177099	1.17308	-1.9938	-2.06267	-2.32825	-2.41503	-2.33209	-6.47607	-2.65955
HALF-HIG	HSMM	wgEncodeHaibMethylRrbsHsmmDukeSitesRep1	540246	1.31173	-0.671186	-3.85657	-0.296583	0.448166	-1.38383	-2.08333	-2.59396	-3.24818	-2.24833	-4.79946	-2.39076
HALF-HIG	Brain BC H11058N	wgEncodeHaibMethylRrbsBcbrainh11058nBiochainSitesRep2	641851	-0.29677	-0.746661	-1.7054	-0.171674	0.857054	-1.83175	-2.14546	-2.41951	-2.253	-2.30295	-5.63402	-2.49941
HALF-HIG	K562	wgEncodeHaibMethylRrbsK562HaibSitesRep2	538642	0.166128	1.96721	-2.81008	-0.0922424	-2.02471	-1.32699	-1.99312	-5.17634	-2.33539	-2.24645	-2.6891	-2.44265
HALF-HIG	SK-N-SH (Retinoic Acid)	wgEncodeHaibMethylRrbsSknshraUwSitesRep2	644580	0.799262	0.336672	-2.32734	0.406013	0.87875	-1.90572	-2.32808	-3.46446	-2.23569	-2.40522	-5.57789	-2.57255
HALF-HIG	SK-N-SH (Retinoic Acid)	wgEncodeHaibMethylRrbsSknshraUwSitesRep1	630545	0.794977	-0.96824	-1.56155	0.409357	0.643902	-2.67934	-2.40741	-2.37167	-2.25299	-2.31937	-5.52593	-3.32075
HALF-HIG	GM12892	wgEncodeHaibMethylRrbsGm12892HaibSitesRep1	525696	1.19166	-0.56304	-2.04129	1.49863	-0.886852	-0.856103	-2.09077	-2.77392	-2.19917	-3.19825	-2.67613	-2.2765
HALF-HIG	HSMM	wgEncodeHaibMethylRrbsHsmmSitesRep1	540246	1.31173	-0.671186	-3.85657	-0.296583	0.448166	-1.38383	-2.08333	-2.59396	-3.24818	-2.24833	-4.79946	-2.39076
HALF-HIG	MCF10A-Er-Src	wgEncodeHaibMethylRrbsMcf10aesYalestruhlgrowprotSitesRep2	546271	2.01027	-0.138259	-2.6736	0.260244	-1.61894	-0.00625919	-2.96563	-3.15854	-2.30111	-2.33091	-2.75712	-2.35189
HALF-HIG	HepG2	wgEncodeHaibMethylRrbsHepg2DukeSitesRep1	613870	0.574674	1.31927	-2.34699	0.1514	-0.738495	-1.63045	-2.13465	-5.73314	-2.32986	-2.30596	-2.71906	-2.43925
HALF-HIG	K562	wgEncodeHaibMethylRrbsK562HudsonalphagrowprotSitesRep2	538642	0.166128	1.96721	-2.81008	-0.0922424	-2.02471	-1.32699	-1.99312	-5.17634	-2.33539	-2.24645	-2.6891	-2.44265
HALF-HIG	Hepatocytes	wgEncodeHaibMethylRrbsHepatocytesDukeSitesRep2	634434	1.98999	-1.44604	-2.86165	0.20141	-0.639411	-3.14074	-2.61087	-2.24491	-2.45212	-2.36802	-2.85651	-3.61165
HALF-HIG	GM12892	wgEncodeHaibMethylRrbsGm12892HudsonalphagrowprotSitesRep1	525696	1.19166	-0.56304	-2.04129	1.49863	-0.886852	-0.856103	-2.09077	-2.77392	-2.19917	-3.19825	-2.67613	-2.2765
HALF-HIG	Breast BC 02-03015	wgEncodeHaibMethylRrbsBcbreast0203015BiochainSitesRep2	714826	-1.15048	-0.518029	-1.67136	-0.527756	0.391154	-3.55693	-2.10047	-2.48426	-2.27968	-2.30676	-4.30093	-3.62072
HALF-HIG	HSMMtube_FSHD	wgEncodeHaibMethylRrbsHsmmtubefshdDukeSitesRep1	561784	2.5111	-1.05813	-2.66343	-0.481283	-0.178145	-2.29479	-2.98772	-2.26692	-2.54406	-2.28306	-2.86187	-2.57726
HALF-HIG	HepG2	wgEncodeHaibMethylRrbsHepg2OpenchromgrowprotSitesRep1	613870	0.574674	1.31927	-2.34699	0.1514	-0.738495	-1.63045	-2.13465	-5.73314	-2.32986	-2.30596	-2.71906	-2.43925
HALF-HIG	CMK	wgEncodeHaibMethylRrbsCmkUwstamgrowprotSitesRep2	661386	-0.948487	0.244726	-2.00024	0.757576	-1.35948	-2.33411	-2.0641	-4.29516	-2.2725	-2.83929	-2.54019	-3.64637
THIRD.LOW	HL-60	wgEncodeHaibMethylRrbsHl60UwSitesRep2	492959	-1.4053	-4.68641	-3.34212	-2.31605	-1.28644	-0.91613	-2.08782	-5.27751	-2.43453	-3.62784	-2.5675	-2.27121
THIRD.LOW	HSMM_FSHD	wgEncodeHaibMethylRrbsHsmmfshdDukeSitesRep3	427897	-3.10844	-3.01852	0.0926817	-1.40663	-1.73383	-1.41217	-2.69565	-2.62653	-3.19604	-3.07793	-2.93687	-2.32139
THIRD.LOW	HSMM_FSHD	wgEncodeHaibMethylRrbsHsmmfshdDukeSitesRep1	381594	-4.24006	-1.31332	0.711979	-0.204411	-1.46162	-0.0860162	-3.35232	-2.23901	-3.28512	-2.32669	-2.65761	-2.3753
THIRD.LOW	ovcar-3	wgEncodeHaibMethylRrbsOvcar3UwSitesRep2	498485	-1.10448	-2.26552	-1.50076	-0.493199	-1.04993	0.514024	-2.05608	-2.52084	-2.35646	-2.30517	-2.56564	-3.31392
THIRD.LOW	Stomach BC 01-11002	wgEncodeHaibMethylRrbsBcstomach0111002BiochainSitesRep2	550606	-0.944747	-1.36814	-1.04534	-1.87563	-1.22697	0.282987	-2.06832	-2.27711	-2.37089	-3.46113	-2.60501	-3.27631
THIRD.MID	HL-60	wgEncodeHaibMethylRrbsHl60UwSitesRep2	405326	0.250784	0.121554	0.691312	2.47299	-1.6165	-1.06869	-1.99914	-2.64499	-3.38735	-3.94201	-2.61045	-2.19722
THIRD.MID	NB4	wgEncodeHaibMethylRrbsNb4UwstamgrowprotSitesRep2	380981	6.83396	-2.96371	-2.36456	3.30284	-1.06989	1.72802	-4.48565	-2.42546	-2.25314	-4.51771	-2.5977	-3.22554
THIRD.MID	NB4	wgEncodeHaibMethylRrbsNb4UwSitesRep2	380981	6.83396	-2.96371	-2.36456	3.30284	-1.06989	1.72802	-4.48565	-2.42546	-2.25314	-4.51771	-2.5977	-3.22554
THIRD.MID	Stomach BC 01-11002	wgEncodeHaibMethylRrbsBcstomach0111002BiochainSitesRep2	455782	-0.559627	-4.18572	-2.04573	1.78737	-1.67053	-1.56563	-1.99743	-3.60698	-2.21621	-3.22377	-2.81602	-2.26596
THIRD.HIG	Caco-2	wgEncodeHaibMethylRrbsCaco2UwSitesRep2	418618	1.36666	-0.286811	-2.75236	-0.500278	0.29098	-1.57961	-2.64155	-2.54783	-2.24309	-2.25223	-3.13639	-2.30994
THIRD.HIG	MCF-7	wgEncodeHaibMethylRrbsMcf7CtcfshrnaDukeSitesRep2	478449	-2.06152	-0.951689	-2.13184	-2.40931	-0.211297	-2.26442	-2.04719	-2.37289	-2.26207	-3.03589	-3.09951	-2.59917
VALONE	Pericardium BC H12529N	wgEncodeHaibMethylRrbsBcpericardiumh12529nBiochainSitesRep2	165189	-6.82005	0.68812	1.3049	-3.26473	-0.599097	-1.0968	-2.84055	-2.38403	-2.67172	-2.5315	-2.29074	-2.04881
VALONE	GM12878-XiMat	wgEncodeHaibMethylRrbsGm12878ximatHudsonalphagrowprotSitesRep2	165005	-0.356143	5.50459	-2.09812	-0.980392	-2.02669	-1.13636	-1.86424	-4.41452	-2.05698	-2.08924	-2.34478	-2.02876
VALONE	SkMC	wgEncodeHaibMethylRrbsSkmcUwSitesRep2	110449	-4.29887	1.11559	3.86688	1.39001	0.707805	-3.9986	-2.11091	-2.25249	-3.24017	-2.08215	-2.50638	-2.37026
VALONE	GM12878-XiMat	wgEncodeHaibMethylRrbsGm12878ximatHaibSitesRep2	165005	-0.356143	5.50459	-2.09812	-0.980392	-2.02669	-1.13636	-1.86424	-4.41452	-2.05698	-2.08924	-2.34478	-2.02876
VALONE	Uterus BC BN0765	wgEncodeHaibMethylRrbsBcuterusbn0765BiochainSitesRep1	172264	-5.08374	-0.891127	-0.503684	-2.91084	-0.208225	-7.36711	-2.59142	-2.09121	-2.17482	-2.50733	-2.40868	-4.11216
VALONE	AoSMC	wgEncodeHaibMethylRrbsAosmcDukeSitesRep1	84175	-9.77693	-3.00375	0.687285	-1.42248	-0.0716846	-0.764331	-2.95188	-1.98736	-2.14767	-1.91617	-2.18456	-1.88437
VALONE	AoSMC	wgEncodeHaibMethylRrbsAosmcDukeSitesRep2	134703	1.02842	0.935364	3.92918	-3.81837	-0.663909	-2.11013	-1.93101	-2.2527	-3.70647	-2.43632	-2.25082	-2.04046
VALONE	HeLa-S3	wgEncodeHaibMethylRrbsHelas3HaibSitesRep2	355018	-0.176835	2.84243	-1.13835	-0.0338639	-1.17262	-3.16155	-1.99572	-5.35511	-2.21128	-2.23296	-2.46761	-3.29589
VALONE	HMEC	wgEncodeHaibMethylRrbsHmecUwstamgrowprotSitesRep2	172696	1.97759	-0.661841	-5.2362	-4.86721	-2.23151	-4.56487	-1.93583	-2.09389	-2.66185	-3.17304	-2.41683	-2.71182
VALONE	NB4	wgEncodeHaibMethylRrbsNb4UwstamgrowprotSitesRep2	252065	-1.77305	1.63286	0.646839	-3.53246	-0.252461	-2.4146	-2.13019	-3.33289	-2.69584	-3.52442	-2.77934	-2.41257
VALONE	HEK293	wgEncodeHaibMethylRrbsHek293StanfordSitesRep1	310304	3.13125	1.97999	0.814053	-0.104767	1.56005	-1.83873	-2.8384	-3.82361	-2.89888	-2.22125	-4.72539	-2.33537
VALONE	HeLa-S3	wgEncodeHaibMethylRrbsHelas3HudsonalphagrowprotSitesRep2	355018	-0.176835	2.84243	-1.13835	-0.0338639	-1.17262	-3.16155	-1.99572	-5.35511	-2.21128	-2.23296	-2.46761	-3.29589
VALONE	SkMC	wgEncodeHaibMethylRrbsSkmcUwstamgrowprotSitesRep2	110449	-4.29887	1.11559	3.86688	1.39001	0.707805	-3.9986	-2.11091	-2.25249	-3.24017	-2.08215	-2.50638	-2.37026
VALONE	Myometr	wgEncodeHaibMethylRrbsMyometrDukeSitesRep1	134759	-1.79307	0.176523	2.34939	0.558098	2.54361	-0.679739	-1.91466	-2.27128	-3.30966	-2.09225	-4.14851	-2.02769
VALONE	HMEC	wgEncodeHaibMethylRrbsHmecUwSitesRep2	172696	1.97759	-0.661841	-5.2362	-4.86721	-2.23151	-4.56487	-1.93583	-2.09389	-2.66185	-3.17304	-2.41683	-2.71182
VALONE	Kidney BC 01-11002	wgEncodeHaibMethylRrbsBckidney0111002BiochainSitesRep2	460885	-4.72817	-2.55643	-0.345293	-3.2506	1.02701	1.21099	-2.868	-2.5084	-2.39454	-3.26717	-3.636	-2.74449
VALONE	PrEC	wgEncodeHaibMethylRrbsPrecUwSitesRep1	159701	-6.59442	-0.595829	-3.36336	2.77749	-0.107826	-2.73338	-2.94335	-2.13197	-2.10738	-2.51707	-2.46064	-2.22471
VALONE	GM19240	wgEncodeHaibMethylRrbsGm19240OpenchromgrowprotSitesRep1	171821	2.76282	1.9429	-1.60848	-0.0990197	2.49673	-1.64462	-2.11623	-2.79554	-2.08734	-2.07486	-4.38861	-2.06943
VALONE	H1-hESC	wgEncodeHaibMethylRrbsH1hescHudsonalphagrowprotSitesRep2	187314	0.390694	-1.60538	2.15472	0.292977	3.42081	0.763624	-1.92831	-2.08189	-3.31336	-2.11252	-4.88354	-2.19852
VALONE	GM19240	wgEncodeHaibMethylRrbsGm19240DukeSitesRep1	171821	2.76282	1.9429	-1.60848	-0.0990197	2.49673	-1.64462	-2.11623	-2.79554	-2.08734	-2.07486	-4.38861	-2.06943
VALONE	NB4	wgEncodeHaibMethylRrbsNb4UwSitesRep2	252065	-1.77305	1.63286	0.646839	-3.53246	-0.252461	-2.4146	-2.13019	-3.33289	-2.69584	-3.52442	-2.77934	-2.41257
VALONE	GM12892	wgEncodeHaibMethylRrbsGm12892HaibSitesRep2	155726	2.33463	5.47976	-0.15036	-0.847555	0.909091	-8.00209	-1.93619	-4.3974	-2.18841	-2.05787	-2.73977	-4.35367
VALONE	GM12892	wgEncodeHaibMethylRrbsGm12892HudsonalphagrowprotSitesRep2	155726	2.33463	5.47976	-0.15036	-0.847555	0.909091	-8.00209	-1.93619	-4.3974	-2.18841	-2.05787	-2.73977	-4.35367
VALONE	ProgFib	wgEncodeHaibMethylRrbsProgfibSitesRep2	203175	-1.89862	-1.73971	-0.80445	-4.6395	0.429763	-4.5319	-1.94945	-2.10569	-2.15442	-3.35987	-2.65606	-2.78087
VALONE	NT2-D1	wgEncodeHaibMethylRrbsNt2d1YalegrowprotSitesRep2	244476	0.445682	0.957602	-3.08538	0.78534	1.56867	-3.30842	-1.96649	-2.91226	-2.30081	-2.263	-4.12929	-2.57127
VALONE	HEK293	wgEncodeHaibMethylRrbsHek293YalegrowprotSitesRep1	310304	3.13125	1.97999	0.814053	-0.104767	1.56005	-1.83873	-2.8384	-3.82361	-2.89888	-2.22125	-4.72539	-2.33537
VALONE	NT2-D1	wgEncodeHaibMethylRrbsNt2d1StanfordSitesRep2	244476	0.445682	0.957602	-3.08538	0.78534	1.56867	-3.30842	-1.96649	-2.91226	-2.30081	-2.263	-4.12929	-2.57127
VALONE	H1-hESC	wgEncodeHaibMethylRrbsH1hescHaibSitesRep2	187314	0.390694	-1.60538	2.15472	0.292977	3.42081	0.763624	-1.92831	-2.08189	-3.31336	-2.11252	-4.88354	-2.19852
VALONE	Stomach BC 01-11002	wgEncodeHaibMethylRrbsBcstomach0111002BiochainSitesRep2	176162	-8.27447	3.55301	1.20664	-1.68776	-0.893416	-5.82656	-3.54807	-3.57552	-2.61094	-2.19046	-2.27755	-3.18609
VALZERO	Pericardium BC H12529N	wgEncodeHaibMethylRrbsBcpericardiumh12529nBiochainSitesRep2	504508	-2.40006	-2.17251	-1.93116	-1.54655	-2.32278	-0.785006	-2.18449	-2.36856	-2.25078	-2.8286	-5.02623	-2.2789
VALZERO	NHBE	wgEncodeHaibMethylRrbsNhbeUwSitesRep1	642637	-0.385027	-2.0558	-2.24458	-0.446485	-1.69927	0.130586	-2.02876	-2.27189	-2.24839	-2.28076	-3.22055	-3.13149
VALZERO	SAEC	wgEncodeHaibMethylRrbsSaecUwstamgrowprotSitesRep1	653998	0.0731797	-2.21859	-0.891152	-0.0871049	-2.12581	-0.537109	-2.05479	-2.32872	-2.61097	-2.28	-4.71917	-2.28842
VALZERO	Pancreas BC H12817N	wgEncodeHaibMethylRrbsBcpancreash12817nBiochainSitesRep2	767944	-1.21433	-1.52539	-2.34826	-1.22039	-2.16517	-0.497303	-2.15965	-2.33423	-2.39902	-2.51059	-4.9388	-2.42766
VALZERO	CMK	wgEncodeHaibMethylRrbsCmkUwSitesRep2	345026	-2.15285	-5.12957	-0.426555	-0.781573	-2.42927	0.448342	-2.06911	-3.99141	-2.48345	-2.31595	-3.24128	-2.37919
VALZERO	SkMC	wgEncodeHaibMethylRrbsSkmcUwSitesRep1	509766	-1.79598	-2.23239	0.110102	-0.629486	-1.82517	0.210802	-2.19264	-2.37132	-3.49124	-2.31188	-2.84738	-2.33143
VALZERO	Placenta BC UHN00189	wgEncodeHaibMethylRrbsBcplacentauhn00189BiochainSitesRep1	486387	-0.651248	-1.92662	-1.80551	0.580357	-1.8476	0.958533	-2.02753	-2.48766	-2.21905	-2.43782	-3.07935	-3.13048
VALZERO	UCH-1	wgEncodeHaibMethylRrbsUch1DukeSitesRep2	431447	-1.29522	-4.03919	-2.69596	0.279141	-1.52588	-0.73268	-2.2662	-3.93525	-2.27379	-2.33399	-2.65095	-2.2456
VALZERO	LNCaP	wgEncodeHaibMethylRrbsLncapUwSitesRep2	536250	-0.855378	-4.00581	-1.96521	-0.61983	-1.33725	0.107627	-2.10505	-3.96301	-2.24366	-2.3125	-2.62235	-2.57552
VALZERO	HAEpiC	wgEncodeHaibMethylRrbsHaeUwstamgrowprotSitesRep2	409705	-3.24115	-0.0816271	-1.54922	0.830045	-1.87927	0.450531	-3.17867	-2.9769	-2.22528	-2.48792	-3.32708	-2.5828
VALZERO	SkMC	wgEncodeHaibMethylRrbsSkmcUwstamgrowprotSitesRep1	509766	-1.79598	-2.23239	0.110102	-0.629486	-1.82517	0.210802	-2.19264	-2.37132	-3.49124	-2.31188	-2.84738	-2.33143
VALZERO	Myometr	wgEncodeHaibMethylRrbsMyometrDukeSitesRep2	626375	-1.74539	-2.82012	-1.27628	-1.00608	-1.64029	0.48055	-2.37359	-2.44307	-2.2642	-2.30859	-3.13304	-3.2498
VALZERO	PANC-1	wgEncodeHaibMethylRrbsPanc1HaibSitesRep2	476133	-0.957786	-1.23988	-1.98574	-1.33142	-1.30752	-0.569742	-2.10993	-2.22469	-2.20899	-3.11753	-2.6011	-2.23919
VALZERO	NHBE	wgEncodeHaibMethylRrbsNhbeUwstamgrowprotSitesRep1	642637	-0.385027	-2.0558	-2.24458	-0.446485	-1.69927	0.130586	-2.02876	-2.27189	-2.24839	-2.28076	-3.22055	-3.13149
VALZERO	Kidney BC 01-11002	wgEncodeHaibMethylRrbsBckidney0111002BiochainSitesRep2	789962	-3.00617	-0.29304	-1.43254	-1.03203	-1.837	-1.23213	-2.35097	-2.89541	-2.34367	-2.41327	-4.80645	-2.50515
VALZERO	PanIslets	wgEncodeHaibMethylRrbsPanisletsSitesRep2	608840	-1.01245	-1.44601	-1.33234	-0.74804	-2.1218	0.376407	-2.04278	-2.25443	-2.37956	-2.4623	-5.18105	-3.02889
VALZERO	HSMM_FSHD	wgEncodeHaibMethylRrbsHsmmfshdDukeSitesRep1	341352	-4.74043	-1.37716	0.489856	0.600601	-1.6445	-0.584023	-3.4703	-2.21449	-2.93429	-2.2938	-2.77931	-2.23068
VALZERO	Brain BC H11058N	wgEncodeHaibMethylRrbsBcbrainh11058nBiochainSitesRep2	453831	-1.27608	-1.09932	-0.82976	-2.00577	-1.74569	-0.463733	-2.04597	-2.27579	-2.37185	-3.41426	-3.06355	-2.32005
VALZERO	K562	wgEncodeHaibMethylRrbsK562HaibSitesRep2	458287	0.386287	-3.75313	-1.346	-0.618635	-1.32423	-0.0809957	-2.0037	-4.16708	-2.36299	-2.34799	-2.59026	-2.25665
VALZERO	GM19240	wgEncodeHaibMethylRrbsGm19240OpenchromgrowprotSitesRep1	470038	-1.83388	-1.25501	0.27522	0.305754	-2.38649	-1.46864	-2.28795	-2.23678	-3.65105	-2.3033	-4.97108	-2.42135
VALZERO	GM19240	wgEncodeHaibMethylRrbsGm19240DukeSitesRep1	470038	-1.83388	-1.25501	0.27522	0.305754	-2.38649	-1.46864	-2.28795	-2.23678	-3.65105	-2.3033	-4.97108	-2.42135
VALZERO	PFSK-1	wgEncodeHaibMethylRrbsPfsk1HaibSitesRep1	463923	-1.76132	-2.61763	-1.8005	-1.99822	-1.29655	-0.535373	-2.23913	-2.59792	-2.23428	-3.25168	-2.60643	-2.28111
VALZERO	PANC-1	wgEncodeHaibMethylRrbsPanc1UwSitesRep2	314618	-4.96744	-3.42054	-1.79864	-2.55325	-1.56135	0	-2.89844	-2.75897	-2.20176	-3.40931	-2.65881	-2.47382
VALZERO	HNPCEpiC	wgEncodeHaibMethylRrbsHnpceUwSitesRep2	471835	-1.45431	-1.82863	-2.58652	-0.160295	-1.65924	1.02871	-2.2274	-2.26378	-2.41363	-2.26863	-2.76607	-3.26851
VALZERO	LNCaP	wgEncodeHaibMethylRrbsLncapAndroOpenchromgrowprotSitesRep1	462095	-0.216998	-4.50564	-2.10772	-0.0782014	-1.62991	-0.0943265	-1.99534	-4.03134	-2.19053	-2.26461	-2.6752	-2.22088
VALZERO	HAEpiC	wgEncodeHaibMethylRrbsHaeUwSitesRep2	409705	-3.24115	-0.0816271	-1.54922	0.830045	-1.87927	0.450531	-3.17867	-2.9769	-2.22528	-2.48792	-3.32708	-2.5828
VALZERO	Melano	wgEncodeHaibMethylRrbsMelanoSitesRep2	429797	-2.88682	-2.39948	-2.02315	1.48746	-1.82852	-0.236452	-3.26602	-2.30654	-2.20365	-3.80579	-2.82526	-2.39256
VALZERO	LNCaP	wgEncodeHaibMethylRrbsLncapAndroDukeSitesRep1	462095	-0.216998	-4.50564	-2.10772	-0.0782014	-1.62991	-0.0943265	-1.99534	-4.03134	-2.19053	-2.26461	-2.6752	-2.22088
VALZERO	K562	wgEncodeHaibMethylRrbsK562HudsonalphagrowprotSitesRep2	458287	0.386287	-3.75313	-1.346	-0.618635	-1.32423	-0.0809957	-2.0037	-4.16708	-2.36299	-2.34799	-2.59026	-2.25665
VALZERO	Leukocyte BC UHN00204	wgEncodeHaibMethylRrbsBcleukocyteuhn00204BiochainSitesRep2	578152	-1.14082	-2.28795	-3.23429	-1.91592	-0.782363	-0.670926	-2.1098	-2.42233	-2.65533	-3.58079	-2.61515	-2.35278
VALZERO	RPTEC	wgEncodeHaibMethylRrbsRptecSitesRep2	408409	-4.09104	-1.48282	-1.14886	-0.388678	-1.71497	0.455689	-3.39672	-2.22456	-2.34614	-2.26716	-2.74393	-2.54129
VALZERO	Liver BC 01-11002	wgEncodeHaibMethylRrbsBcliver0111002BiochainSitesRep1	565438	-1.02809	-2.05095	-0.974704	-0.578158	-2.05586	0.355037	-2.07915	-2.41231	-2.43186	-2.40521	-4.93404	-2.75401
VALZERO	SAEC	wgEncodeHaibMethylRrbsSaecUwSitesRep1	653998	0.0731797	-2.21859	-0.891152	-0.0871049	-2.12581	-0.537109	-2.05479	-2.32872	-2.61097	-2.28	-4.71917	-2.28842
VALZERO	HNPCEpiC	wgEncodeHaibMethylRrbsHnpceUwstamgrowprotSitesRep2	471835	-1.45431	-1.82863	-2.58652	-0.160295	-1.65924	1.02871	-2.2274	-2.26378	-2.41363	-2.26863	-2.76607	-3.26851
VALZERO	NT2-D1	wgEncodeHaibMethylRrbsNt2d1YalegrowprotSitesRep2	508778	0.673983	-2.72045	-1.61671	-0.343612	-2.02364	0.646771	-2.04637	-2.5102	-2.23346	-2.27406	-3.41106	-3.38673
VALZERO	NT2-D1	wgEncodeHaibMethylRrbsNt2d1StanfordSitesRep2	508778	0.673983	-2.72045	-1.61671	-0.343612	-2.02364	0.646771	-2.04637	-2.5102	-2.23346	-2.27406	-3.41106	-3.38673
VALZERO	Testis BC N30	wgEncodeHaibMethylRrbsBctestisn30BiochainSitesRep2	575537	-1.09454	-2.5782	-1.51236	-0.527647	-1.46692	0.0745465	-2.25132	-2.48259	-2.28756	-2.30449	-2.95741	-3.16021
VALZERO	CMK	wgEncodeHaibMethylRrbsCmkUwstamgrowprotSitesRep2	345026	-2.15285	-5.12957	-0.426555	-0.781573	-2.42927	0.448342	-2.06911	-3.99141	-2.48345	-2.31595	-3.24128	-2.37919
VALZERO	Stomach BC 01-11002	wgEncodeHaibMethylRrbsBcstomach0111002BiochainSitesRep2	503233	-0.721116	-1.50436	-0.739383	-1.91467	-1.27422	0.394143	-2.06864	-2.2828	-2.47324	-3.33564	-2.62196	-3.22963
