# Supplementary material for: Study of the Patterns of DNA Methylation in Human Cells Through the Prism of Intra-Strand DNA Symmetry
Source: Int J Mol Sci. 2025 Sep 28;26(19):9504. doi: 10.3390/ijms26199504 (PMC12524719; doi:10.3390/ijms26199504)
Supplement: Supplementary file 1 [file ijms-26-09504-s001.zip › Table S4 - List of files in datasets.xlsx]

## Sheet: ENCODE
ID	CELL TYPE
wgEncodeHaibMethylRrbsHcfUwSitesRep1	HCF
wgEncodeHaibMethylRrbsHcfUwstamgrowprotSitesRep1	HCF
wgEncodeHaibMethylRrbsHct116StanfordSitesRep1	HCT-116
wgEncodeHaibMethylRrbsHct116YalegrowprotSitesRep1	HCT-116
wgEncodeHaibMethylRrbsGm19239DukeSitesRep2	GM19239
wgEncodeHaibMethylRrbsGm19239OpenchromgrowprotSitesRep2	GM19239
wgEncodeHaibMethylRrbsNt2d1StanfordSitesRep1	NT2-D1
wgEncodeHaibMethylRrbsNt2d1YalegrowprotSitesRep1	NT2-D1
wgEncodeHaibMethylRrbsImr90UwSitesRep1	IMR90
wgEncodeHaibMethylRrbsImr90UwstamgrowprotSitesRep1	IMR90
wgEncodeHaibMethylRrbsHrceUwSitesRep1	HRCEpiC
wgEncodeHaibMethylRrbsHrceUwstamgrowprotSitesRep1	HRCEpiC
wgEncodeHaibMethylRrbsHreUwSitesRep1	HRE
wgEncodeHaibMethylRrbsHreUwstamgrowprotSitesRep1	HRE
wgEncodeHaibMethylRrbsFibroblDukeSitesRep1	Fibrobl
wgEncodeHaibMethylRrbsFibroblOpenchromgrowprotSitesRep1	Fibrobl
wgEncodeHaibMethylRrbsJurkatUwSitesRep1	Jurkat
wgEncodeHaibMethylRrbsHsmmSitesRep2	HSMM
wgEncodeHaibMethylRrbsHsmmDukeSitesRep2	HSMM
wgEncodeHaibMethylRrbsHaeUwSitesRep1	HAEpiC
wgEncodeHaibMethylRrbsHaeUwstamgrowprotSitesRep1	HAEpiC
wgEncodeHaibMethylRrbsAg09319UwSitesRep1	AG09319
wgEncodeHaibMethylRrbsAg09319UwstamgrowprotSitesRep1	AG09319
wgEncodeHaibMethylRrbsOvcar3UwSitesRep1	ovcar-3
wgEncodeHaibMethylRrbsSkmcUwSitesRep1	SkMC
wgEncodeHaibMethylRrbsSkmcUwstamgrowprotSitesRep1	SkMC
wgEncodeHaibMethylRrbsNhaUwSitesRep1	NH-A
wgEncodeHaibMethylRrbsNhaUwstamgrowprotSitesRep1	NH-A
wgEncodeHaibMethylRrbsNhdfneoUwSitesRep1	NHDF-neo
wgEncodeHaibMethylRrbsNhdfneoUwstamgrowprotSitesRep1	NHDF-neo
wgEncodeHaibMethylRrbsHeeUwSitesRep1	HEEpiC
wgEncodeHaibMethylRrbsHeeUwstamgrowprotSitesRep1	HEEpiC
wgEncodeHaibMethylRrbsHpaeUwSitesRep1	HPAEpiC
wgEncodeHaibMethylRrbsHpaeUwstamgrowprotSitesRep1	HPAEpiC
wgEncodeHaibMethylRrbsHsmmSitesRep1	HSMM
wgEncodeHaibMethylRrbsHsmmDukeSitesRep1	HSMM
wgEncodeHaibMethylRrbsHsmmSitesRep3	HSMM
wgEncodeHaibMethylRrbsPrecUwSitesRep2	PrEC
wgEncodeHaibMethylRrbsGm12892HaibSitesRep1	GM12892
wgEncodeHaibMethylRrbsGm12892HudsonalphagrowprotSitesRep1	GM12892
wgEncodeHaibMethylRrbsPanisletsSitesRep1	PanIslets
wgEncodeHaibMethylRrbsLncapAndroDukeSitesRep1	LNCaP
wgEncodeHaibMethylRrbsLncapAndroOpenchromgrowprotSitesRep1	LNCaP
wgEncodeHaibMethylRrbsGm06990UwSitesRep1	GM06990
wgEncodeHaibMethylRrbsHipeUwSitesRep1	HIPEpiC
wgEncodeHaibMethylRrbsHipeUwstamgrowprotSitesRep1	HIPEpiC
wgEncodeHaibMethylRrbsGm12892HaibSitesRep2	GM12892
wgEncodeHaibMethylRrbsGm12892HudsonalphagrowprotSitesRep2	GM12892
wgEncodeHaibMethylRrbsHmecUwSitesRep1	HMEC
wgEncodeHaibMethylRrbsHmecUwstamgrowprotSitesRep1	HMEC
wgEncodeHaibMethylRrbsMcf10aesTamStanfordSitesRep2	MCF10A-Er-Src
wgEncodeHaibMethylRrbsMcf10aesTamYalestruhlgrowprotSitesRep2	MCF10A-Er-Src
wgEncodeHaibMethylRrbsBjUwSitesRep1	BJ
wgEncodeHaibMethylRrbsHek293UwSitesRep1	HEK293
wgEncodeHaibMethylRrbsGm19240DukeSitesRep1	GM19240
wgEncodeHaibMethylRrbsGm19240OpenchromgrowprotSitesRep1	GM19240
wgEncodeHaibMethylRrbsHek293UwSitesRep2	HEK293
wgEncodeHaibMethylRrbsMcf10aesTamStanfordSitesRep1	MCF10A-Er-Src
wgEncodeHaibMethylRrbsMcf10aesTamYalestruhlgrowprotSitesRep1	MCF10A-Er-Src
wgEncodeHaibMethylRrbsHcpeUwSitesRep1	HCPEpiC
wgEncodeHaibMethylRrbsHcpeUwstamgrowprotSitesRep1	HCPEpiC
wgEncodeHaibMethylRrbsAg04450UwSitesRep1	AG04450
wgEncodeHaibMethylRrbsAg04450UwstamgrowprotSitesRep1	AG04450
wgEncodeHaibMethylRrbsSaecUwSitesRep1	SAEC
wgEncodeHaibMethylRrbsSaecUwstamgrowprotSitesRep1	SAEC
wgEncodeHaibMethylRrbsSkmcUwSitesRep2	SkMC
wgEncodeHaibMethylRrbsSkmcUwstamgrowprotSitesRep2	SkMC
wgEncodeHaibMethylRrbsGm12891HaibSitesRep1	GM12891
wgEncodeHaibMethylRrbsGm12891HudsonalphagrowprotSitesRep1	GM12891
wgEncodeHaibMethylRrbsUch1DukeSitesRep1	UCH-1
wgEncodeHaibMethylRrbsHipeUwSitesRep2	HIPEpiC
wgEncodeHaibMethylRrbsHipeUwstamgrowprotSitesRep2	HIPEpiC
wgEncodeHaibMethylRrbsHaeUwSitesRep2	HAEpiC
wgEncodeHaibMethylRrbsHaeUwstamgrowprotSitesRep2	HAEpiC
wgEncodeHaibMethylRrbsMcf10aesStanfordSitesRep1	MCF10A-Er-Src
wgEncodeHaibMethylRrbsMcf10aesYalestruhlgrowprotSitesRep1	MCF10A-Er-Src
wgEncodeHaibMethylRrbsAg09309UwSitesRep1	AG09309
wgEncodeHaibMethylRrbsAg09309UwstamgrowprotSitesRep1	AG09309
wgEncodeHaibMethylRrbsMelanoSitesRep3	Melano
wgEncodeHaibMethylRrbsAg04449UwSitesRep2	AG04449
wgEncodeHaibMethylRrbsAg04449UwstamgrowprotSitesRep2	AG04449
wgEncodeHaibMethylRrbsRptecSitesRep2	RPTEC
wgEncodeHaibMethylRrbsGm12891HaibSitesRep2	GM12891
wgEncodeHaibMethylRrbsGm12891HudsonalphagrowprotSitesRep2	GM12891
wgEncodeHaibMethylRrbsHsmmfshdDukeSitesRep2	HSMM_FSHD
wgEncodeHaibMethylRrbsMcf7DukeSitesRep2	MCF-7
wgEncodeHaibMethylRrbsMcf7OpenchromgrowprotSitesRep2	MCF-7
wgEncodeHaibMethylRrbsHmecUwSitesRep2	HMEC
wgEncodeHaibMethylRrbsHmecUwstamgrowprotSitesRep2	HMEC
wgEncodeHaibMethylRrbsK562HaibSitesRep2	K562
wgEncodeHaibMethylRrbsK562HudsonalphagrowprotSitesRep2	K562
wgEncodeHaibMethylRrbsHeeUwSitesRep2	HEEpiC
wgEncodeHaibMethylRrbsHeeUwstamgrowprotSitesRep2	HEEpiC
wgEncodeHaibMethylRrbsNhaUwstamgrowprotSitesRep2	NH-A
wgEncodeHaibMethylRrbsNhaUwSitesRep2	NH-A
wgEncodeHaibMethylRrbsHpaeUwSitesRep2	HPAEpiC
wgEncodeHaibMethylRrbsHpaeUwstamgrowprotSitesRep2	HPAEpiC
wgEncodeHaibMethylRrbsMcf10aesStanfordSitesRep2	MCF10A-Er-Src
wgEncodeHaibMethylRrbsMcf10aesYalestruhlgrowprotSitesRep2	MCF10A-Er-Src
wgEncodeHaibMethylRrbsAg09319UwSitesRep2	AG09319
wgEncodeHaibMethylRrbsAg09319UwstamgrowprotSitesRep2	AG09319
wgEncodeHaibMethylRrbsJurkatUwSitesRep2	Jurkat
wgEncodeHaibMethylRrbsJurkatUwstamgrowprotSitesRep2	Jurkat
wgEncodeHaibMethylRrbsHrceUwSitesRep2	HRCEpiC
wgEncodeHaibMethylRrbsHrceUwstamgrowprotSitesRep2	HRCEpiC
wgEncodeHaibMethylRrbsAosmcDukeSitesRep1	AoSMC
wgEncodeHaibMethylRrbsPanisletsSitesRep4	PanIslets
wgEncodeHaibMethylRrbsNhbeUwSitesRep2	NHBE
wgEncodeHaibMethylRrbsNhbeUwstamgrowprotSitesRep2	NHBE
wgEncodeHaibMethylRrbsNhbeUwSitesRep1	NHBE
wgEncodeHaibMethylRrbsNhbeUwstamgrowprotSitesRep1	NHBE
wgEncodeHaibMethylRrbsLncapDukeSitesRep1	LNCaP
wgEncodeHaibMethylRrbsH1hescHaibSitesRep1	H1-hESC
wgEncodeHaibMethylRrbsH1hescHudsonalphagrowprotSitesRep1	H1-hESC
wgEncodeHaibMethylRrbsOsteoblDukeSitesRep1	Osteoblasts
wgEncodeHaibMethylRrbsOsteoblOpenchromgrowprotSitesRep2	Osteoblasts
wgEncodeHaibMethylRrbsNt2d1StanfordSitesRep2	NT2-D1
wgEncodeHaibMethylRrbsNt2d1YalegrowprotSitesRep2	NT2-D1
wgEncodeHaibMethylRrbsPanisletsSitesRep3	PanIslets
wgEncodeHaibMethylRrbsHcfUwSitesRep2	HCF
wgEncodeHaibMethylRrbsHcfUwstamgrowprotSitesRep2	HCF
wgEncodeHaibMethylRrbsPanisletsSitesRep5	PanIslets
wgEncodeHaibMethylRrbsMelanoSitesRep2	Melano
wgEncodeHaibMethylRrbsHl60UwSitesRep1	HL-60
wgEncodeHaibMethylRrbsPanc1HaibSitesRep1	PANC-1
wgEncodeHaibMethylRrbsHrpeUwSitesRep1	HRPEpiC
wgEncodeHaibMethylRrbsHrpeUwstamgrowprotSitesRep1	HRPEpiC
wgEncodeHaibMethylRrbsHnpceUwSitesRep2	HNPCEpiC
wgEncodeHaibMethylRrbsHnpceUwstamgrowprotSitesRep2	HNPCEpiC
wgEncodeHaibMethylRrbsAg04449UwSitesRep1	AG04449
wgEncodeHaibMethylRrbsAg04449UwstamgrowprotSitesRep1	AG04449
wgEncodeHaibMethylRrbsHnpceUwSitesRep1	HNPCEpiC
wgEncodeHaibMethylRrbsHnpceUwstamgrowprotSitesRep1	HNPCEpiC
wgEncodeHaibMethylRrbsHcpeUwSitesRep2	HCPEpiC
wgEncodeHaibMethylRrbsHcpeUwstamgrowprotSitesRep2	HCPEpiC
wgEncodeHaibMethylRrbsHreUwSitesRep2	HRE
wgEncodeHaibMethylRrbsHreUwstamgrowprotSitesRep2	HRE
wgEncodeHaibMethylRrbsNb4UwSitesRep1	NB4
wgEncodeHaibMethylRrbsNb4UwstamgrowprotSitesRep1	NB4
wgEncodeHaibMethylRrbsNb4UwSitesRep2	NB4
wgEncodeHaibMethylRrbsNb4UwstamgrowprotSitesRep2	NB4
wgEncodeHaibMethylRrbsU87HaibSitesRep1	U87
wgEncodeHaibMethylRrbsHsmmtDukeSitesRep3	HSMMtube
wgEncodeHaibMethylRrbsBctestisn30BiochainSitesRep1	Testis BC N30
wgEncodeHaibMethylRrbsHsmmfshdDukeSitesRep3	HSMM_FSHD
wgEncodeHaibMethylRrbsCmkUwSitesRep1	CMK
wgEncodeHaibMethylRrbsCmkUwstamgrowprotSitesRep1	CMK
wgEncodeHaibMethylRrbsHepg2DukeSitesRep2	HepG2
wgEncodeHaibMethylRrbsHepg2OpenchromgrowprotSitesRep2	HepG2
wgEncodeHaibMethylRrbsHsmmtDukeSitesRep1	HSMMtube
wgEncodeHaibMethylRrbsHsmmtOpenchromgrowprotSitesRep1	HSMMtube
wgEncodeHaibMethylRrbsHsmmtDukeSitesRep2	HSMMtube
wgEncodeHaibMethylRrbsHsmmtOpenchromgrowprotSitesRep2	HSMMtube
wgEncodeHaibMethylRrbsHrpeUwSitesRep2	HRPEpiC
wgEncodeHaibMethylRrbsHrpeUwstamgrowprotSitesRep2	HRPEpiC
wgEncodeHaibMethylRrbsGm12878HaibSitesRep2	GM12878
wgEncodeHaibMethylRrbsGm12878HudsonalphagrowprotSitesRep2	GM12878
wgEncodeHaibMethylRrbsSknmcHaibSitesRep1	SK-N-MC
wgEncodeHaibMethylRrbsAg10803UwSitesRep1	AG10803
wgEncodeHaibMethylRrbsAg10803UwstamgrowprotSitesRep1	AG10803
wgEncodeHaibMethylRrbsGm12878ximatHaibSitesRep2	GM12878-XiMat
wgEncodeHaibMethylRrbsGm12878ximatHudsonalphagrowprotSitesRep2	GM12878-XiMat
wgEncodeHaibMethylRrbsHtr8DukeSitesRep3	HTR8svn
wgEncodeHaibMethylRrbsProgfibSitesRep1	ProgFib
wgEncodeHaibMethylRrbsHelas3HaibSitesRep2	HeLa-S3
wgEncodeHaibMethylRrbsHelas3HudsonalphagrowprotSitesRep2	HeLa-S3
wgEncodeHaibMethylRrbsSaecUwSitesRep2	SAEC
wgEncodeHaibMethylRrbsSaecUwstamgrowprotSitesRep2	SAEC
wgEncodeHaibMethylRrbsHsmmtubefshdDukeSitesRep1	HSMMtube_FSHD
wgEncodeHaibMethylRrbsPanc1HaibSitesRep2	PANC-1
wgEncodeHaibMethylRrbsMelanoSitesRep1	Melano
wgEncodeHaibMethylRrbsPrecUwSitesRep1	PrEC
wgEncodeHaibMethylRrbsHsmmfshdDukeSitesRep1	HSMM_FSHD
wgEncodeHaibMethylRrbsHct116StanfordSitesRep2	HCT-116
wgEncodeHaibMethylRrbsHct116YalegrowprotSitesRep2	HCT-116
wgEncodeHaibMethylRrbsGm12878HaibSitesRep1	GM12878
wgEncodeHaibMethylRrbsGm12878HudsonalphagrowprotSitesRep1	GM12878
wgEncodeHaibMethylRrbsHsmmtubefshdDukeSitesRep2	HSMMtube_FSHD
wgEncodeHaibMethylRrbsBe2cHaibSitesRep1	BE(2)-C
wgEncodeHaibMethylRrbsHsmmtubefshdDukeSitesRep3	HSMMtube_FSHD
wgEncodeHaibMethylRrbsHepg2DukeSitesRep1	HepG2
wgEncodeHaibMethylRrbsHepg2OpenchromgrowprotSitesRep1	HepG2
wgEncodeHaibMethylRrbsBcadrenalglandh12803nBiochainSitesRep1	Adrenal Gland BC H12803N
wgEncodeHaibMethylRrbsHcmUwSitesRep1	HCM
wgEncodeHaibMethylRrbsHcmUwstamgrowprotSitesRep1	HCM
wgEncodeHaibMethylRrbsSknshHaibSitesRep1	SK-N-SH
wgEncodeHaibMethylRrbsAg09309UwSitesRep2	AG09309
wgEncodeHaibMethylRrbsAg09309UwstamgrowprotSitesRep2	AG09309
wgEncodeHaibMethylRrbsRptecSitesRep1	RPTEC
wgEncodeHaibMethylRrbsBcbrainh11058nBiochainSitesRep1	Brain BC H11058N
wgEncodeHaibMethylRrbsHek293StanfordSitesRep2	HEK293
wgEncodeHaibMethylRrbsHek293YalegrowprotSitesRep2	HEK293
wgEncodeHaibMethylRrbsMcf7DukeSitesRep1	MCF-7
wgEncodeHaibMethylRrbsMcf7OpenchromgrowprotSitesRep1	MCF-7
wgEncodeHaibMethylRrbsH1hescHaibSitesRep2	H1-hESC
wgEncodeHaibMethylRrbsH1hescHudsonalphagrowprotSitesRep2	H1-hESC
wgEncodeHaibMethylRrbsBcplacentauhn00189BiochainSitesRep1	Placenta BC UHN00189
wgEncodeHaibMethylRrbsSknshraUwSitesRep1	SK-N-SH (Retinoic Acid)
wgEncodeHaibMethylRrbsSknshraUwstamgrowprotSitesRep1	SK-N-SH (Retinoic Acid)
wgEncodeHaibMethylRrbsUch1DukeSitesRep2	UCH-1
wgEncodeHaibMethylRrbsK562HaibSitesRep1	K562
wgEncodeHaibMethylRrbsK562HudsonalphagrowprotSitesRep1	K562
wgEncodeHaibMethylRrbsAg10803UwSitesRep2	AG10803
wgEncodeHaibMethylRrbsAg10803UwstamgrowprotSitesRep2	AG10803
wgEncodeHaibMethylRrbsSknshHaibSitesRep2	SK-N-SH
wgEncodeHaibMethylRrbsHepatocytesDukeSitesRep1	Hepatocytes
wgEncodeHaibMethylRrbsBcstomach0111002BiochainSitesRep1	Stomach BC 01-11002
wgEncodeHaibMethylRrbsMcf7RandshrnaDukeSitesRep1	MCF-7
wgEncodeHaibMethylRrbsT47dDm002p24hHaibSitesRep2	T-47D
wgEncodeHaibMethylRrbsHcmUwSitesRep2	HCM
wgEncodeHaibMethylRrbsHcmUwstamgrowprotSitesRep2	HCM
wgEncodeHaibMethylRrbsBcleukocyteuhn00204BiochainSitesRep1	Leukocyte BC UHN00204
wgEncodeHaibMethylRrbsMyometrDukeSitesRep2	Myometr
wgEncodeHaibMethylRrbsGm19239DukeSitesRep1	GM19239
wgEncodeHaibMethylRrbsGm19239OpenchromgrowprotSitesRep1	GM19239
wgEncodeHaibMethylRrbsT47dEstradia24hhHaibSitesRep2	T-47D
wgEncodeHaibMethylRrbsBcbreast0203015BiochainSitesRep1	Breast BC 02-03015
wgEncodeHaibMethylRrbsHepatocytesDukeSitesRep2	Hepatocytes
wgEncodeHaibMethylRrbsPfsk1HaibSitesRep1	PFSK-1
wgEncodeHaibMethylRrbsBcskeletalmuscle0111002BiochainSitesRep1	Skeletal Muscle BC 01-11002
wgEncodeHaibMethylRrbsBe2cHaibSitesRep2	BE(2)-C
wgEncodeHaibMethylRrbsCaco2UwSitesRep2	Caco-2
wgEncodeHaibMethylRrbsPanisletsSitesRep2	PanIslets
wgEncodeHaibMethylRrbsAg04450UwSitesRep2	AG04450
wgEncodeHaibMethylRrbsAg04450UwstamgrowprotSitesRep2	AG04450
wgEncodeHaibMethylRrbsSknshraUwSitesRep2	SK-N-SH (Retinoic Acid)
wgEncodeHaibMethylRrbsSknshraUwstamgrowprotSitesRep2	SK-N-SH (Retinoic Acid)
wgEncodeHaibMethylRrbsPanc1UwSitesRep1	PANC-1
wgEncodeHaibMethylRrbsMcf7CtcfshrnaDukeSitesRep1	MCF-7
wgEncodeHaibMethylRrbsSknmcHaibSitesRep2	SK-N-MC
wgEncodeHaibMethylRrbsHelas3HaibSitesRep1	HeLa-S3
wgEncodeHaibMethylRrbsHelas3HudsonalphagrowprotSitesRep1	HeLa-S3
wgEncodeHaibMethylRrbsLncapUwSitesRep2	LNCaP
wgEncodeHaibMethylRrbsMcf7CtcfshrnaDukeSitesRep2	MCF-7
wgEncodeHaibMethylRrbsBcskin0111002BiochainSitesRep1	Skin BC 01-11002
wgEncodeHaibMethylRrbsCmkUwSitesRep2	CMK
wgEncodeHaibMethylRrbsCmkUwstamgrowprotSitesRep2	CMK
wgEncodeHaibMethylRrbsBcliver0111002BiochainSitesRep1	Liver BC 01-11002
wgEncodeHaibMethylRrbsU87HaibSitesRep2	U87
wgEncodeHaibMethylRrbsImr90UwSitesRep2	IMR90
wgEncodeHaibMethylRrbsImr90UwstamgrowprotSitesRep2	IMR90
wgEncodeHaibMethylRrbsGm12878ximatHaibSitesRep1	GM12878-XiMat
wgEncodeHaibMethylRrbsGm12878ximatHudsonalphagrowprotSitesRep1	GM12878-XiMat
wgEncodeHaibMethylRrbsPfsk1HaibSitesRep2	PFSK-1
wgEncodeHaibMethylRrbsBjUwSitesRep2	BJ
wgEncodeHaibMethylRrbsBcpericardiumh12529nBiochainSitesRep1	Pericardium BC H12529N
wgEncodeHaibMethylRrbsFibroblDukeSitesRep2	Fibrobl
wgEncodeHaibMethylRrbsFibroblOpenchromgrowprotSitesRep2	Fibrobl
wgEncodeHaibMethylRrbsBclung0111002BiochainSitesRep1	Lung BC 01-11002
wgEncodeHaibMethylRrbsMcf7RandshrnaDukeSitesRep2	MCF-7
wgEncodeHaibMethylRrbsHek293StanfordSitesRep1	HEK293
wgEncodeHaibMethylRrbsHek293YalegrowprotSitesRep1	HEK293
wgEncodeHaibMethylRrbsBcskeletalmuscleh12817nBiochainSitesRep1	Skeletal Muscle BC H12817N
wgEncodeHaibMethylRrbsGm19240DukeSitesRep2	GM19240
wgEncodeHaibMethylRrbsGm19240OpenchromgrowprotSitesRep2	GM19240
wgEncodeHaibMethylRrbsNhdfneoUwSitesRep2	NHDF-neo
wgEncodeHaibMethylRrbsNhdfneoUwstamgrowprotSitesRep2	NHDF-neo
wgEncodeHaibMethylRrbsLncapAndroDukeSitesRep2	LNCaP
wgEncodeHaibMethylRrbsLncapAndroOpenchromgrowprotSitesRep2	LNCaP
wgEncodeHaibMethylRrbsMyometrDukeSitesRep1	Myometr
wgEncodeHaibMethylRrbsHl60UwSitesRep2	HL-60
wgEncodeHaibMethylRrbsBcleftventriclen41BiochainSitesRep1	Left Ventricle BC N41
wgEncodeHaibMethylRrbsBcleftventriclen41BiochainSitesRep2	Left Ventricle BC N41
wgEncodeHaibMethylRrbsCaco2UwSitesRep1	Caco-2
wgEncodeHaibMethylRrbsT47dDm002p24hHaibSitesRep1	T-47D
wgEncodeHaibMethylRrbsOvcar3UwSitesRep2	ovcar-3
wgEncodeHaibMethylRrbsBcbrainh11058nBiochainSitesRep2	Brain BC H11058N
wgEncodeHaibMethylRrbsOsteoblDukeSitesRep2	Osteoblasts
wgEncodeHaibMethylRrbsOsteoblOpenchromgrowprotSitesRep1	Osteoblasts
wgEncodeHaibMethylRrbsBcuterusbn0765BiochainSitesRep1	Uterus BC BN0765
wgEncodeHaibMethylRrbsBcpancreash12817nBiochainSitesRep1	Pancreas BC H12817N
wgEncodeHaibMethylRrbsBcadrenalglandh12803nBiochainSitesRep2	Adrenal Gland BC H12803N
wgEncodeHaibMethylRrbsBcuterusbn0765BiochainSitesRep2	Uterus BC BN0765
wgEncodeHaibMethylRrbsLncapDukeSitesRep2	LNCaP
wgEncodeHaibMethylRrbsGm06990UwSitesRep2	GM06990
wgEncodeHaibMethylRrbsBctestisn30BiochainSitesRep2	Testis BC N30
wgEncodeHaibMethylRrbsLncapUwSitesRep1	LNCaP
wgEncodeHaibMethylRrbsEcc1HaibSitesRep2	ECC-1
wgEncodeHaibMethylRrbsT47dEstradia24hhHaibSitesRep1	T-47D
wgEncodeHaibMethylRrbsHtr8DukeSitesRep1	HTR8svn
wgEncodeHaibMethylRrbsProgfibSitesRep2	ProgFib
wgEncodeHaibMethylRrbsBcpericardiumh12529nBiochainSitesRep2	Pericardium BC H12529N
wgEncodeHaibMethylRrbsPanc1UwSitesRep2	PANC-1
wgEncodeHaibMethylRrbsA549Dm002p7dHaibSitesRep1	A549
wgEncodeHaibMethylRrbsBcplacentauhn00189BiochainSitesRep2	Placenta BC UHN00189
wgEncodeHaibMethylRrbsA549Dm002p7dHaibSitesRep2	A549
wgEncodeHaibMethylRrbsBcleukocyteuhn00204BiochainSitesRep2	Leukocyte BC UHN00204
wgEncodeHaibMethylRrbsEcc1HaibSitesRep1	ECC-1
wgEncodeHaibMethylRrbsAosmcDukeSitesRep2	AoSMC
wgEncodeHaibMethylRrbsBckidney0111002BiochainSitesRep1	Kidney BC 01-11002
wgEncodeHaibMethylRrbsBcbreast0203015BiochainSitesRep2	Breast BC 02-03015
wgEncodeHaibMethylRrbsBcskin0111002BiochainSitesRep2	Skin BC 01-11002
wgEncodeHaibMethylRrbsBcstomach0111002BiochainSitesRep2	Stomach BC 01-11002
wgEncodeHaibMethylRrbsBcliver0111002BiochainSitesRep2	Liver BC 01-11002
wgEncodeHaibMethylRrbsBcskeletalmuscle0111002BiochainSitesRep2	Skeletal Muscle BC 01-11002
wgEncodeHaibMethylRrbsBcskeletalmuscleh12817nBiochainSitesRep2	Skeletal Muscle BC H12817N
wgEncodeHaibMethylRrbsBclung0111002BiochainSitesRep2	Lung BC 01-11002
wgEncodeHaibMethylRrbsBcpancreash12817nBiochainSitesRep2	Pancreas BC H12817N
wgEncodeHaibMethylRrbsBckidney0111002BiochainSitesRep2	Kidney BC 01-11002

## Sheet: ATLAS
ID	CELL TYPE
GSM5652176_Adipocytes-Z000000T7	Adipocytes
GSM5652177_Adipocytes-Z000000T9	Adipocytes
GSM5652178_Adipocytes-Z000000T5	Adipocytes
GSM5652179_Aorta-Endothel-Z00000422	Aorta Endothel
GSM5652180_Aorta-Endothel-Z0000043G	Aorta Endothel
GSM5652181_Saphenous-Vein-Endothel-Z000000RM	Saphenous Vein Endothel
GSM5652182_Saphenous-Vein-Endothel-Z000000S7	Saphenous Vein Endothel
GSM5652183_Saphenous-Vein-Endothel-Z000000SB	Saphenous Vein Endothel
GSM5652184_Kidney-Glomerular-Endothel-Z000000Q5	Kidney Glomerular Endothel
GSM5652185_Kidney-Glomerular-Endothel-Z00000443	Kidney Glomerular Endothel
GSM5652186_Kidney-Glomerular-Endothel-Z0000045J	Kidney Glomerular Endothel
GSM5652187_Kidney-Tubular-Endothel-Z000000PX	Kidney Tubular Endothel
GSM5652188_Kidney-Tubular-Endothel-Z000000Q3	Kidney Tubular Endothel
GSM5652189_Kidney-Tubular-Endothel-Z0000042R	Kidney Tubular Endothel
GSM5652190_Liver-Endothelium-Z000000RB	Liver Endothelium
GSM5652191_Lung-Alveolar-Endothel-Z000000Q1	Lung Alveolar Endothel
GSM5652192_Lung-Alveolar-Endothel-Z000000QK	Lung Alveolar Endothel
GSM5652193_Lung-Alveolar-Endothel-Z0000045H	Lung Alveolar Endothel
GSM5652194_Pancreas-Endothel-Z0000042D	Pancreas Endothel
GSM5652195_Pancreas-Endothel-Z0000042X	Pancreas Endothel
GSM5652196_Pancreas-Endothel-Z00000430	Pancreas Endothel
GSM5652197_Pancreas-Islet-Endothel-Z0000042Y	Pancreas Islet Endothel
GSM5652198_Colon-Fibroblasts-Z0000042A	Colon Fibroblasts
GSM5652199_Colon-Fibroblasts-Z0000042C	Colon Fibroblasts
GSM5652200_Heart-Fibroblasts-Z0000043R	Heart Fibroblasts
GSM5652201_Heart-Fibroblasts-Z0000041V	Heart Fibroblasts
GSM5652202_Heart-Fibroblasts-Z0000041W	Heart Fibroblasts
GSM5652203_Heart-Fibroblasts-Z0000041X	Heart Fibroblasts
GSM5652204_Dermal-Fibroblasts-Z00000423	Dermal Fibroblasts
GSM5652205_Skeletal-Muscle-Z00000427	Skeletal Muscle
GSM5652206_Skeletal-Muscle-Z00000429	Skeletal Muscle
GSM5652207_Aorta-Smooth-Muscle-Z0000041U	Aorta Smooth Muscle
GSM5652208_Coronary-Artery-Smooth-Muscle-Z00000420	Coronary Artery Smooth Muscle
GSM5652209_Bladder-Smooth-Muscle-Z0000041Z	Bladder Smooth Muscle
GSM5652210_Prostate-Smooth-Muscle-Z0000041Y	Prostate Smooth Muscle
GSM5652211_Lung-Bronchus-Smooth-Muscle-Z00000421	Lung Bronchus Smooth Muscle
GSM5652212_Heart-Cardiomyocyte-Z0000044G	Heart Cardiomyocyte
GSM5652213_Heart-Cardiomyocyte-Z0000044K	Heart Cardiomyocyte
GSM5652216_Heart-Cardiomyocyte-Z0000044Q	Heart Cardiomyocyte
GSM5652217_Heart-Cardiomyocyte-Z0000044R	Heart Cardiomyocyte
GSM5652218_Bone-Osteoblasts-Z0000042Z	Bone Osteoblasts
GSM5652219_Oligodendrocytes-Z000000TK	Oligodendrocytes
GSM5652220_Oligodendrocytes-Z0000042E	Oligodendrocytes
GSM5652221_Oligodendrocytes-Z0000042L	Oligodendrocytes
GSM5652222_Oligodendrocytes-Z0000042N	Oligodendrocytes
GSM5652223_Cortex-Neuron-Z000000TF	Cortex Neuron
GSM5652224_Neuron-Z000000TH	Neuron
GSM5652225_Cortex-Neuron-Z0000042F	Cortex Neuron
GSM5652226_Cortex-Neuron-Z0000042H	Cortex Neuron
GSM5652227_Cortex-Neuron-Z0000042J	Cortex Neuron
GSM5652228_Cortex-Neuron-Z0000042M	Cortex Neuron
GSM5652229_Cortex-Neuron-Z0000042P	Cortex Neuron
GSM5652230_Cortex-Neuron-Z0000042K	Cortex Neuron
GSM5652231_Cerebellum-Neuron-Z000000TB	Cerebellum Neuron
GSM5652232_Cortex-Neuron-Z000000TD	Cortex Neuron
GSM5652233_Liver-Hepatocytes-Z000000R3	Liver Hepatocytes
GSM5652234_Liver-Hepatocytes-Z000000T3	Liver Hepatocytes
GSM5652235_Liver-Hepatocytes-Z0000043Q	Liver Hepatocytes
GSM5652236_Liver-Hepatocytes-Z0000044H	Liver Hepatocytes
GSM5652237_Liver-Hepatocytes-Z0000044M	Liver Hepatocytes
GSM5652238_Liver-Hepatocytes-Z00000431	Liver Hepatocytes
GSM5652239_Pancreas-Duct-Z0000043T	Pancreas Duct
GSM5652240_Pancreas-Duct-Z0000043U	Pancreas Duct
GSM5652241_Pancreas-Duct-Z0000043V	Pancreas Duct
GSM5652242_Pancreas-Duct-Z000000QZ	Pancreas Duct
GSM5652243_Pancreas-Acinar-Z000000QX	Pancreas Acinar
GSM5652244_Pancreas-Acinar-Z0000043W	Pancreas Acinar
GSM5652245_Pancreas-Acinar-Z0000043X	Pancreas Acinar
GSM5652246_Pancreas-Acinar-Z0000043Y	Pancreas Acinar
GSM5652247_Pancreas-Delta-Z00000451	Pancreas Delta
GSM5652248_Pancreas-Delta-Z00000454	Pancreas Delta
GSM5652249_Pancreas-Delta-Z00000457	Pancreas Delta
GSM5652250_Pancreas-Beta-Z00000452	Pancreas Beta
GSM5652251_Pancreas-Beta-Z00000455	Pancreas Beta
GSM5652252_Pancreas-Beta-Z00000458	Pancreas Beta
GSM5652253_Pancreas-Alpha-Z00000453	Pancreas Alpha
GSM5652254_Pancreas-Alpha-Z00000456	Pancreas Alpha
GSM5652255_Pancreas-Alpha-Z00000459	Pancreas Alpha
GSM5652256_Kidney-Glomerular-Epithelial-Z0000045K	Kidney Glomerular Epithelial
GSM5652257_Kidney-Glomerular-Epithelial-Z0000045L	Kidney Glomerular Epithelial
GSM5652258_Kidney-Tubular-Epithelial-Z000000QH	Kidney Tubular Epithelial
GSM5652259_Kidney-Tubular-Epithelial-Z0000043Z	Kidney Tubular Epithelial
GSM5652260_Kidney-Tubular-Epithelial-Z00000440	Kidney Tubular Epithelial
GSM5652261_Kidney-Glomerular-Podocytes-Z0000042W	Kidney Glomerular Podocytes
GSM5652262_Kidney-Glomerular-Podocytes-Z00000441	Kidney Glomerular Podocytes
GSM5652263_Kidney-Glomerular-Podocytes-Z00000442	Kidney Glomerular Podocytes
GSM5652264_Thyroid-Epithelial-Z0000042S	Thyroid Epithelial
GSM5652265_Thyroid-Epithelial-Z0000042T	Thyroid Epithelial
GSM5652266_Thyroid-Epithelial-Z0000042U	Thyroid Epithelial
GSM5652267_Fallopian-Epithelial-Z000000Q7	Fallopian Epithelial
GSM5652268_Fallopian-Epithelial-Z000000S9	Fallopian Epithelial
GSM5652269_Fallopian-Epithelial-Z000000UV	Fallopian Epithelial
GSM5652270_Ovary-Epithelial-Z000000QT	Ovary Epithelial
GSM5652271_Endometrium-Epithelial-Z00000434	Endometrium Epithelial
GSM5652272_Endometrium-Epithelial-Z00000435	Endometrium Epithelial
GSM5652273_Endometrium-Epithelial-Z0000043S	Endometrium Epithelial
GSM5652274_Bone_marrow-Erythrocyte_progenitors-Z000000RF	Bone marrow Erythrocyte progenitors
GSM5652275_Bone_marrow-Erythrocyte_progenitors-Z000000RH	Bone marrow Erythrocyte progenitors
GSM5652276_Bone_marrow-Erythrocyte_progenitors-Z000000RK	Bone marrow Erythrocyte progenitors
GSM5652277_Blood-T-CD3-Z000000TV	Blood T CD3
GSM5652278_Blood-T-CD3-Z000000UP	Blood T CD3
GSM5652279_Blood-T-CD4-Z000000TT	Blood T CD4
GSM5652280_Blood-T-CD4-Z000000U7	Blood T CD4
GSM5652281_Blood-T-CD4-Z000000UM	Blood T CD4
GSM5652282_Blood-T-CD8-Z000000TR	Blood T CD8
GSM5652283_Blood-T-CD8-Z000000U5	Blood T CD8
GSM5652284_Blood-T-CD8-Z000000UK	Blood T CD8
GSM5652285_Blood-T-CenMem-CD4-Z00000417	Blood T CenMem CD4
GSM5652286_Blood-T-CenMem-CD4-Z0000041D	Blood T CenMem CD4
GSM5652287_Blood-T-CenMem-CD4-Z0000041N	Blood T CenMem CD4
GSM5652288_Blood-T-Eff-CD8-Z00000419	Blood T Eff CD8
GSM5652289_Blood-T-Eff-CD8-Z0000041F	Blood T Eff CD8
GSM5652290_Blood-T-Eff-CD8-Z0000041Q	Blood T Eff CD8
GSM5652291_Blood-T-EffMem-CD4-Z00000416	Blood T EffMem CD4
GSM5652292_Blood-T-EffMem-CD4-Z0000041C	Blood T EffMem CD4
GSM5652293_Blood-T-EffMem-CD4-Z0000041M	Blood T EffMem CD4
GSM5652294_Blood-T-EffMem-CD8-Z0000041A	Blood T EffMem CD8
GSM5652295_Blood-T-EffMem-CD8-Z0000041G	Blood T EffMem CD8
GSM5652296_Blood-T-Naive-CD4-Z0000041E	Blood T Naive CD4
GSM5652297_Blood-T-Naive-CD8-Z0000041B	Blood T Naive CD8
GSM5652298_Blood-T-Naive-CD8-Z0000041H	Blood T Naive CD8
GSM5652299_Blood-NK-Z000000TM	Blood NK
GSM5652300_Blood-NK-Z000000U1	Blood NK
GSM5652301_Blood-NK-Z000000UF	Blood NK
GSM5652302_Blood-Monocytes-Z000000TP	Blood Monocytes
GSM5652303_Blood-Monocytes-Z000000U3	Blood Monocytes
GSM5652304_Blood-Monocytes-Z000000UH	Blood Monocytes
GSM5652305_Colon-Macrophages-Z00000444	Colon Macrophages
GSM5652306_Colon-Macrophages-Z00000446	Colon Macrophages
GSM5652307_Liver-Macrophages-Z0000043P	Liver Macrophages
GSM5652308_Lung-Alveolar-Macrophages-Z00000448	Lung Alveolar Macrophages
GSM5652309_Lung-Alveolar-Macrophages-Z0000044C	Lung Alveolar Macrophages
GSM5652310_Lung-Interstitial-Macrophages-Z00000447	Lung Interstitial Macrophages
GSM5652311_Lung-Interstitial-Macrophages-Z0000044D	Lung Interstitial Macrophages
GSM5652312_Lung-Interstitial-Macrophages-Z0000044E	Lung Interstitial Macrophages
GSM5652313_Blood-Granulocytes-Z000000TZ	Blood Granulocytes
GSM5652314_Blood-Granulocytes-Z000000UD	Blood Granulocytes
GSM5652315_Blood-Granulocytes-Z000000UT	Blood Granulocytes
GSM5652316_Blood-B-Z000000TX	Blood B
GSM5652317_Blood-B-Z000000UB	Blood B
GSM5652318_Blood-B-Z000000UR	Blood B
GSM5652319_Blood-B-Mem-Z0000041J	Blood B Mem
GSM5652320_Blood-B-Mem-Z0000041K	Blood B Mem
GSM5652321_Epidermal-Keratinocytes-Z00000424	Epidermal Keratinocytes
GSM5652322_Tonsil-Palatine-Epithelial-Z000000QF	Tonsil Palatine Epithelial
GSM5652323_Tonsil-Palatine-Epithelial-Z000000RP	Tonsil Palatine Epithelial
GSM5652324_Tonsil-Palatine-Epithelial-Z000000RR	Tonsil Palatine Epithelial
GSM5652325_Tonsil-Pharyngeal-Epithelial-Z000000Q9	Tonsil Pharyngeal Epithelial
GSM5652326_Tonsil-Pharyngeal-Epithelial-Z000000S1	Tonsil Pharyngeal Epithelial
GSM5652327_Tongue-Epithelial-Z000000QV	Tongue Epithelial
GSM5652328_Tongue-Epithelial-Z00000449	Tongue Epithelial
GSM5652329_Tongue-Epithelial-Z0000044F	Tongue Epithelial
GSM5652330_Tongue_base-Epithelial-Z0000044B	Tongue base Epithelial
GSM5652331_Larynx-Epithelial-Z000000QB	Larynx Epithelial
GSM5652332_Esophagus-Epithelial-Z000000PZ	Esophagus Epithelial
GSM5652333_Esophagus-Epithelial-Z00000426	Esophagus Epithelial
GSM5652334_Pharynx-Epithelial-Z0000044A	Pharynx Epithelial
GSM5652335_Lung-Bronchus-Epithelial-Z000000QD	Lung Bronchus Epithelial
GSM5652336_Lung-Bronchus-Epithelial-Z000000RZ	Lung Bronchus Epithelial
GSM5652337_Lung-Bronchus-Epithelial-Z000000S5	Lung Bronchus Epithelial
GSM5652338_Prostate-Epithelial-Z000000RV	Prostate Epithelial
GSM5652339_Prostate-Epithelial-Z000000S3	Prostate Epithelial
GSM5652340_Prostate-Epithelial-Z0000045F	Prostate Epithelial
GSM5652341_Prostate-Epithelial-Z0000045G	Prostate Epithelial
GSM5652342_Bladder-Epithelial-Z000000QM	Bladder Epithelial
GSM5652343_Bladder-Epithelial-Z000000QP	Bladder Epithelial
GSM5652344_Bladder-Epithelial-Z0000043F	Bladder Epithelial
GSM5652345_Bladder-Epithelial-Z0000044L	Bladder Epithelial
GSM5652346_Bladder-Epithelial-Z00000450	Bladder Epithelial
GSM5652347_Breast-Luminal-Epithelial-Z000000V2	Breast Luminal Epithelial
GSM5652348_Breast-Luminal-Epithelial-Z000000VJ	Breast Luminal Epithelial
GSM5652349_Breast-Luminal-Epithelial-Z000000VN	Breast Luminal Epithelial
GSM5652350_Breast-Basal-Epithelial-Z000000V6	Breast Basal Epithelial
GSM5652351_Breast-Basal-Epithelial-Z000000VG	Breast Basal Epithelial
GSM5652352_Breast-Basal-Epithelial-Z000000VL	Breast Basal Epithelial
GSM5652353_Breast-Basal-Epithelial-Z0000043E	Breast Basal Epithelial
GSM5652354_Lung-Alveolar-Epithelial-Z000000T1	Lung Alveolar Epithelial
GSM5652355_Lung-Alveolar-Epithelial-Z000000VC	Lung Alveolar Epithelial
GSM5652356_Lung-Alveolar-Epithelial-Z000000VE	Lung Alveolar Epithelial
GSM5652357_Lung-Pleura-Z0000042B	Lung Pleura
GSM5652358_Gallbladder-Epithelial-Z00000432	Gallbladder Epithelial
GSM5652359_Gastric-fundus-Epithelial-Z000000RX	Gastric fundus Epithelial
GSM5652360_Gastric-fundus-Epithelial-Z000000SK	Gastric fundus Epithelial
GSM5652361_Gastric-fundus-Epithelial-Z000000SV	Gastric fundus Epithelial
GSM5652362_Gastric-body-Epithelial-Z000000SD	Gastric body Epithelial
GSM5652363_Gastric-body-Epithelial-Z000000SM	Gastric body Epithelial
GSM5652364_Gastric-body-Epithelial-Z000000ST	Gastric body Epithelial
GSM5652365_Gastric-antrum-Epithelial-Z000000SF	Gastric antrum Epithelial
GSM5652366_Gastric-antrum-Epithelial-Z000000SP	Gastric antrum Epithelial
GSM5652367_Gastric-antrum-Epithelial-Z000000SR	Gastric antrum Epithelial
GSM5652368_Gastric-antrum-Endocrine-Z00000437	Gastric antrum Endocrine
GSM5652369_Gastric-antrum-Endocrine-Z00000438	Gastric antrum Endocrine
GSM5652370_Colon-Right-Epithelial-Z000000V0	Colon Right Epithelial
GSM5652371_Colon-Right-Epithelial-Z000000V8	Colon Right Epithelial
GSM5652372_Colon-Right-Endocrine-Z0000044S	Colon Right Endocrine
GSM5652373_Colon-Left-Epithelial-Z000000VA	Colon Left Epithelial
GSM5652374_Colon-Left-Endocrine-Z0000044J	Colon Left Endocrine
GSM5652375_Colon-Left-Endocrine-Z0000044T	Colon Left Endocrine
GSM5652376_Colon-Left-Epithelial-Z0000043B	Colon Left Epithelial
GSM5652377_Colon-Left-Epithelial-Z0000043C	Colon Left Epithelial
GSM5652378_Small-int-Epithelial-Z0000042V	Small int Epithelial
GSM5652379_Small-int-Epithelial-Z000000RT	Small int Epithelial
GSM5652380_Small-int-Epithelial-Z000000UW	Small int Epithelial
GSM5652381_Small-int-Epithelial-Z000000UY	Small int Epithelial
GSM5652382_Small-int-Endocrine-Z00000436	Small int Endocrine
